# Supplementary material for: Therapeutic Target Discovery for Multiple Myeloma: Identifying Druggable Genes via Mendelian Randomization
Source: Biomedicines. 2025 Apr 5;13(4):885. doi: 10.3390/biomedicines13040885 (PMC12024999; doi:10.3390/biomedicines13040885)
Supplement: Supplementary file 1 [file biomedicines-13-00885-s001.zip › Table S10.xlsx]

## Sheet: Sheet1
Table S10 Molecular Docking Results of OVGP1 with Potential Agonists
Target	Drug	Compound CID	Action Type	Binding energy (kcal/mol)
OVGP1	Irinotecan	60838	Agonist	-9.7
OVGP1	Luteolin	5280445	Agonist	-8.6
OVGP1	Cephaeline	442195	Agonist	-8.5
OVGP1	Emetine	10219	Agonist	-8.3
OVGP1	Ouabain	439501	Agonist	-8
OVGP1	Vorinostat	5311	Agonist	-5.7
OVGP1	8_Azaguanine	135403646	Agonist	-5.5
