# Supplementary material for: Therapeutic Target Discovery for Multiple Myeloma: Identifying Druggable Genes via Mendelian Randomization
Source: Biomedicines. 2025 Apr 5;13(4):885. doi: 10.3390/biomedicines13040885 (PMC12024999; doi:10.3390/biomedicines13040885)
Supplement: Supplementary file 1 [file biomedicines-13-00885-s001.zip › Table S3.xlsx]

## Sheet: Sheet1
Table S3 Identification of Potential Druggable Genes and SNPs as Instrumental Variables
pval.exposure	SNP	effect_allele.exposure	other_allele.exposure	samplesize.exposure	eaf.exposure	beta.exposure	se.exposure	exposure	mr_keep.exposure	pval_origin.exposure	id.exposure	data_source.exposure	R2	F
1e-200	rs4969258	T	C	17184	0.603891	-0.421259	0.0105504	AATK	TRUE	reported	KEuf1G	textfile	0.0848989	1594.07
1.0283e-174	rs2725417	A	G	17599	0.195026	0.370821	0.0131589	AATK	TRUE	reported	KEuf1G	textfile	0.043175	794.033
9.8383e-107	rs8069265	C	T	21158	0.411309	0.214365	0.00976862	AATK	TRUE	reported	KEuf1G	textfile	0.0222533	481.507
5.2316e-99	rs35867081	A	G	18035	0.473642	0.220013	0.0104173	AATK	TRUE	reported	KEuf1G	textfile	0.0241355	446.001
4.5937e-62	rs59763245	A	G	18245	0.0624357	-0.357018	0.0214749	AATK	TRUE	reported	KEuf1G	textfile	0.0149226	276.357
2.2352e-55	rs111411640	A	G	14629	0.0755238	-0.343941	0.0219417	AATK	TRUE	reported	KEuf1G	textfile	0.0165188	245.678
3.6603e-41	rs62075320	A	G	14502	0.093028	-0.26995	0.02009	AATK	TRUE	reported	KEuf1G	textfile	0.0122971	180.528
1.2967e-36	rs34564603	C	T	6781	0.395296	0.219404	0.01736	AATK	TRUE	reported	KEuf1G	textfile	0.0230137	159.685
1.4346e-34	rs34156191	C	T	15480	0.0515484	-0.313669	0.0255791	AATK	TRUE	reported	KEuf1G	textfile	0.00962061	150.354
8.2971e-33	rs35663354	G	T	17950	0.460003	0.125831	0.0105478	AATK	TRUE	reported	KEuf1G	textfile	0.00786607	142.3
1.3882e-26	rs140089573	T	C	18214	0.0567886	-0.240826	0.022568	AATK	TRUE	reported	KEuf1G	textfile	0.00621307	113.86
4.8473e-26	rs11150780	G	A	22110	0.295556	0.109723	0.0103958	AATK	TRUE	reported	KEuf1G	textfile	0.00501317	111.389
4.1155e-25	rs117002938	G	A	19874	0.0285494	0.310938	0.0300377	AATK	TRUE	reported	KEuf1G	textfile	0.00536283	107.145
2.109e-24	rs8073182	T	C	17226	0.50992	0.109533	0.0107449	AATK	TRUE	reported	KEuf1G	textfile	0.00599643	103.906
1.1093e-23	rs2659017	A	G	14337	0.0274552	0.361274	0.0360139	AATK	TRUE	reported	KEuf1G	textfile	0.00697005	100.617
1.2029e-23	rs74002072	T	C	11563	0.0250064	0.420301	0.0419319	AATK	TRUE	reported	KEuf1G	textfile	0.00861395	100.451
4.3674e-23	rs4076037	A	G	18702	0.29483	-0.111917	0.0113103	AATK	TRUE	reported	KEuf1G	textfile	0.00520816	97.9025
5.4932e-22	rs138955069	A	G	12659	0.0224112	-0.407752	0.0423045	AATK	TRUE	reported	KEuf1G	textfile	0.00728524	92.886
2.1828e-20	rs2659002	A	G	17745	0.0715519	0.190106	0.0205453	AATK	TRUE	reported	KEuf1G	textfile	0.00480174	85.6084
1.2621e-19	rs12953216	A	G	14839	0.125855	0.158186	0.0174524	AATK	TRUE	reported	KEuf1G	textfile	0.00550577	82.1414
2.5968e-19	rs35603697	A	G	14731	0.029642	-0.307788	0.034258	AATK	TRUE	reported	KEuf1G	textfile	0.0054497	80.7085
2.5603e-18	rs6565559	G	A	14502	0.415092	-0.103753	0.0118855	AATK	TRUE	reported	KEuf1G	textfile	0.00522715	76.1919
7.9739e-16	rs11650745	C	T	14328	0.0923188	0.164002	0.020361	AATK	TRUE	reported	KEuf1G	textfile	0.00450766	64.8691
9.3351e-15	rs118001767	G	A	11454	0.0166317	0.39924	0.0515281	AATK	TRUE	reported	KEuf1G	textfile	0.00521377	60.021
1.1801e-13	rs9915393	G	C	21657	0.241004	0.0832453	0.0112203	AATK	TRUE	reported	KEuf1G	textfile	0.00253521	55.0394
1.8753e-13	rs147729628	A	G	12532	0.0339132	0.256199	0.0348214	AATK	TRUE	reported	KEuf1G	textfile	0.00430099	54.1242
3.6269e-13	rs116445173	T	C	17520	0.0336078	0.21515	0.0295984	AATK	TRUE	reported	KEuf1G	textfile	0.00300682	52.8323
5.4093e-13	rs9903399	C	T	16743	0.21012	-0.096623	0.0133931	AATK	TRUE	reported	KEuf1G	textfile	0.00309898	52.0414
2.5269e-12	rs72634319	G	C	8870	0.0522897	-0.235496	0.0336341	AATK	TRUE	reported	KEuf1G	textfile	0.00549654	49.0128
4.6852e-12	rs146409760	C	T	13091	0.0211199	-0.296672	0.0429039	AATK	TRUE	reported	KEuf1G	textfile	0.00363918	47.8072
7.9193e-12	rs113314481	A	G	15371	0.0210459	0.271376	0.0396743	AATK	TRUE	reported	KEuf1G	textfile	0.00303461	46.7809
2.0474e-11	rs116858312	T	C	13596	0.0348298	0.221331	0.0330206	AATK	TRUE	reported	KEuf1G	textfile	0.00329358	44.9209
4.0839e-11	rs117202000	A	C	9115	0.0164541	-0.38339	0.0580814	AATK	TRUE	reported	KEuf1G	textfile	0.0047575	43.5623
4.1283e-11	rs11650279	T	C	10730	0.0250233	0.287837	0.043615	AATK	TRUE	reported	KEuf1G	textfile	0.00404262	43.5453
2.1531e-10	rs9895719	T	C	8943	0.0233702	-0.313577	0.0493822	AATK	TRUE	reported	KEuf1G	textfile	0.0044886	40.3135
5.38e-10	rs4969238	C	T	17919	0.659461	-0.0691206	0.0111348	AATK	TRUE	reported	KEuf1G	textfile	0.00214586	38.53
9.535e-09	rs11650195	C	T	20829	0.446657	-0.0565115	0.00984744	AATK	TRUE	reported	KEuf1G	textfile	0.0015786	32.9295
1e-200	rs13333072	G	A	29468	0.46747	-0.34023	0.0080144	ABAT	TRUE	reported	OOU9Cq	textfile	0.0576331	1802.08
1e-200	rs11864234	G	A	31567	0.820078	-0.382133	0.0101352	ABAT	TRUE	reported	OOU9Cq	textfile	0.0430921	1421.46
2.4973e-136	rs1730957	T	C	31563	0.771368	-0.23326	0.00938618	ABAT	TRUE	reported	OOU9Cq	textfile	0.0191914	617.553
1.1836e-83	rs1006636	C	G	31568	0.16376	0.207175	0.0106911	ABAT	TRUE	reported	OOU9Cq	textfile	0.0117556	375.491
1.4039e-75	rs1965649	C	G	30727	0.136286	0.215115	0.0116933	ABAT	TRUE	reported	OOU9Cq	textfile	0.0108941	338.409
6.4641e-73	rs9935422	T	C	30077	0.118011	0.227026	0.0125699	ABAT	TRUE	reported	OOU9Cq	textfile	0.0107291	326.178
8.1086e-67	rs111969583	G	A	28861	0.0288825	-0.426971	0.0247254	ABAT	TRUE	reported	OOU9Cq	textfile	0.0102267	298.18
5.7945e-57	rs62031119	T	C	31684	0.246402	0.146048	0.00918219	ABAT	TRUE	reported	OOU9Cq	textfile	0.00792148	252.972
7.2475e-56	rs1641001	A	G	29409	0.386414	0.132784	0.00843252	ABAT	TRUE	reported	OOU9Cq	textfile	0.00836089	247.942
3.2763e-52	rs72766494	T	C	31354	0.233799	0.142935	0.00940049	ABAT	TRUE	reported	OOU9Cq	textfile	0.00731973	231.18
4.1262e-51	rs1730941	T	A	31679	0.331886	-0.126423	0.00840688	ABAT	TRUE	reported	OOU9Cq	textfile	0.00708802	226.13
2.548e-46	rs9937726	A	G	31607	0.0456807	0.271329	0.0189881	ABAT	TRUE	reported	OOU9Cq	textfile	0.00641872	204.174
3.0208e-42	rs62031061	A	T	31348	0.0922049	0.187468	0.0137635	ABAT	TRUE	reported	OOU9Cq	textfile	0.00588337	185.512
1.0605e-36	rs11644506	T	C	31233	0.829727	-0.134355	0.0106176	ABAT	TRUE	reported	OOU9Cq	textfile	0.0051006	160.113
1.5931e-36	rs34369864	T	C	29836	0.0542991	0.227417	0.0180171	ABAT	TRUE	reported	OOU9Cq	textfile	0.00531158	159.312
1.6375e-35	rs6501163	T	C	31569	0.237733	0.115992	0.00932599	ABAT	TRUE	reported	OOU9Cq	textfile	0.00487621	154.682
1.573e-30	rs12596654	C	T	31355	0.908562	0.158784	0.0138254	ABAT	TRUE	reported	OOU9Cq	textfile	0.00418914	131.895
7.1767e-29	rs11860940	T	A	30902	0.302319	0.0974616	0.00874095	ABAT	TRUE	reported	OOU9Cq	textfile	0.004007	124.314
3.5178e-27	rs1640998	C	T	23635	0.298141	0.108304	0.01003	ABAT	TRUE	reported	OOU9Cq	textfile	0.00490901	116.587
5.4459e-24	rs4985066	C	T	31231	0.317919	-0.0866541	0.00857842	ABAT	TRUE	reported	OOU9Cq	textfile	0.00325657	102.032
5.6277e-23	rs72776580	G	C	29338	0.879467	-0.124938	0.0126586	ABAT	TRUE	reported	OOU9Cq	textfile	0.00330938	97.4063
2.5115e-20	rs117832144	T	C	24604	0.0374059	0.219089	0.0237158	ABAT	TRUE	reported	OOU9Cq	textfile	0.00345665	85.3356
4.7214e-20	rs72768184	A	G	26066	0.0304416	-0.2334	0.0254523	ABAT	TRUE	reported	OOU9Cq	textfile	0.0032157	84.0843
8.1902e-19	rs3815508	T	G	31346	0.640116	0.0736117	0.00831076	ABAT	TRUE	reported	OOU9Cq	textfile	0.00249658	78.4485
2.0986e-17	rs77635331	T	C	29140	0.0296904	0.2069	0.0243748	ABAT	TRUE	reported	OOU9Cq	textfile	0.00246649	72.0463
5.6265e-17	rs79502645	C	T	29143	0.0306631	0.200919	0.0239966	ABAT	TRUE	reported	OOU9Cq	textfile	0.00239974	70.099
1.0932e-16	rs7188782	C	T	31355	0.342504	-0.0697173	0.00840575	ABAT	TRUE	reported	OOU9Cq	textfile	0.00218912	68.786
1.3691e-16	rs3815507	C	G	31354	0.796853	0.0819672	0.00991451	ABAT	TRUE	reported	OOU9Cq	textfile	0.0021752	68.3455
5.7642e-16	rs78315929	A	G	26552	0.0528472	-0.156801	0.0193723	ABAT	TRUE	reported	OOU9Cq	textfile	0.00246133	65.5095
4.4911e-15	rs9928703	T	A	26246	0.466841	-0.0685109	0.00873841	ABAT	TRUE	reported	OOU9Cq	textfile	0.00233655	61.4641
9.4386e-15	rs116885412	T	G	28823	0.0430352	0.158828	0.0205024	ABAT	TRUE	reported	OOU9Cq	textfile	0.00207779	60.0087
1.3778e-14	rs80117377	A	G	30546	0.0305053	-0.180935	0.0235032	ABAT	TRUE	reported	OOU9Cq	textfile	0.00193639	59.2599
4.068e-14	rs72766418	T	C	30488	0.969897	-0.178979	0.0236782	ABAT	TRUE	reported	OOU9Cq	textfile	0.00187053	57.1317
1.4973e-13	rs8050692	T	C	20520	0.529427	-0.0729607	0.0098765	ABAT	TRUE	reported	OOU9Cq	textfile	0.00265241	54.5669
3.6702e-13	rs117233928	G	A	23573	0.0270029	0.206252	0.0283812	ABAT	TRUE	reported	OOU9Cq	textfile	0.00223536	52.8077
1.2101e-11	rs72766421	G	T	27953	0.022773	0.192034	0.0283274	ABAT	TRUE	reported	OOU9Cq	textfile	0.00164135	45.9529
2.0842e-11	rs2361075	C	A	31684	0.729265	-0.0598555	0.00893393	ABAT	TRUE	reported	OOU9Cq	textfile	0.00141471	44.8845
5.3592e-11	rs12103064	A	G	28597	0.0194074	-0.198701	0.030288	ABAT	TRUE	reported	OOU9Cq	textfile	0.00150275	43.0358
6.4897e-11	rs7197153	C	G	31568	0.10867	-0.0834705	0.0127789	ABAT	TRUE	reported	OOU9Cq	textfile	0.00134973	42.663
7.6899e-10	rs75261011	C	T	30210	0.0225781	0.168353	0.0273686	ABAT	TRUE	reported	OOU9Cq	textfile	0.00125095	37.836
1.0944e-09	rs144130511	A	G	24460	0.0272633	0.169088	0.0277421	ABAT	TRUE	reported	OOU9Cq	textfile	0.00151646	37.146
2.5785e-09	rs11077309	G	A	31567	0.276083	0.052997	0.00889734	ABAT	TRUE	reported	OOU9Cq	textfile	0.00112269	35.4776
2.7849e-09	rs9302869	T	C	27371	0.0336159	0.140861	0.023698	ABAT	TRUE	reported	OOU9Cq	textfile	0.00128916	35.3286
3.0777e-09	rs78546185	C	T	27980	0.0316961	0.142939	0.0241146	ABAT	TRUE	reported	OOU9Cq	textfile	0.00125415	35.1327
6.2398e-09	rs7203550	C	G	31231	0.263171	-0.0527641	0.00908145	ABAT	TRUE	reported	OOU9Cq	textfile	0.00107972	33.7551
3.8631e-08	rs79651561	G	T	31200	0.0364785	0.117323	0.0213427	ABAT	TRUE	reported	OOU9Cq	textfile	0.000967592	30.2162
4.0398e-51	rs2487052	T	C	31684	0.769965	-0.141457	0.00940563	ABCA1	TRUE	reported	cvwInk	textfile	0.00708832	226.175
1.0312e-36	rs9695887	A	G	31569	0.172964	0.13284	0.0104958	ABCA1	TRUE	reported	cvwInk	textfile	0.00504857	160.177
1.2418e-36	rs7864842	G	A	31555	0.53091	0.100584	0.00795638	ABCA1	TRUE	reported	cvwInk	textfile	0.00503921	159.808
5.6873e-33	rs4351469	A	C	30902	0.270395	0.108074	0.00903536	ABCA1	TRUE	reported	cvwInk	textfile	0.00460847	143.061
5.6053e-23	rs141366790	C	A	27798	0.0253268	-0.26596	0.0269463	ABCA1	TRUE	reported	cvwInk	textfile	0.00349222	97.4099
6.9092e-23	rs328883	T	G	31683	0.433028	-0.0788443	0.00800515	ABCA1	TRUE	reported	cvwInk	textfile	0.00305245	97.0006
4.1847e-20	rs9775637	C	T	31564	0.645306	-0.0762929	0.00830806	ABCA1	TRUE	reported	cvwInk	textfile	0.00266452	84.3221
4.4489e-19	rs79813326	A	G	26858	0.0264426	0.23966	0.0268517	ABCA1	TRUE	reported	cvwInk	textfile	0.00295723	79.655
6.3038e-17	rs76125870	G	A	25122	0.0426248	0.184358	0.0220537	ABCA1	TRUE	reported	cvwInk	textfile	0.00277396	69.8757
1.9911e-14	rs2853579	T	G	26609	0.124582	0.100321	0.0131117	ABCA1	TRUE	reported	cvwInk	textfile	0.00219527	58.538
6.8351e-14	rs3890182	A	G	31300	0.111382	-0.0950794	0.0126928	ABCA1	TRUE	reported	cvwInk	textfile	0.00178951	56.1085
1.4683e-13	rs13302605	T	C	30077	0.12357	-0.0914726	0.0123782	ABCA1	TRUE	reported	cvwInk	textfile	0.00181235	54.6055
2.7975e-13	rs1809921	G	A	31684	0.369236	0.0600716	0.00822459	ABCA1	TRUE	reported	cvwInk	textfile	0.00168089	53.3436
7.4888e-13	rs59179413	G	A	31237	0.0392745	-0.147556	0.0205797	ABCA1	TRUE	reported	cvwInk	textfile	0.00164307	51.4056
6.6027e-12	rs2244278	A	C	31567	0.880454	0.0841668	0.0122581	ABCA1	TRUE	reported	cvwInk	textfile	0.00149125	47.1417
1.2998e-10	rs75932292	T	C	30876	0.0615868	0.107516	0.016728	ABCA1	TRUE	reported	cvwInk	textfile	0.00133615	41.3075
9.4164e-10	rs7859960	A	G	17767	0.608691	0.0664431	0.0108583	ABCA1	TRUE	reported	cvwInk	textfile	0.00210304	37.4392
3.011e-09	rs75947027	C	T	26197	0.0476991	0.121494	0.0204845	ABCA1	TRUE	reported	cvwInk	textfile	0.00134098	35.1741
1.0186e-08	rs10991505	T	C	31559	0.0851457	0.0816419	0.0142541	ABCA1	TRUE	reported	cvwInk	textfile	0.00103841	32.8033
1.1152e-08	rs73506128	C	T	28421	0.029534	-0.141434	0.0247608	ABCA1	TRUE	reported	cvwInk	textfile	0.00114667	32.6246
3.1805e-08	rs56310223	A	G	31385	0.0846826	0.0792619	0.0143294	ABCA1	TRUE	reported	cvwInk	textfile	0.000973923	30.5944
3.2206e-08	rs10991414	C	T	31684	0.130182	0.0652422	0.0117996	ABCA1	TRUE	reported	cvwInk	textfile	0.000963975	30.5701
9.2215e-16	rs6583456	T	A	31568	0.194164	0.0807779	0.010051	ABCA13	TRUE	reported	wZNf0E	textfile	0.00204189	64.5861
3.4919e-10	rs60189113	T	C	31566	0.342267	-0.0526039	0.00838295	ABCA13	TRUE	reported	wZNf0E	textfile	0.00124589	39.3744
1.4685e-08	rs34617898	G	T	31569	0.809655	0.0574032	0.0101324	ABCA13	TRUE	reported	wZNf0E	textfile	0.00101565	32.0936
3.4364e-199	rs4880192	A	G	23241	0.254428	-0.314593	0.0104477	ABCA2	TRUE	reported	4Vykiv	textfile	0.0375477	906.612
1.0112e-90	rs868102	A	G	21926	0.555312	0.19232	0.00952151	ABCA2	TRUE	reported	4Vykiv	textfile	0.0182672	407.942
3.1546e-41	rs4880149	T	C	30476	0.217916	-0.131556	0.00978251	ABCA2	TRUE	reported	4Vykiv	textfile	0.00589922	180.84
3.143e-35	rs4880211	T	C	18348	0.110755	-0.205161	0.016565	ABCA2	TRUE	reported	4Vykiv	textfile	0.0082909	153.376
2.5474e-27	rs9411295	A	G	11699	0.0160043	-0.561247	0.0518358	ABCA2	TRUE	reported	4Vykiv	textfile	0.00992132	117.213
2.2752e-26	rs7873815	A	G	17464	0.678185	0.121306	0.0114166	ABCA2	TRUE	reported	4Vykiv	textfile	0.00642315	112.886
9.9336e-26	rs78469234	T	C	13915	0.0974033	-0.211171	0.0201373	ABCA2	TRUE	reported	4Vykiv	textfile	0.00784093	109.953
3.3069e-24	rs6560663	G	A	16517	0.460832	-0.111688	0.0110036	ABCA2	TRUE	reported	4Vykiv	textfile	0.00619882	103.012
1.1015e-20	rs116915239	C	T	16950	0.041429	-0.253516	0.0271847	ABCA2	TRUE	reported	4Vykiv	textfile	0.0051047	86.9584
4.571e-18	rs77892574	G	A	16067	0.0596627	0.203573	0.023497	ABCA2	TRUE	reported	4Vykiv	textfile	0.00465005	75.0521
5.3755e-15	rs191928486	A	G	14201	0.0178734	-0.349365	0.0446895	ABCA2	TRUE	reported	4Vykiv	textfile	0.00428512	61.1063
5.9502e-15	rs9411294	T	C	21291	0.0268494	-0.233656	0.0299371	ABCA2	TRUE	reported	4Vykiv	textfile	0.00285297	60.9107
1.4068e-11	rs28676711	C	G	21074	0.260539	0.0749079	0.0110853	ABCA2	TRUE	reported	4Vykiv	textfile	0.00216208	45.6581
5.9735e-11	rs2105078	C	G	23656	0.24268	0.070121	0.0107143	ABCA2	TRUE	reported	4Vykiv	textfile	0.00180734	42.8282
2.1927e-10	rs141427199	T	G	11556	0.0292531	-0.247321	0.0389661	ABCA2	TRUE	reported	4Vykiv	textfile	0.00347402	40.2787
2.5472e-09	rs112887513	A	G	14977	0.0513567	0.155792	0.0261462	ABCA2	TRUE	reported	4Vykiv	textfile	0.00236494	35.499
2.8191e-09	rs34125425	T	C	11976	0.0226797	-0.257492	0.0433364	ABCA2	TRUE	reported	4Vykiv	textfile	0.00293921	35.2979
2.917e-09	rs4880219	C	T	13529	0.547078	-0.0724023	0.0121969	ABCA2	TRUE	reported	4Vykiv	textfile	0.00259781	35.2321
1.0868e-08	rs12000091	C	T	13444	0.125795	-0.104999	0.0183677	ABCA2	TRUE	reported	4Vykiv	textfile	0.00242481	32.6735
1.4617e-08	rs35374928	A	G	14610	0.0440004	-0.161434	0.0284922	ABCA2	TRUE	reported	4Vykiv	textfile	0.00219247	32.098
1.6365e-08	rs77740311	T	C	11875	0.0494768	0.168729	0.0298816	ABCA2	TRUE	reported	4Vykiv	textfile	0.00267779	31.8787
3.65e-08	rs12555386	C	T	17608	0.826984	0.0775167	0.0140755	ABCA2	TRUE	reported	4Vykiv	textfile	0.00171951	30.3258
5.9043e-39	rs17135889	A	G	19846	0.124892	-0.197374	0.015118	ABCA3	TRUE	reported	RxM6d3	textfile	0.00851543	170.432
7.1113e-14	rs45579535	A	G	11453	0.0160709	0.392386	0.052416	ABCA3	TRUE	reported	RxM6d3	textfile	0.00486923	56.0304
1.4583e-12	rs11248921	A	C	30688	0.328668	0.060778	0.00858616	ABCA3	TRUE	reported	RxM6d3	textfile	0.00163011	50.1033
4.1376e-12	rs4787277	A	G	26845	0.102575	-0.0985197	0.0142117	ABCA3	TRUE	reported	RxM6d3	textfile	0.00178696	48.0532
1.7922e-09	rs323065	T	C	29978	0.165585	0.0660551	0.0109804	ABCA3	TRUE	reported	RxM6d3	textfile	0.00120572	36.1862
1.358e-08	rs75999965	C	A	29170	0.0948414	-0.0801953	0.0141226	ABCA3	TRUE	reported	RxM6d3	textfile	0.00110421	32.2432
3.6215e-184	rs113337161	T	C	20500	0.0744293	-0.533767	0.0184432	ABCA7	TRUE	reported	sB64qt	textfile	0.0392543	837.511
6.7693e-79	rs11883282	G	C	19426	0.881256	-0.292287	0.0155424	ABCA7	TRUE	reported	sB64qt	textfile	0.0178797	353.618
2.482e-65	rs2240169	T	C	22717	0.679968	-0.170581	0.00999311	ABCA7	TRUE	reported	sB64qt	textfile	0.0126641	291.356
3.2703e-64	rs3764642	G	A	22616	0.502929	-0.158107	0.00934509	ABCA7	TRUE	reported	sB64qt	textfile	0.0124984	286.217
5.4876e-45	rs117358754	T	G	14108	0.0203144	-0.589785	0.0419063	ABCA7	TRUE	reported	sB64qt	textfile	0.0138455	198.047
1.5761e-43	rs930232	A	G	19972	0.565515	-0.138983	0.010046	ABCA7	TRUE	reported	sB64qt	textfile	0.00949226	191.377
5.0591e-37	rs148285135	T	C	12923	0.0152268	-0.641726	0.0504815	ABCA7	TRUE	reported	sB64qt	textfile	0.0123502	161.572
3.6639e-34	rs11879091	C	T	22466	0.464698	-0.114891	0.00942772	ABCA7	TRUE	reported	sB64qt	textfile	0.00656706	148.498
1.3118e-28	rs4807395	A	G	23264	0.545101	-0.103029	0.0092854	ABCA7	TRUE	reported	sB64qt	textfile	0.0052643	123.106
1.1679e-27	rs76721557	T	C	17780	0.0294527	-0.340704	0.0312609	ABCA7	TRUE	reported	sB64qt	textfile	0.0066363	118.768
3.2032e-27	rs3746165	G	A	23330	0.502816	0.0998089	0.00923592	ABCA7	TRUE	reported	sB64qt	textfile	0.00498075	116.773
1.7185e-21	rs4807612	C	T	19575	0.299239	-0.104835	0.0110113	ABCA7	TRUE	reported	sB64qt	textfile	0.00460924	90.6345
4.4272e-15	rs5015042	G	A	19260	0.2163	-0.0968934	0.0123555	ABCA7	TRUE	reported	sB64qt	textfile	0.00318291	61.4922
2.1387e-14	rs117875320	T	G	10464	0.0205975	-0.370886	0.0485333	ABCA7	TRUE	reported	sB64qt	textfile	0.00554994	58.3875
3.1843e-14	rs144478618	T	C	18709	0.816327	-0.101182	0.0133302	ABCA7	TRUE	reported	sB64qt	textfile	0.00307004	57.608
7.5437e-13	rs112504240	T	C	19681	0.0252636	-0.229965	0.0320778	ABCA7	TRUE	reported	sB64qt	textfile	0.00260458	51.3893
1.0554e-10	rs182341180	T	C	14785	0.95662	-0.184114	0.0285069	ABCA7	TRUE	reported	sB64qt	textfile	0.0028134	41.7079
1.44e-10	rs873074	T	C	18466	0.0330026	-0.186544	0.0290957	ABCA7	TRUE	reported	sB64qt	textfile	0.0022211	41.1016
1.0013e-09	rs3795067	C	T	21434	0.166023	0.0792306	0.0129686	ABCA7	TRUE	reported	sB64qt	textfile	0.00173835	37.3213
1.1151e-09	rs112335319	G	A	18224	0.030794	0.184525	0.0302887	ABCA7	TRUE	reported	sB64qt	textfile	0.00203246	37.1108
1.5368e-08	rs3787016	A	G	23239	0.256938	0.0600161	0.0106084	ABCA7	TRUE	reported	sB64qt	textfile	0.00137537	32.0034
1.8252e-08	rs6510987	A	G	18793	0.245442	-0.0673956	0.0119757	ABCA7	TRUE	reported	sB64qt	textfile	0.00168242	31.6676
1.0034e-33	rs79726764	T	A	31441	0.0665	0.193285	0.0159683	ABCB1	TRUE	reported	1LJp47	textfile	0.00463835	146.505
2.4063e-30	rs1202178	A	G	31523	0.475177	0.0911107	0.00795859	ABCB1	TRUE	reported	1LJp47	textfile	0.00414035	131.051
3.7289e-23	rs28381920	A	G	30124	0.0548846	-0.176996	0.0178589	ABCB1	TRUE	reported	1LJp47	textfile	0.00325006	98.2174
9.0871e-16	rs13226726	T	C	30116	0.1099	0.104612	0.0130138	ABCB1	TRUE	reported	1LJp47	textfile	0.00214108	64.6148
2.4246e-08	rs13238458	A	G	29422	0.064194	-0.0937787	0.0168104	ABCB1	TRUE	reported	1LJp47	textfile	0.00105662	31.1187
1.079e-106	rs45493392	G	A	31569	0.16734	-0.232152	0.0105812	ABCB4	TRUE	reported	B3TA9k	textfile	0.015019	481.333
1.5539e-22	rs2178658	T	G	31684	0.245049	0.0900762	0.00922203	ABCB4	TRUE	reported	B3TA9k	textfile	0.00300207	95.398
1.1926e-18	rs73198343	T	C	28307	0.0267088	-0.22947	0.0260312	ABCB4	TRUE	reported	B3TA9k	textfile	0.00273766	77.7023
2.743e-18	rs76331237	G	A	20956	0.0146087	-0.35443	0.0406382	ABCB4	TRUE	reported	B3TA9k	textfile	0.00361668	76.059
6.9612e-14	rs2235015	A	C	31681	0.178681	-0.0775881	0.0103611	ABCB4	TRUE	reported	B3TA9k	textfile	0.0017669	56.0726
4.6919e-12	rs7792365	G	A	31684	0.78372	-0.0666668	0.00964159	ABCB4	TRUE	reported	B3TA9k	textfile	0.0015067	47.8073
3.5871e-11	rs111778381	A	G	30159	0.065759	-0.108672	0.0164155	ABCB4	TRUE	reported	B3TA9k	textfile	0.00145105	43.8228
7.4794e-10	rs2373593	G	T	31300	0.106177	-0.0798127	0.0129661	ABCB4	TRUE	reported	B3TA9k	textfile	0.00120909	37.8878
1.2759e-09	rs28381749	T	C	25392	0.0176453	-0.204445	0.03368	ABCB4	TRUE	reported	B3TA9k	textfile	0.00144904	36.8444
2.883e-08	rs17608771	G	A	29131	0.0957142	0.0780931	0.0140746	ABCB4	TRUE	reported	B3TA9k	textfile	0.00105569	30.7837
4.6186e-08	rs181464057	C	A	13739	0.0115997	-0.307581	0.0562789	ABCB4	TRUE	reported	B3TA9k	textfile	0.00216935	29.8652
1.5687e-28	rs11975690	G	A	23651	0.390553	-0.104151	0.0094	ABCB8	TRUE	reported	KypcFr	textfile	0.00516385	122.754
2.6653e-139	rs504348	C	G	29783	0.834932	-0.274405	0.0109217	ABCC1	TRUE	reported	S1Hgp0	textfile	0.0207553	631.213
1.4935e-55	rs129081	C	G	31297	0.409675	-0.12711	0.00809589	ABCC1	TRUE	reported	S1Hgp0	textfile	0.00781488	246.493
1.3943e-38	rs215058	G	A	31566	0.146691	-0.145736	0.0112192	ABCC1	TRUE	reported	S1Hgp0	textfile	0.00531712	168.727
5.3246e-37	rs79629927	T	G	30163	0.0688776	-0.203764	0.0160342	ABCC1	TRUE	reported	S1Hgp0	textfile	0.00532559	161.485
5.1132e-25	rs58260876	A	G	31355	0.939231	0.172386	0.0166866	ABCC1	TRUE	reported	S1Hgp0	textfile	0.00339223	106.719
2.9623e-22	rs246241	T	G	31684	0.107144	0.124424	0.0128247	ABCC1	TRUE	reported	S1Hgp0	textfile	0.002962	94.1209
1.1202e-19	rs34360190	A	G	31563	0.811518	-0.0922486	0.0101636	ABCC1	TRUE	reported	S1Hgp0	textfile	0.00260326	82.3758
1.8401e-19	rs72775880	G	A	31240	0.0672081	-0.143972	0.0159574	ABCC1	TRUE	reported	S1Hgp0	textfile	0.00259892	81.3967
2.0307e-19	rs3851713	T	A	31681	0.18088	0.0928896	0.0103077	ABCC1	TRUE	reported	S1Hgp0	textfile	0.00255684	81.2056
8.0835e-18	rs11645782	G	A	25496	0.0178248	-0.28736	0.0334205	ABCC1	TRUE	reported	S1Hgp0	textfile	0.00289132	73.925
2.1168e-17	rs9922834	A	G	31684	0.118513	0.104196	0.0122767	ABCC1	TRUE	reported	S1Hgp0	textfile	0.00226836	72.0297
6.1656e-16	rs12929610	G	A	21236	0.682012	0.0841248	0.0104035	ABCC1	TRUE	reported	S1Hgp0	textfile	0.0030696	65.3805
5.5666e-15	rs13332486	G	A	31345	0.0520175	0.140396	0.0179682	ABCC1	TRUE	reported	S1Hgp0	textfile	0.00194397	61.0484
2.0924e-10	rs41278166	G	A	24023	0.0172314	0.222585	0.0350285	ABCC1	TRUE	reported	S1Hgp0	textfile	0.001678	40.375
6.5999e-09	rs12923345	C	T	31017	0.801037	-0.0583076	0.0100516	ABCC1	TRUE	reported	S1Hgp0	textfile	0.00108369	33.6471
3.5256e-25	rs1214749	A	G	31676	0.292545	0.0903805	0.00871843	ABCC10	TRUE	reported	xXaTln	textfile	0.0033812	107.46
8.1755e-19	rs7692	A	C	31683	0.303837	-0.0764126	0.00862698	ABCC10	TRUE	reported	xXaTln	textfile	0.00247009	78.4486
4.8739e-12	rs61729324	A	G	31055	0.0735758	0.106108	0.0153572	ABCC10	TRUE	reported	xXaTln	textfile	0.00153486	47.7354
2.0728e-11	rs140706115	A	G	11992	0.013926	-0.368537	0.0549997	ABCC10	TRUE	reported	xXaTln	textfile	0.00373015	44.8919
2.0382e-73	rs2756109	G	T	31470	0.564358	0.144948	0.00799723	ABCC2	TRUE	reported	kCNrbY	textfile	0.0103309	328.487
3.0934e-27	rs2756115	C	T	31470	0.356872	-0.0897728	0.00830476	ABCC2	TRUE	reported	kCNrbY	textfile	0.00369938	116.844
5.2378e-23	rs4919416	G	T	31470	0.340731	-0.082937	0.00839707	ABCC2	TRUE	reported	kCNrbY	textfile	0.0030903	97.547
1.4534e-19	rs74555273	A	G	31138	0.88625	0.114047	0.0126042	ABCC2	TRUE	reported	kCNrbY	textfile	0.00262242	81.8665
3.1646e-18	rs17222639	C	T	29447	0.0511877	0.162565	0.0186738	ABCC2	TRUE	reported	kCNrbY	textfile	0.00256703	75.7806
8.456e-12	rs10786578	T	C	29369	0.644708	-0.0588402	0.00861433	ABCC2	TRUE	reported	kCNrbY	textfile	0.00158608	46.6526
6.2264e-11	rs61870432	A	G	27777	0.0295209	-0.163755	0.0250467	ABCC2	TRUE	reported	kCNrbY	textfile	0.00153651	42.7424
2.2204e-09	rs17112219	A	G	29447	0.0811437	0.090202	0.0150817	ABCC2	TRUE	reported	kCNrbY	textfile	0.00121329	35.7687
2.2534e-09	rs143176769	T	C	27766	0.0365422	-0.135118	0.0226014	ABCC2	TRUE	reported	kCNrbY	textfile	0.00128553	35.7375
4.0422e-08	rs2490760	C	A	31348	0.0847774	-0.0786599	0.0143307	ABCC2	TRUE	reported	kCNrbY	textfile	0.00096016	30.1261
1e-200	rs2189595	G	A	31017	0.379269	0.396236	0.00796311	ABCC3	TRUE	reported	3d2Qs5	textfile	0.0739247	2475.8
1e-200	rs739923	A	G	31684	0.263839	-0.398229	0.00873177	ABCC3	TRUE	reported	3d2Qs5	textfile	0.0616038	2079.86
1e-200	rs2240802	A	G	31684	0.703409	0.348588	0.0084739	ABCC3	TRUE	reported	3d2Qs5	textfile	0.0507016	1692.12
1e-200	rs11079922	C	T	31565	0.16544	0.324946	0.0105538	ABCC3	TRUE	reported	3d2Qs5	textfile	0.0291576	947.939
3.8418e-193	rs73344347	C	G	31226	0.0853696	0.418687	0.0141229	ABCC3	TRUE	reported	3d2Qs5	textfile	0.0273753	878.823
7.301e-154	rs61479331	G	T	31354	0.219415	0.25218	0.00954361	ABCC3	TRUE	reported	3d2Qs5	textfile	0.0217841	698.183
2.4075e-135	rs12451964	G	A	30902	0.138208	-0.285766	0.0115414	ABCC3	TRUE	reported	3d2Qs5	textfile	0.019453	613.023
2.6536e-116	rs11568581	A	G	29498	0.0452647	-0.450017	0.0196306	ABCC3	TRUE	reported	3d2Qs5	textfile	0.0175037	525.488
2.363e-115	rs72837520	A	G	30077	0.0574554	0.396561	0.0173708	ABCC3	TRUE	reported	3d2Qs5	textfile	0.0170326	521.133
2.1794e-106	rs1989983	A	G	27639	0.124823	0.27951	0.0127582	ABCC3	TRUE	reported	3d2Qs5	textfile	0.0170692	479.934
2.9399e-74	rs80063067	C	T	28588	0.073151	0.291123	0.0159687	ABCC3	TRUE	reported	3d2Qs5	textfile	0.0114924	332.342
3.163e-74	rs117355256	T	G	27741	0.0551928	-0.336846	0.018481	ABCC3	TRUE	reported	3d2Qs5	textfile	0.0118337	332.185
2.4024e-66	rs116972558	T	C	25136	0.0428942	-0.37652	0.0218834	ABCC3	TRUE	reported	3d2Qs5	textfile	0.0116403	296.013
7.3727e-58	rs12601390	T	G	26418	0.0235909	0.457398	0.0285262	ABCC3	TRUE	reported	3d2Qs5	textfile	0.00963816	257.079
1.0041e-57	rs4794168	G	A	27070	0.638531	0.142592	0.00890362	ABCC3	TRUE	reported	3d2Qs5	textfile	0.00938589	256.465
4.5077e-49	rs55870403	A	G	27069	0.0545831	-0.277463	0.0188441	ABCC3	TRUE	reported	3d2Qs5	textfile	0.00794549	216.783
3.1419e-46	rs12602060	A	G	31565	0.223575	-0.135922	0.0095219	ABCC3	TRUE	reported	3d2Qs5	textfile	0.00641407	203.754
4.5285e-42	rs113400824	A	G	29138	0.0275735	-0.342734	0.0252179	ABCC3	TRUE	reported	3d2Qs5	textfile	0.0062993	184.7
6.0322e-42	rs76521597	A	G	28824	0.0431387	-0.277296	0.0204347	ABCC3	TRUE	reported	3d2Qs5	textfile	0.00634795	184.129
1.5765e-41	rs4793661	A	G	31569	0.152185	0.149138	0.0110476	ABCC3	TRUE	reported	3d2Qs5	textfile	0.00573959	182.228
1.2331e-38	rs141274954	C	T	30077	0.0902528	-0.184452	0.0141893	ABCC3	TRUE	reported	3d2Qs5	textfile	0.005587	168.973
8.1359e-37	rs145058193	C	T	21844	0.0168466	0.469475	0.0370392	ABCC3	TRUE	reported	3d2Qs5	textfile	0.0073011	160.643
1.0418e-36	rs2526535	A	G	31684	0.310985	-0.108333	0.00856024	ABCC3	TRUE	reported	3d2Qs5	textfile	0.00502947	160.149
2.5744e-35	rs117601101	T	G	24764	0.0170146	0.42955	0.0346375	ABCC3	TRUE	reported	3d2Qs5	textfile	0.00617198	153.78
8.3164e-34	rs74710086	A	G	21218	0.0162919	-0.463124	0.0382134	ABCC3	TRUE	reported	3d2Qs5	textfile	0.00687483	146.866
7.5878e-30	rs62061895	T	C	25503	0.0331897	0.279797	0.024656	ABCC3	TRUE	reported	3d2Qs5	textfile	0.00502412	128.767
6.8261e-26	rs11653728	A	T	31556	0.653355	0.0878572	0.00834961	ABCC3	TRUE	reported	3d2Qs5	textfile	0.00349638	110.712
6.7732e-25	rs72842223	A	G	26617	0.0322161	-0.252411	0.0244971	ABCC3	TRUE	reported	3d2Qs5	textfile	0.00397282	106.158
6.6793e-23	rs149570333	A	G	20900	0.0144076	0.403471	0.0409507	ABCC3	TRUE	reported	3d2Qs5	textfile	0.0046232	97.0644
1.1644e-22	rs141032183	A	G	18247	0.0154115	-0.415218	0.0423839	ABCC3	TRUE	reported	3d2Qs5	textfile	0.00523216	95.9629
6.4063e-22	rs62059722	A	G	24094	0.0330985	-0.244568	0.0254157	ABCC3	TRUE	reported	3d2Qs5	textfile	0.00382842	92.5887
8.9983e-22	rs78056364	A	G	20341	0.0163435	0.374067	0.0390144	ABCC3	TRUE	reported	3d2Qs5	textfile	0.004499	91.9188
3.169e-21	rs9898731	T	C	27386	0.448478	0.0811174	0.0085775	ABCC3	TRUE	reported	3d2Qs5	textfile	0.00325508	89.4283
4.1692e-20	rs138720857	G	T	26055	0.0222116	-0.272539	0.0296773	ABCC3	TRUE	reported	3d2Qs5	textfile	0.00322636	84.3284
1.4002e-18	rs887377	T	C	28588	0.143793	0.104716	0.0119028	ABCC3	TRUE	reported	3d2Qs5	textfile	0.00270004	77.3924
5.39e-18	rs34958340	T	C	12201	0.0130508	-0.486128	0.0562335	ABCC3	TRUE	reported	3d2Qs5	textfile	0.00608783	74.7203
3.6075e-17	rs77449141	A	G	29836	0.0763297	0.12974	0.015399	ABCC3	TRUE	reported	3d2Qs5	textfile	0.00237349	70.9792
1.2932e-16	rs198556	T	G	28917	0.0492199	0.15886	0.0191993	ABCC3	TRUE	reported	3d2Qs5	textfile	0.00236201	68.4593
3.9724e-16	rs879778	T	C	28135	0.257719	-0.0783584	0.00962706	ABCC3	TRUE	reported	3d2Qs5	textfile	0.00234918	66.2451
2.195e-15	rs34817726	A	G	27070	0.741123	-0.0777155	0.00980043	ABCC3	TRUE	reported	3d2Qs5	textfile	0.00231755	62.8771
3.5464e-15	rs2412325	C	G	31476	0.22431	-0.0751214	0.00954553	ABCC3	TRUE	reported	3d2Qs5	textfile	0.00196379	61.9298
4.9965e-15	rs112819464	T	C	15486	0.0154164	0.360286	0.0460299	ABCC3	TRUE	reported	3d2Qs5	textfile	0.00394057	61.2571
7.8115e-15	rs77651559	A	G	12547	0.0158205	0.39218	0.050469	ABCC3	TRUE	reported	3d2Qs5	textfile	0.00478956	60.3742
1.138e-14	rs198551	A	G	31679	0.45215	-0.061586	0.00797478	ABCC3	TRUE	reported	3d2Qs5	textfile	0.00187905	59.6348
2.2338e-14	rs113287138	G	T	10416	0.0164763	0.414466	0.054275	ABCC3	TRUE	reported	3d2Qs5	textfile	0.00556739	58.3034
5.7523e-14	rs142932106	A	G	16142	0.016129	-0.331373	0.0441037	ABCC3	TRUE	reported	3d2Qs5	textfile	0.00348507	56.4457
1.3017e-13	rs4257246	A	G	22724	0.0316449	0.198219	0.026764	ABCC3	TRUE	reported	3d2Qs5	textfile	0.00240801	54.847
1.714e-13	rs56994118	C	T	31684	0.17402	-0.0771488	0.0104691	ABCC3	TRUE	reported	3d2Qs5	textfile	0.00171103	54.3017
1.0576e-12	rs62059698	G	A	31684	0.185294	-0.0727653	0.0102161	ABCC3	TRUE	reported	3d2Qs5	textfile	0.00159861	50.7282
1.0622e-12	rs192432846	C	T	13311	0.018218	0.325774	0.0457399	ABCC3	TRUE	reported	3d2Qs5	textfile	0.00379645	50.7195
1.8707e-12	rs141252368	T	C	26487	0.0187045	0.225685	0.0320398	ABCC3	TRUE	reported	3d2Qs5	textfile	0.00186974	49.6128
1.2084e-11	rs183428517	T	G	13523	0.0365673	-0.21924	0.0323411	ABCC3	TRUE	reported	3d2Qs5	textfile	0.00338676	45.948
5.9257e-11	rs55768061	T	C	27225	0.0507675	-0.12768	0.0195065	ABCC3	TRUE	reported	3d2Qs5	textfile	0.00157121	42.8404
6.6299e-11	rs7213655	G	C	31231	0.230215	0.0620123	0.00949827	ABCC3	TRUE	reported	3d2Qs5	textfile	0.00136298	42.6225
1.6055e-10	rs8065514	A	G	31355	0.104509	0.0834235	0.0130449	ABCC3	TRUE	reported	3d2Qs5	textfile	0.00130263	40.8947
2.4708e-10	rs139941293	T	C	12088	0.0191074	-0.29682	0.0469006	ABCC3	TRUE	reported	3d2Qs5	textfile	0.00330246	40.0458
5.2917e-10	rs4148408	A	G	31296	0.04996	-0.113865	0.0183354	ABCC3	TRUE	reported	3d2Qs5	textfile	0.00123076	38.5629
1.6437e-09	rs74869391	A	G	24323	0.0154042	0.221816	0.0367878	ABCC3	TRUE	reported	3d2Qs5	textfile	0.00149249	36.3531
2.7277e-09	rs12938101	T	A	27526	0.342323	-0.0533845	0.00897657	ABCC3	TRUE	reported	3d2Qs5	textfile	0.00128325	35.3654
6.9636e-09	rs150333964	T	G	29655	0.0297396	0.139926	0.024159	ABCC3	TRUE	reported	3d2Qs5	textfile	0.00112993	33.5438
7.2426e-09	rs1105343	C	A	31002	0.0307016	-0.134604	0.0232673	ABCC3	TRUE	reported	3d2Qs5	textfile	0.00107836	33.4652
4.0057e-08	rs59410697	G	T	26065	0.116341	0.0749604	0.013652	ABCC3	TRUE	reported	3d2Qs5	textfile	0.00115534	30.1466
4.1488e-08	rs79839670	T	C	26063	0.0268487	-0.148525	0.0270814	ABCC3	TRUE	reported	3d2Qs5	textfile	0.00115274	30.0763
1e-200	rs9634642	T	C	31260	0.455523	-0.325903	0.00781614	ABCC4	TRUE	reported	9KPlNo	textfile	0.0526863	1738.46
1e-200	rs4148482	T	C	31258	0.307569	-0.33797	0.00845307	ABCC4	TRUE	reported	9KPlNo	textfile	0.0486527	1598.46
3.0296e-162	rs9524868	C	T	31260	0.324251	-0.229224	0.00844498	ABCC4	TRUE	reported	9KPlNo	textfile	0.0230259	736.706
3.2244e-104	rs2478461	T	C	30647	0.128616	-0.259581	0.0119739	ABCC4	TRUE	reported	9KPlNo	textfile	0.0151036	469.948
1.5769e-100	rs2389233	T	C	31136	0.295469	-0.185598	0.00871989	ABCC4	TRUE	reported	9KPlNo	textfile	0.0143412	452.997
4.149e-100	rs17268268	A	G	26645	0.0510821	0.414405	0.0195111	ABCC4	TRUE	reported	9KPlNo	textfile	0.0166486	451.078
8.6226e-76	rs72645867	A	G	28249	0.0769133	0.289153	0.0156952	ABCC4	TRUE	reported	9KPlNo	textfile	0.0118722	339.383
4.3382e-73	rs2153673	A	C	29733	0.0349852	-0.401376	0.0221963	ABCC4	TRUE	reported	9KPlNo	textfile	0.0108781	326.973
1.2581e-53	rs72645894	C	T	31136	0.370115	0.12747	0.00826805	ABCC4	TRUE	reported	9KPlNo	textfile	0.00757609	237.675
3.2994e-53	rs7342420	A	C	31139	0.447165	0.123283	0.00802903	ABCC4	TRUE	reported	9KPlNo	textfile	0.00751454	235.752
1.1882e-51	rs4148476	C	A	31260	0.184787	0.155241	0.0102668	ABCC4	TRUE	reported	9KPlNo	textfile	0.0072608	228.618
1.2306e-46	rs7339227	G	A	26891	0.119155	0.190139	0.0132593	ABCC4	TRUE	reported	9KPlNo	textfile	0.00758897	205.62
8.9045e-44	rs71433015	A	G	30478	0.179676	-0.145927	0.0105169	ABCC4	TRUE	reported	9KPlNo	textfile	0.00627734	192.517
1.6432e-43	rs184008609	T	C	22409	0.0224473	-0.439182	0.0317523	ABCC4	TRUE	reported	9KPlNo	textfile	0.00846495	191.293
8.6528e-43	rs1189470	C	A	25482	0.144256	0.172237	0.0125613	ABCC4	TRUE	reported	9KPlNo	textfile	0.00732424	187.999
9.034e-38	rs16950829	G	A	29103	0.0301645	-0.310427	0.0241652	ABCC4	TRUE	reported	9KPlNo	textfile	0.00563823	165.008
2.0458e-35	rs9516547	C	T	31139	0.921474	-0.184552	0.0148597	ABCC4	TRUE	reported	9KPlNo	textfile	0.00492907	154.237
4.0317e-34	rs117884788	C	A	24332	0.0175675	-0.418962	0.0344009	ABCC4	TRUE	reported	9KPlNo	textfile	0.00605887	148.311
2.865e-33	rs117147431	T	C	19296	0.0155404	0.492755	0.0410017	ABCC4	TRUE	reported	9KPlNo	textfile	0.00742936	144.415
6.3934e-32	rs150486098	C	T	28625	0.0277448	0.298495	0.0253855	ABCC4	TRUE	reported	9KPlNo	textfile	0.00480691	138.253
1.5814e-29	rs147668069	A	G	30495	0.0432533	-0.224133	0.0198636	ABCC4	TRUE	reported	9KPlNo	textfile	0.00415774	127.311
1.9596e-27	rs1729786	T	C	30435	0.640455	-0.0914805	0.00843022	ABCC4	TRUE	reported	9KPlNo	textfile	0.00385415	117.747
3.5719e-27	rs12876311	A	G	20025	0.0270234	0.331748	0.0307268	ABCC4	TRUE	reported	9KPlNo	textfile	0.00578747	116.557
1.5221e-21	rs12020414	C	T	28268	0.0381354	-0.209006	0.021924	ABCC4	TRUE	reported	9KPlNo	textfile	0.00320471	90.8755
1.7709e-19	rs61965907	A	G	29103	0.0237868	-0.245182	0.0271625	ABCC4	TRUE	reported	9KPlNo	textfile	0.00279182	81.4721
1.7937e-19	rs113341382	T	C	23111	0.0275227	0.256149	0.0283809	ABCC4	TRUE	reported	9KPlNo	textfile	0.00351226	81.4508
9.1907e-17	rs185022288	A	G	6690	0.0139319	-0.61013	0.0733806	ABCC4	TRUE	reported	9KPlNo	textfile	0.010228	69.1119
3.1773e-16	rs7321486	C	T	31260	0.620335	-0.0672264	0.00823217	ABCC4	TRUE	reported	9KPlNo	textfile	0.00212881	66.6842
5.8309e-16	rs871051	T	G	30872	0.0400633	0.165902	0.0204997	ABCC4	TRUE	reported	9KPlNo	textfile	0.00211701	65.4908
9.0132e-16	rs143604864	C	T	29178	0.0282138	-0.200763	0.0249724	ABCC4	TRUE	reported	9KPlNo	textfile	0.0022102	64.6275
1.4029e-15	rs113356106	C	T	9731	0.022122	0.387904	0.0485773	ABCC4	TRUE	reported	9KPlNo	textfile	0.00651011	63.7519
2.7227e-15	rs138952535	A	G	12841	0.0151301	-0.403003	0.0509944	ABCC4	TRUE	reported	9KPlNo	textfile	0.00484024	62.4461
7.2639e-15	rs35409516	T	C	27667	0.0206345	-0.232393	0.0298717	ABCC4	TRUE	reported	9KPlNo	textfile	0.0021828	60.5194
2.1058e-14	rs1729767	G	A	30931	0.738014	-0.0698267	0.00913496	ABCC4	TRUE	reported	9KPlNo	textfile	0.00188546	58.4254
1.1519e-13	rs118046467	C	T	26560	0.0196649	-0.231697	0.0312168	ABCC4	TRUE	reported	9KPlNo	textfile	0.00206984	55.0849
1.0514e-12	rs9524884	A	G	29568	0.062949	-0.120509	0.0169171	ABCC4	TRUE	reported	9KPlNo	textfile	0.00171325	50.7408
3.9713e-12	rs142554904	T	C	13556	0.0163713	0.331466	0.0477741	ABCC4	TRUE	reported	9KPlNo	textfile	0.00353853	48.1315
5.4705e-12	rs117175212	G	A	29410	0.0443879	0.137887	0.0200039	ABCC4	TRUE	reported	9KPlNo	textfile	0.00161295	47.5102
7.1014e-12	rs74914040	A	G	25346	0.0189542	0.223091	0.0325409	ABCC4	TRUE	reported	9KPlNo	textfile	0.00185093	46.9969
9.7099e-11	rs61967175	A	T	25314	0.144171	0.0818123	0.0126419	ABCC4	TRUE	reported	9KPlNo	textfile	0.0016517	41.877
3.6618e-10	rs9584295	C	T	30807	0.0316753	0.14409	0.0229886	ABCC4	TRUE	reported	9KPlNo	textfile	0.00127362	39.284
4.3925e-10	rs2484983	G	A	30801	0.837285	-0.0680623	0.0109088	ABCC4	TRUE	reported	9KPlNo	textfile	0.00126225	38.9251
9.9133e-10	rs9524815	T	C	10070	0.016286	-0.339554	0.055568	ABCC4	TRUE	reported	9KPlNo	textfile	0.00369429	37.332
1.0436e-09	rs9516559	A	G	30815	0.140479	-0.0707005	0.0115853	ABCC4	TRUE	reported	9KPlNo	textfile	0.0012071	37.2393
1.1606e-09	rs138124767	T	C	16598	0.012713	0.297814	0.0489359	ABCC4	TRUE	reported	9KPlNo	textfile	0.00222644	37.0325
1.9394e-09	rs113176374	T	C	25114	0.0228554	0.179106	0.0298361	ABCC4	TRUE	reported	9KPlNo	textfile	0.00143284	36.0331
1.8659e-08	rs145970442	A	G	8126	0.0124908	0.396444	0.0704915	ABCC4	TRUE	reported	9KPlNo	textfile	0.00387728	31.6216
1e-200	rs59679804	A	G	31684	0.363167	-0.459731	0.00784621	ABCC5	TRUE	reported	tcjzFz	textfile	0.0977619	3432.9
1e-200	rs263012	A	C	31566	0.492771	0.323375	0.00774982	ABCC5	TRUE	reported	tcjzFz	textfile	0.0522746	1741.01
1e-200	rs76132924	T	G	29943	0.380449	-0.313888	0.00821908	ABCC5	TRUE	reported	tcjzFz	textfile	0.0464466	1458.39
1e-200	rs7635081	C	T	29902	0.121843	0.45091	0.0122261	ABCC5	TRUE	reported	tcjzFz	textfile	0.0435094	1360.11
1e-200	rs7627615	G	A	31684	0.415536	0.252135	0.00793544	ABCC5	TRUE	reported	tcjzFz	textfile	0.030879	1009.48
1e-200	rs60791004	A	G	31355	0.304642	-0.269132	0.00854209	ABCC5	TRUE	reported	tcjzFz	textfile	0.0306874	992.602
1e-200	rs6776802	A	G	27310	0.0953677	0.434504	0.0143283	ABCC5	TRUE	reported	tcjzFz	textfile	0.0325755	919.526
2.9828e-191	rs150751953	T	C	27310	0.047875	-0.581989	0.0197293	ABCC5	TRUE	reported	tcjzFz	textfile	0.0308789	870.11
1.5476e-170	rs144968718	A	G	29136	0.0449898	-0.549073	0.0197246	ABCC5	TRUE	reported	tcjzFz	textfile	0.0259067	774.84
3.0989e-160	rs77099580	C	A	29143	0.0558418	-0.480599	0.0178181	ABCC5	TRUE	reported	tcjzFz	textfile	0.0243556	727.466
1.3645e-143	rs139137418	C	T	31563	0.92002	-0.37056	0.0145236	ABCC5	TRUE	reported	tcjzFz	textfile	0.020208	650.938
6.0942e-137	rs73179660	C	T	29836	0.0558742	0.439406	0.0176411	ABCC5	TRUE	reported	tcjzFz	textfile	0.0203705	620.372
3.4172e-132	rs138942619	T	C	28616	0.0409711	-0.510607	0.0208704	ABCC5	TRUE	reported	tcjzFz	textfile	0.0204886	598.524
3.1213e-101	rs36066467	T	C	31569	0.0584661	0.359733	0.016841	ABCC5	TRUE	reported	tcjzFz	textfile	0.0142472	456.242
5.1018e-80	rs35637422	A	G	31344	0.252294	0.173203	0.0091436	ABCC5	TRUE	reported	tcjzFz	textfile	0.0113182	358.795
2.9611e-68	rs62288765	T	C	26013	0.023283	0.504627	0.0289039	ABCC5	TRUE	reported	tcjzFz	textfile	0.0115819	304.786
1.1099e-67	rs56843723	A	G	28588	0.0290903	0.430305	0.0247541	ABCC5	TRUE	reported	tcjzFz	textfile	0.0104595	302.155
2.8621e-67	rs62285804	T	C	27963	0.0240082	0.476145	0.0274771	ABCC5	TRUE	reported	tcjzFz	textfile	0.0106246	300.266
2.6946e-64	rs75549985	T	C	24180	0.0162523	-0.605283	0.0357519	ABCC5	TRUE	reported	tcjzFz	textfile	0.0117151	286.605
2.1815e-60	rs76238557	A	G	17328	0.613972	-0.17948	0.0109493	ABCC5	TRUE	reported	tcjzFz	textfile	0.0152696	268.663
1.6153e-57	rs6443957	G	A	30393	0.121238	0.197812	0.0123744	ABCC5	TRUE	reported	tcjzFz	textfile	0.00833763	255.519
9.1203e-55	rs139158675	T	G	28751	0.0186053	0.478977	0.030732	ABCC5	TRUE	reported	tcjzFz	textfile	0.008378	242.894
8.0773e-48	rs57856398	C	T	31563	0.105406	-0.187671	0.0129182	ABCC5	TRUE	reported	tcjzFz	textfile	0.00664225	211.038
6.216e-42	rs112549599	G	A	24697	0.0167669	0.473709	0.0349137	ABCC5	TRUE	reported	tcjzFz	textfile	0.00739882	184.076
2.6486e-38	rs17774065	A	G	31684	0.750705	-0.118519	0.00915859	ABCC5	TRUE	reported	tcjzFz	textfile	0.00525766	167.454
3.1504e-36	rs4859130	T	A	31562	0.440235	0.100521	0.00799785	ABCC5	TRUE	reported	tcjzFz	textfile	0.00498005	157.957
8.6156e-36	rs62287507	T	C	30817	0.244387	-0.116765	0.00934986	ABCC5	TRUE	reported	tcjzFz	textfile	0.00503536	155.95
2.1547e-34	rs73183461	T	G	24116	0.0163594	-0.43763	0.0357839	ABCC5	TRUE	reported	tcjzFz	textfile	0.0061638	149.556
1.2989e-33	rs75200713	C	T	31229	0.0510438	0.219166	0.0181384	ABCC5	TRUE	reported	tcjzFz	textfile	0.00465335	145.99
6.7513e-32	rs79886161	T	C	30902	0.0686878	-0.186513	0.0158685	ABCC5	TRUE	reported	tcjzFz	textfile	0.00445067	138.141
9.7399e-32	rs1879784	A	G	31684	0.467567	-0.0931327	0.00794458	ABCC5	TRUE	reported	tcjzFz	textfile	0.0043186	137.415
1.1035e-29	rs184302138	G	A	13505	0.0152166	-0.559786	0.049472	ABCC5	TRUE	reported	tcjzFz	textfile	0.00939144	128.015
1.1162e-29	rs145065813	G	A	30545	0.0539458	-0.202202	0.0178719	ABCC5	TRUE	reported	tcjzFz	textfile	0.00417327	127.998
1.5099e-27	rs78378377	G	T	28156	0.0233309	0.302967	0.027858	ABCC5	TRUE	reported	tcjzFz	textfile	0.00418311	118.266
2.3749e-26	rs112718796	T	C	24527	0.0227483	-0.320891	0.0302126	ABCC5	TRUE	reported	tcjzFz	textfile	0.00457827	112.799
5.4031e-26	rs77792557	G	A	16878	0.0248242	0.367649	0.0348674	ABCC5	TRUE	reported	tcjzFz	textfile	0.00654417	111.167
1.0211e-25	rs34438658	C	T	30847	0.0883129	-0.14849	0.0141635	ABCC5	TRUE	reported	tcjzFz	textfile	0.00355056	109.907
2.3724e-25	rs34777445	A	C	31231	0.226965	-0.0992124	0.0095359	ABCC5	TRUE	reported	tcjzFz	textfile	0.00345399	108.238
3.6001e-25	rs262985	T	C	30013	0.0652819	0.170949	0.0164937	ABCC5	TRUE	reported	tcjzFz	textfile	0.00356645	107.416
1.1981e-23	rs139565923	G	T	24150	0.0156225	0.367029	0.0366158	ABCC5	TRUE	reported	tcjzFz	textfile	0.00414328	100.468
1.2886e-23	rs73177531	A	C	26617	0.0431251	-0.213313	0.0212959	ABCC5	TRUE	reported	tcjzFz	textfile	0.00375533	100.325
2.2592e-22	rs71318325	G	A	26560	0.02532	-0.268236	0.0275699	ABCC5	TRUE	reported	tcjzFz	textfile	0.00355132	94.6522
2.2771e-22	rs113144687	A	G	30166	0.0320234	0.224613	0.0230876	ABCC5	TRUE	reported	tcjzFz	textfile	0.00312775	94.6413
1.7485e-21	rs74599857	A	G	24144	0.0351618	0.234747	0.0246606	ABCC5	TRUE	reported	tcjzFz	textfile	0.003739	90.6058
3.8489e-20	rs72625006	T	C	5630	0.0223801	-0.581293	0.0632383	ABCC5	TRUE	reported	tcjzFz	textfile	0.014786	84.4647
2.5739e-18	rs181033999	C	T	21772	0.0181769	0.312579	0.0358097	ABCC5	TRUE	reported	tcjzFz	textfile	0.00348741	76.1867
1.3056e-17	rs113837152	T	C	12942	0.016149	0.420094	0.0491729	ABCC5	TRUE	reported	tcjzFz	textfile	0.00560786	72.975
2.3752e-17	rs28705234	T	A	26538	0.021339	0.254181	0.0299958	ABCC5	TRUE	reported	tcjzFz	textfile	0.00269852	71.8016
2.6555e-17	rs73190811	G	A	28364	0.0487355	-0.164773	0.0194751	ABCC5	TRUE	reported	tcjzFz	textfile	0.00251739	71.5784
2.4442e-16	rs58166992	T	C	31355	0.0462329	-0.155728	0.0189963	ABCC5	TRUE	reported	tcjzFz	textfile	0.00213874	67.1996
3.1554e-15	rs12634774	T	C	31684	0.381036	0.0644331	0.00817191	ABCC5	TRUE	reported	tcjzFz	textfile	0.0019583	62.1646
4.4413e-15	rs7433067	A	G	30902	0.205541	0.0779824	0.00994432	ABCC5	TRUE	reported	tcjzFz	textfile	0.00198606	61.4914
1.0389e-14	rs116731467	A	G	29084	0.0254904	-0.20326	0.0262803	ABCC5	TRUE	reported	tcjzFz	textfile	0.00205256	59.8153
7.1984e-14	rs4859184	C	G	31560	0.184576	-0.076717	0.0102507	ABCC5	TRUE	reported	tcjzFz	textfile	0.00177163	56.0082
7.9226e-14	rs34192308	T	C	30902	0.161672	-0.0815611	0.0109163	ABCC5	TRUE	reported	tcjzFz	textfile	0.00180321	55.8197
2.7562e-13	rs56174170	C	T	31229	0.124818	-0.0883708	0.0120961	ABCC5	TRUE	reported	tcjzFz	textfile	0.00170618	53.3698
6.3476e-13	rs150350995	A	G	20680	0.0140019	-0.300631	0.0417961	ABCC5	TRUE	reported	tcjzFz	textfile	0.00249552	51.7314
8.8566e-13	rs78565404	T	C	27425	0.044698	0.147551	0.020644	ABCC5	TRUE	reported	tcjzFz	textfile	0.00185927	51.0816
8.3273e-12	rs180715817	G	A	29360	0.0274861	0.172331	0.0252207	ABCC5	TRUE	reported	tcjzFz	textfile	0.00158768	46.6853
2.0058e-11	rs76034008	A	G	28673	0.0338164	-0.154793	0.0230842	ABCC5	TRUE	reported	tcjzFz	textfile	0.00156575	44.9619
4.2698e-11	rs77720224	T	C	21324	0.0202782	0.226317	0.0343196	ABCC5	TRUE	reported	tcjzFz	textfile	0.00203515	43.482
5.2736e-11	rs112725400	A	G	25541	0.054163	-0.128185	0.0195317	ABCC5	TRUE	reported	tcjzFz	textfile	0.00168353	43.0683
9.9835e-11	rs113073078	G	T	9143	0.0130285	-0.420778	0.0650654	ABCC5	TRUE	reported	tcjzFz	textfile	0.00455339	41.8129
1.2693e-10	rs185272650	T	C	5891	0.0122549	-0.536602	0.0834438	ABCC5	TRUE	reported	tcjzFz	textfile	0.00697091	41.3399
1.8829e-10	rs35730784	C	T	27724	0.161111	-0.0735357	0.0115432	ABCC5	TRUE	reported	tcjzFz	textfile	0.00146169	40.5803
6.5414e-10	rs73184954	G	T	29143	0.0633829	0.104939	0.016989	ABCC5	TRUE	reported	tcjzFz	textfile	0.00130749	38.1515
6.7688e-10	rs140889350	G	T	6947	0.0154915	-0.422785	0.0685083	ABCC5	TRUE	reported	tcjzFz	textfile	0.00545232	38.074
8.3989e-10	rs76432604	C	T	7429	0.0140187	0.427173	0.0696039	ABCC5	TRUE	reported	tcjzFz	textfile	0.00504445	37.6551
1.0076e-09	rs55708462	A	G	23694	0.156104	-0.0772465	0.0126466	ABCC5	TRUE	reported	tcjzFz	textfile	0.00157214	37.3057
2.8122e-09	rs112713154	C	T	30902	0.282708	0.0530495	0.00892743	ABCC5	TRUE	reported	tcjzFz	textfile	0.00114137	35.3086
5.0901e-09	rs1553693	G	A	27399	0.387632	-0.0512093	0.00876256	ABCC5	TRUE	reported	tcjzFz	textfile	0.00124497	34.151
7.3906e-09	rs4859213	A	G	28314	0.0268944	0.150105	0.0259607	ABCC5	TRUE	reported	tcjzFz	textfile	0.00117935	33.4292
9.3344e-09	rs112645873	A	G	31231	0.0368176	0.121952	0.0212364	ABCC5	TRUE	reported	tcjzFz	textfile	0.00105481	32.9753
2.1935e-08	rs1996809	C	T	26816	0.40511	-0.0491926	0.00879083	ABCC5	TRUE	reported	tcjzFz	textfile	0.00116638	31.3118
3.3669e-08	rs149725874	A	G	9525	0.0208989	0.279206	0.0505689	ABCC5	TRUE	reported	tcjzFz	textfile	0.00319029	30.4784
3.8587e-08	rs60340296	C	T	31355	0.0847222	-0.0787932	0.0143333	ABCC5	TRUE	reported	tcjzFz	textfile	0.000962848	30.2173
4.0882e-08	rs141778724	T	C	10498	0.0131846	0.331514	0.0604169	ABCC5	TRUE	reported	tcjzFz	textfile	0.0028598	30.1025
4.7133e-08	rs7637137	A	C	31355	0.317104	0.0468471	0.00857723	ABCC5	TRUE	reported	tcjzFz	textfile	0.000950499	29.8294
3.4266e-104	rs2007413	T	C	26997	0.139881	-0.266628	0.0123005	ABCC6	TRUE	reported	KGizE8	textfile	0.0171063	469.823
6.4696e-32	rs129081	C	G	30869	0.409675	0.096007	0.0081656	ABCC6	TRUE	reported	KGizE8	textfile	0.00445828	138.23
1.1475e-27	rs58390147	T	C	24794	0.829273	-0.129781	0.0119062	ABCC6	TRUE	reported	KGizE8	textfile	0.00476929	118.807
2.4466e-20	rs111750393	G	C	23789	0.0297905	0.248749	0.0269183	ABCC6	TRUE	reported	KGizE8	textfile	0.00357681	85.3871
2.021e-13	rs8062992	G	A	20810	0.366238	0.0746599	0.0101611	ABCC6	TRUE	reported	KGizE8	textfile	0.00258758	53.982
3.9286e-13	rs12596089	T	C	18779	0.298234	0.0817502	0.0112633	ABCC6	TRUE	reported	KGizE8	textfile	0.00279741	52.6744
5.5792e-12	rs17501331	G	A	29852	0.0853727	-0.100827	0.0146343	ABCC6	TRUE	reported	KGizE8	textfile	0.00158763	47.4662
1.9383e-11	rs150529	A	G	20476	0.0178884	-0.2499	0.0372408	ABCC6	TRUE	reported	KGizE8	textfile	0.00219431	45.0251
1.574e-09	rs2283513	A	G	30589	0.567197	0.0492302	0.00815515	ABCC6	TRUE	reported	KGizE8	textfile	0.00118992	36.4394
9.2466e-09	rs2644990	C	T	20692	0.418777	-0.057185	0.00995577	ABCC6	TRUE	reported	KGizE8	textfile	0.00159191	32.9892
1.146e-26	rs915845	G	T	31569	0.142504	0.121472	0.0113642	ABCG1	TRUE	reported	U5GVRn	textfile	0.00360615	114.247
1.5708e-25	rs72542415	A	C	31099	0.0448432	-0.201978	0.0193404	ABCG1	TRUE	reported	U5GVRn	textfile	0.00349469	109.056
5.2482e-23	rs225411	C	A	31355	0.374163	-0.081379	0.00823941	ABCG1	TRUE	reported	U5GVRn	textfile	0.00310153	97.545
3.8493e-17	rs144043692	A	G	29050	0.0240459	0.227683	0.0270488	ABCG1	TRUE	reported	U5GVRn	textfile	0.00243311	70.8494
4.8157e-13	rs225386	A	G	31682	0.509809	0.057412	0.00794025	ABCG1	TRUE	reported	U5GVRn	textfile	0.00164743	52.2768
2.4077e-09	rs2839471	T	C	31684	0.585028	-0.0480857	0.00805793	ABCG1	TRUE	reported	U5GVRn	textfile	0.00112268	35.6088
7.8058e-09	rs55934878	A	G	31567	0.105862	-0.0746329	0.0129291	ABCG1	TRUE	reported	U5GVRn	textfile	0.00105448	33.3196
1.2929e-08	rs12482369	A	G	28588	0.063837	-0.0972307	0.0170976	ABCG1	TRUE	reported	U5GVRn	textfile	0.00112995	32.3374
2.1659e-08	rs220178	A	G	31684	0.377053	-0.0458632	0.00819264	ABCG1	TRUE	reported	U5GVRn	textfile	0.000988125	31.3367
1e-200	rs36111742	G	A	31684	0.129505	0.404589	0.0116111	ABCG2	TRUE	reported	dRbxz7	textfile	0.0369072	1214.1
1.5854e-169	rs11932727	T	C	31684	0.370213	-0.225601	0.0081288	ABCG2	TRUE	reported	dRbxz7	textfile	0.0237333	770.197
9.8227e-63	rs2725248	C	A	31568	0.274035	-0.148507	0.00888356	ABCG2	TRUE	reported	dRbxz7	textfile	0.008775	279.444
9.9002e-37	rs11947810	C	T	30902	0.0961978	0.172255	0.0136066	ABCG2	TRUE	reported	dRbxz7	textfile	0.00515957	160.258
7.2741e-28	rs1351441	C	T	31684	0.102634	0.142959	0.0130652	ABCG2	TRUE	reported	dRbxz7	textfile	0.00376457	119.72
4.1667e-26	rs72657985	C	T	29384	0.0671768	0.173826	0.0164474	ABCG2	TRUE	reported	dRbxz7	textfile	0.00378683	111.688
4.1241e-25	rs72659633	T	C	27910	0.0354281	0.236557	0.0228524	ABCG2	TRUE	reported	dRbxz7	textfile	0.00382457	107.146
2.8221e-23	rs111620587	A	G	31232	0.138051	-0.115098	0.0115808	ABCG2	TRUE	reported	dRbxz7	textfile	0.00315274	98.7714
1.0345e-21	rs28789746	C	T	31566	0.423823	-0.0769905	0.00804221	ABCG2	TRUE	reported	dRbxz7	textfile	0.00289497	91.6423
9.8591e-16	rs12641788	C	T	31684	0.90802	0.110248	0.0137318	ABCG2	TRUE	reported	dRbxz7	textfile	0.00203029	64.4544
5.505e-15	rs56069342	A	G	31560	0.16043	0.0846737	0.0108349	ABCG2	TRUE	reported	dRbxz7	textfile	0.00193139	61.0688
1.2497e-13	rs114086764	A	G	31239	0.0599488	0.124793	0.0168379	ABCG2	TRUE	reported	dRbxz7	textfile	0.00175526	54.9253
6.199e-12	rs151297142	T	G	28187	0.0220016	-0.197225	0.028688	ABCG2	TRUE	reported	dRbxz7	textfile	0.00167395	47.2595
8.5382e-11	rs78135941	A	G	29716	0.0283876	-0.160202	0.0246815	ABCG2	TRUE	reported	dRbxz7	textfile	0.00141576	42.1276
1.0966e-10	rs143891741	A	C	21456	0.0174898	-0.237402	0.0367899	ABCG2	TRUE	reported	dRbxz7	textfile	0.00193695	41.636
2.23e-10	rs6532064	T	C	27310	0.112121	0.0859797	0.0135514	ABCG2	TRUE	reported	dRbxz7	textfile	0.00147184	40.2523
4.3312e-10	rs142929199	G	A	24927	0.0343542	-0.153356	0.0245704	ABCG2	TRUE	reported	dRbxz7	textfile	0.00156038	38.9532
2.1826e-09	rs7696304	G	A	31231	0.383793	-0.0492024	0.00822302	ABCG2	TRUE	reported	dRbxz7	textfile	0.00114506	35.8
4.285e-09	rs2728125	G	A	31684	0.0952685	0.0794244	0.0135237	ABCG2	TRUE	reported	dRbxz7	textfile	0.00108745	34.49
1.3517e-08	rs114075855	C	T	27455	0.0233244	-0.160485	0.0282578	ABCG2	TRUE	reported	dRbxz7	textfile	0.00117343	32.2521
2.1609e-08	rs75188535	A	G	19963	0.014777	-0.232029	0.0414449	ABCG2	TRUE	reported	dRbxz7	textfile	0.0015676	31.3401
2.2267e-08	rs187975720	T	C	10607	0.0185286	-0.284348	0.0508381	ABCG2	TRUE	reported	dRbxz7	textfile	0.00294069	31.278
6.0321e-101	rs12625157	A	G	31355	0.735865	0.191811	0.00899273	ABHD12	TRUE	reported	pUz6yp	textfile	0.0143022	454.923
1.0328e-45	rs6076416	C	T	11158	0.260147	-0.214612	0.0151226	ABHD12	TRUE	reported	pUz6yp	textfile	0.0177297	201.363
4.0675e-33	rs116208948	A	C	20284	0.741365	0.135454	0.0112984	ABHD12	TRUE	reported	pUz6yp	textfile	0.00703609	143.717
3.3227e-28	rs73597818	T	G	25026	0.271436	0.110425	0.010027	ABHD12	TRUE	reported	pUz6yp	textfile	0.00482277	121.27
4.1967e-22	rs139806409	A	G	25850	0.0199867	0.303211	0.0313679	ABHD12	TRUE	reported	pUz6yp	textfile	0.00360158	93.4301
1.3967e-17	rs74173671	T	C	30333	0.0416732	-0.173195	0.0202918	ABHD12	TRUE	reported	pUz6yp	textfile	0.00239591	72.8448
7.667e-16	rs55732243	T	C	31021	0.194438	-0.0816695	0.0101336	ABHD12	TRUE	reported	pUz6yp	textfile	0.00208944	64.9481
8.0789e-16	rs6115218	G	A	31384	0.299193	0.0701246	0.00870778	ABHD12	TRUE	reported	pUz6yp	textfile	0.00206216	64.8483
1.6901e-15	rs148374864	A	C	31025	0.0270028	0.196999	0.0247415	ABHD12	TRUE	reported	pUz6yp	textfile	0.00203929	63.3941
3.493e-14	rs12625281	A	G	31141	0.829547	0.0806857	0.0106462	ABHD12	TRUE	reported	pUz6yp	textfile	0.00184106	57.4345
1.9362e-12	rs143051913	A	G	14643	0.0235126	0.271004	0.0384993	ABHD12	TRUE	reported	pUz6yp	textfile	0.00337248	49.5436
4.6852e-12	rs75044358	T	C	12668	0.0187673	0.319535	0.046209	ABHD12	TRUE	reported	pUz6yp	textfile	0.00376045	47.8097
6.6034e-11	rs4813572	T	A	28886	0.168158	-0.0725786	0.0111158	ABHD12	TRUE	reported	pUz6yp	textfile	0.00147369	42.6288
8.0748e-11	rs36090194	T	C	28036	0.113506	-0.0864582	0.0133031	ABHD12	TRUE	reported	pUz6yp	textfile	0.00150431	42.2353
1.8682e-10	rs2697512	G	A	26830	0.660886	0.0580594	0.00911192	ABHD12	TRUE	reported	pUz6yp	textfile	0.00151094	40.5968
5.9913e-09	rs118140942	T	C	7654	0.0178571	0.354239	0.0608961	ABHD12	TRUE	reported	pUz6yp	textfile	0.00440158	33.8298
7.677e-09	rs144716940	T	C	15144	0.0138544	0.283604	0.0491046	ABHD12	TRUE	reported	pUz6yp	textfile	0.00219777	33.352
8.6232e-09	rs7272141	C	A	31355	0.182362	0.0594943	0.010336	ABHD12	TRUE	reported	pUz6yp	textfile	0.00105554	33.1294
1.6809e-08	rs140545818	T	C	11536	0.0141619	-0.313921	0.0556411	ABHD12	TRUE	reported	pUz6yp	textfile	0.00275169	31.8255
4.8104e-09	rs150043706	A	G	8339	0.0188898	0.332273	0.0567629	ABHD16A	TRUE	reported	sSLXU3	textfile	0.00409229	34.2576
4.3205e-26	rs7634500	C	G	29311	0.374981	-0.0899644	0.00851516	ABI3BP	TRUE	reported	TAKB8a	textfile	0.0037938	111.616
3.733e-10	rs62274581	G	C	29313	0.281653	0.057484	0.00917571	ABI3BP	TRUE	reported	TAKB8a	textfile	0.00133713	39.245
1.0143e-10	rs35993820	A	G	26185	0.0212459	0.195752	0.0302788	ABL1	TRUE	reported	RIUjdz	textfile	0.00159365	41.793
6.1021e-48	rs72709461	C	T	31013	0.112764	0.184037	0.0126512	ABL2	TRUE	reported	Q1Cy1u	textfile	0.00677719	211.602
1.1389e-23	rs4652355	G	C	31349	0.406184	-0.0814199	0.00811877	ABL2	TRUE	reported	Q1Cy1u	textfile	0.00319791	100.566
9.3944e-17	rs34535070	G	A	31465	0.910051	-0.115686	0.0139176	ABL2	TRUE	reported	Q1Cy1u	textfile	0.00219105	69.0883
8.5647e-13	rs148258229	G	A	8400	0.0158929	0.439878	0.0615042	ABL2	TRUE	reported	Q1Cy1u	textfile	0.00605256	51.1389
1.2287e-11	rs7540303	C	T	31355	0.381615	0.0556676	0.00821432	ABL2	TRUE	reported	Q1Cy1u	textfile	0.00146258	45.9234
3.8718e-08	rs11582386	C	T	31352	0.131441	0.0649352	0.0118135	ABL2	TRUE	reported	Q1Cy1u	textfile	0.000962765	30.2118
1e-200	rs10266177	A	G	25671	0.467356	0.358956	0.00855705	ABP1	TRUE	reported	mA9X7B	textfile	0.0641502	1759.55
1e-200	rs10235258	T	G	26608	0.258832	-0.336624	0.00967965	ABP1	TRUE	reported	mA9X7B	textfile	0.0434766	1209.31
1e-200	rs55644620	G	A	26115	0.0701513	0.543138	0.0167994	ABP1	TRUE	reported	mA9X7B	textfile	0.0384856	1045.2
6.1709e-186	rs118056209	T	G	26280	0.055175	0.546847	0.0188039	ABP1	TRUE	reported	mA9X7B	textfile	0.0311785	845.675
8.9745e-154	rs10237852	G	A	25827	0.430538	0.231627	0.00876841	ABP1	TRUE	reported	mA9X7B	textfile	0.0263078	697.756
7.9597e-131	rs4725365	T	C	22235	0.297144	0.249234	0.010241	ABP1	TRUE	reported	mA9X7B	textfile	0.0259466	592.236
7.0757e-115	rs3757409	G	A	26494	0.14792	-0.276069	0.0121184	ABP1	TRUE	reported	mA9X7B	textfile	0.019212	518.935
9.2179e-73	rs73167624	A	G	23989	0.0387678	0.423814	0.0234911	ABP1	TRUE	reported	mA9X7B	textfile	0.0133869	325.469
7.845e-59	rs117337131	T	G	25986	0.0501424	0.323444	0.019999	ABP1	TRUE	reported	mA9X7B	textfile	0.00996534	261.546
1.2676e-55	rs73163555	G	A	20926	0.0367008	0.406057	0.025845	ABP1	TRUE	reported	mA9X7B	textfile	0.0116584	246.818
4.1249e-50	rs57293996	G	A	23513	0.193106	-0.173075	0.0116276	ABP1	TRUE	reported	mA9X7B	textfile	0.00933492	221.541
2.4779e-47	rs59621822	G	A	26601	0.576463	-0.126299	0.0087399	ABP1	TRUE	reported	mA9X7B	textfile	0.00778914	208.81
6.0414e-45	rs36210421	A	C	21216	0.0337952	0.376171	0.0267408	ABP1	TRUE	reported	mA9X7B	textfile	0.00924115	197.87
1.7854e-40	rs2301257	T	C	26609	0.809144	-0.146433	0.0109941	ABP1	TRUE	reported	mA9X7B	textfile	0.0066228	177.388
6.5158e-37	rs12539718	G	C	18134	0.270928	0.149298	0.0117627	ABP1	TRUE	reported	mA9X7B	textfile	0.00880561	161.082
2.5425e-35	rs28651690	C	G	21488	0.279551	0.132834	0.0107104	ABP1	TRUE	reported	mA9X7B	textfile	0.0071074	153.803
4.1854e-35	rs34882694	T	G	26488	0.13844	0.155073	0.012544	ABP1	TRUE	reported	mA9X7B	textfile	0.00573655	152.815
1.24e-34	rs62490436	A	G	21860	0.0190988	0.427429	0.0348219	ABP1	TRUE	reported	mA9X7B	textfile	0.00684524	150.654
3.3282e-32	rs61748320	C	T	22507	0.0233261	0.367759	0.0311307	ABP1	TRUE	reported	mA9X7B	textfile	0.00616237	139.544
5.9407e-32	rs117435169	A	G	21994	0.047513	-0.26285	0.0223427	ABP1	TRUE	reported	mA9X7B	textfile	0.00625343	138.391
1.5477e-30	rs112425461	A	G	24001	0.0282905	-0.315329	0.0274531	ABP1	TRUE	reported	mA9X7B	textfile	0.00546682	131.92
2.7506e-30	rs118127814	G	A	21542	0.0462585	-0.261518	0.0228674	ABP1	TRUE	reported	mA9X7B	textfile	0.00603471	130.777
1.8967e-29	rs11761679	T	C	26491	0.170096	0.12998	0.0115355	ABP1	TRUE	reported	mA9X7B	textfile	0.00476984	126.954
1.5727e-26	rs17256042	A	G	21610	0.0478482	-0.239591	0.0224767	ABP1	TRUE	reported	mA9X7B	textfile	0.00523048	113.614
4.2929e-26	rs2192051	C	A	26409	0.297834	0.10032	0.0094948	ABP1	TRUE	reported	mA9X7B	textfile	0.00420941	111.628
2.0661e-24	rs9690436	T	C	26280	0.171309	0.117805	0.0115539	ABP1	TRUE	reported	mA9X7B	textfile	0.00394029	103.953
1.2578e-22	rs11546671	A	G	20169	0.0258813	0.306227	0.0312834	ABP1	TRUE	reported	mA9X7B	textfile	0.00472842	95.8111
2.3131e-22	rs11769511	A	G	25742	0.190467	0.108974	0.0112031	ABP1	TRUE	reported	mA9X7B	textfile	0.00366211	94.6091
5.4948e-19	rs73165533	T	C	24068	0.0347557	0.221158	0.0248439	ABP1	TRUE	reported	mA9X7B	textfile	0.00328169	79.2372
3.9073e-16	rs143930376	G	A	15402	0.0223672	-0.313018	0.0384477	ABP1	TRUE	reported	mA9X7B	textfile	0.00428505	66.2738
4.3643e-16	rs144549900	C	A	22195	0.0617031	-0.160091	0.0196965	ABP1	TRUE	reported	mA9X7B	textfile	0.00296764	66.0568
1.7626e-15	rs13226058	A	G	19650	0.0250636	-0.256357	0.0322178	ABP1	TRUE	reported	mA9X7B	textfile	0.00321173	63.3074
2.1809e-15	rs1835428	A	G	20830	0.206769	-0.0957952	0.0120793	ABP1	TRUE	reported	mA9X7B	textfile	0.00301025	62.8868
5.9127e-14	rs73163595	T	C	11294	0.0166903	0.389088	0.0518087	ABP1	TRUE	reported	mA9X7B	textfile	0.00496913	56.3916
7.5923e-14	rs116883858	T	G	24637	0.0358607	-0.180948	0.0242002	ABP1	TRUE	reported	mA9X7B	textfile	0.00226409	55.9025
1.7556e-13	rs62489648	C	T	19213	0.143783	0.10695	0.0145188	ABP1	TRUE	reported	mA9X7B	textfile	0.0028163	54.2567
2.0683e-12	rs12535470	G	A	23927	0.0402892	-0.163254	0.0232235	ABP1	TRUE	reported	mA9X7B	textfile	0.00206105	49.4125
6.3753e-12	rs28569412	A	G	25671	0.801099	0.0758978	0.0110459	ABP1	TRUE	reported	mA9X7B	textfile	0.00183574	47.2083
6.612e-12	rs11773687	A	G	22904	0.182654	0.0829398	0.01208	ABP1	TRUE	reported	mA9X7B	textfile	0.00205395	47.1365
7.9526e-12	rs78878032	C	T	23358	0.0435397	0.154911	0.0226494	ABP1	TRUE	reported	mA9X7B	textfile	0.00199868	46.7748
9.6923e-12	rs10264747	G	A	21252	0.278727	-0.0735998	0.0108062	ABP1	TRUE	reported	mA9X7B	textfile	0.00217802	46.384
2.0813e-11	rs10276935	G	C	25827	0.294537	0.0646187	0.00964415	ABP1	TRUE	reported	mA9X7B	textfile	0.00173524	44.8905
2.1508e-11	rs3918181	A	G	26280	0.346956	-0.0613005	0.00915575	ABP1	TRUE	reported	mA9X7B	textfile	0.00170284	44.8236
4.4699e-11	rs117377856	C	T	5541	0.0149792	-0.513164	0.0778985	ABP1	TRUE	reported	mA9X7B	textfile	0.00777102	43.3808
4.5244e-11	rs78430825	A	C	20138	0.0526368	-0.146796	0.0222898	ABP1	TRUE	reported	mA9X7B	textfile	0.00214915	43.3685
1.0694e-10	rs111292377	C	T	26491	0.119191	0.0865078	0.0133977	ABP1	TRUE	reported	mA9X7B	textfile	0.00157133	41.6884
1.7185e-10	rs149976098	A	C	20649	0.0155698	-0.253517	0.0397076	ABP1	TRUE	reported	mA9X7B	textfile	0.00197021	40.7592
3.4695e-10	rs917805	A	C	21477	0.0247241	-0.194838	0.0310439	ABP1	TRUE	reported	mA9X7B	textfile	0.00183073	39.387
7.2837e-10	rs146725011	A	G	23015	0.0250923	-0.18341	0.0297762	ABP1	TRUE	reported	mA9X7B	textfile	0.00164581	37.9374
9.057e-10	rs77270862	G	T	4993	0.015021	0.502037	0.0819625	ABP1	TRUE	reported	mA9X7B	textfile	0.00745809	37.503
1.3278e-09	rs150225577	C	A	19184	0.0222581	-0.20965	0.0345735	ABP1	TRUE	reported	mA9X7B	textfile	0.00191308	36.767
1.5316e-09	rs117753459	T	C	11492	0.0188392	-0.292617	0.0484393	ABP1	TRUE	reported	mA9X7B	textfile	0.00316542	36.4861
3.848e-09	rs150175139	T	C	22216	0.019648	-0.201191	0.0341557	ABP1	TRUE	reported	mA9X7B	textfile	0.00155936	34.6937
5.6096e-09	rs116972354	A	C	20037	0.0425213	-0.144163	0.0247362	ABP1	TRUE	reported	mA9X7B	textfile	0.00169227	33.9622
5.8357e-09	rs117096255	T	C	3573	0.015813	-0.549395	0.0943783	ABP1	TRUE	reported	mA9X7B	textfile	0.00939491	33.8674
6.4906e-09	rs57564091	C	T	19201	0.232983	0.0699988	0.0120609	ABP1	TRUE	reported	mA9X7B	textfile	0.00175122	33.6806
1.771e-08	rs9657892	T	C	18218	0.0160281	-0.234777	0.0416797	ABP1	TRUE	reported	mA9X7B	textfile	0.00173863	31.7261
2.5768e-08	rs3735179	T	C	26156	0.1038	0.0797714	0.0143265	ABP1	TRUE	reported	mA9X7B	textfile	0.00118394	31.0014
3.077e-08	rs112477323	G	A	24006	0.0323877	-0.142653	0.0257636	ABP1	TRUE	reported	mA9X7B	textfile	0.00127548	30.6558
4.1488e-08	rs3789823	G	A	26599	0.423681	0.0480951	0.00876912	ABP1	TRUE	reported	mA9X7B	textfile	0.00112962	30.0786
4.7721e-08	rs41273644	T	C	19773	0.0806908	-0.100724	0.0184493	ABP1	TRUE	reported	mA9X7B	textfile	0.00150515	29.8031
1.8789e-59	rs56116846	T	C	31352	0.415594	-0.13121	0.00806932	ACACA	TRUE	reported	IN0N8R	textfile	0.00836277	264.384
2.774e-39	rs75211199	A	G	26842	0.881261	-0.174398	0.0132997	ACACA	TRUE	reported	IN0N8R	textfile	0.00636516	171.935
1.1204e-20	rs2411160	G	T	31351	0.716535	0.082508	0.0088489	ACACA	TRUE	reported	IN0N8R	textfile	0.00276541	86.9333
4.9135e-19	rs76225913	A	G	28898	0.0202604	-0.262814	0.0294832	ACACA	TRUE	reported	IN0N8R	textfile	0.00274211	79.4539
6.8851e-18	rs712039	T	C	31086	0.726177	0.077406	0.00898315	ACACA	TRUE	reported	IN0N8R	textfile	0.00238282	74.2445
2.3732e-11	rs2285729	G	A	26689	0.954714	0.138961	0.0207988	ACACA	TRUE	reported	IN0N8R	textfile	0.00166975	44.6351
8.9322e-11	rs12936144	A	G	31470	0.143805	0.0736066	0.011352	ACACA	TRUE	reported	IN0N8R	textfile	0.00133416	42.0396
3.5222e-09	rs11871270	C	T	26388	0.644284	0.0536595	0.00908667	ACACA	TRUE	reported	IN0N8R	textfile	0.00131979	34.8699
1e-200	rs7300609	A	T	31564	0.192438	-0.504172	0.00968911	ACACB	TRUE	reported	SdPQfq	textfile	0.079005	2707.46
1e-200	rs34268	A	G	31684	0.077812	0.529502	0.0145283	ACACB	TRUE	reported	SdPQfq	textfile	0.0402375	1328.25
6.0671e-123	rs118014788	T	G	27980	0.0328749	-0.553568	0.0234755	ACACB	TRUE	reported	SdPQfq	textfile	0.0194859	556.01
8.8347e-121	rs2284684	A	G	31562	0.182731	0.238632	0.0102115	ACACB	TRUE	reported	SdPQfq	textfile	0.0170085	546.076
2.9983e-96	rs12304751	G	A	30971	0.0477873	-0.389399	0.0187054	ACACB	TRUE	reported	SdPQfq	textfile	0.0137996	433.34
2.7082e-88	rs2239608	C	A	31684	0.710455	-0.173392	0.00870434	ACACB	TRUE	reported	SdPQfq	textfile	0.0123692	396.789
1.8243e-79	rs2569987	C	T	31569	0.161678	0.2029	0.0107495	ACACB	TRUE	reported	SdPQfq	textfile	0.0111598	356.258
1.1375e-75	rs2436630	A	G	31684	0.759273	-0.170136	0.00924259	ACACB	TRUE	reported	SdPQfq	textfile	0.0105814	338.826
2.1805e-62	rs2066925	T	A	31676	0.256607	-0.150974	0.00905691	ACACB	TRUE	reported	SdPQfq	textfile	0.00869604	277.855
5.4729e-55	rs3742027	T	C	31355	0.105784	0.202	0.0129336	ACACB	TRUE	reported	SdPQfq	textfile	0.00771961	243.916
2.8499e-48	rs11609590	T	C	29384	0.0928463	0.20676	0.0141624	ACACB	TRUE	reported	SdPQfq	textfile	0.00720126	213.122
2.4687e-46	rs73191162	T	C	30399	0.0239694	-0.377676	0.0264266	ACACB	TRUE	reported	SdPQfq	textfile	0.00667403	204.234
8.7129e-38	rs12821585	C	T	31569	0.102929	-0.167845	0.0130629	ACACB	TRUE	reported	SdPQfq	textfile	0.00520251	165.086
2.3191e-36	rs73195455	C	A	24108	0.0160511	-0.454836	0.0361196	ACACB	TRUE	reported	SdPQfq	textfile	0.00653455	158.558
2.8579e-32	rs1866061	G	C	31016	0.411993	0.096256	0.00813915	ACACB	TRUE	reported	SdPQfq	textfile	0.00448909	139.852
7.1787e-31	rs4964774	A	G	30902	0.355926	0.0968457	0.00838317	ACACB	TRUE	reported	SdPQfq	textfile	0.00430018	133.449
1.1599e-28	rs10861977	T	A	31231	0.676957	-0.0948458	0.00853936	ACACB	TRUE	reported	SdPQfq	textfile	0.00393448	123.355
1.7777e-28	rs11114100	A	T	30842	0.071351	-0.172791	0.0156109	ACACB	TRUE	reported	SdPQfq	textfile	0.00395659	122.506
3.0196e-25	rs825005	T	G	31684	0.180766	-0.106982	0.0103054	ACACB	TRUE	reported	SdPQfq	textfile	0.00338978	107.76
2.7387e-22	rs76977286	C	T	31568	0.115691	0.120637	0.012424	ACACB	TRUE	reported	SdPQfq	textfile	0.0029778	94.2781
1.2673e-21	rs1541597	T	G	31681	0.215647	0.0921396	0.0096457	ACACB	TRUE	reported	SdPQfq	textfile	0.00287195	91.2426
3.674e-20	rs10849923	C	T	31567	0.372395	0.075614	0.00822133	ACACB	TRUE	reported	SdPQfq	textfile	0.00267255	84.585
5.4459e-20	rs73191161	A	G	27980	0.057542	0.165936	0.0181254	ACACB	TRUE	reported	SdPQfq	textfile	0.00298649	83.8062
2.9171e-19	rs55741498	G	A	30546	0.0320561	0.205798	0.022938	ACACB	TRUE	reported	SdPQfq	textfile	0.00262828	80.4897
2.3727e-18	rs1344542	G	A	31684	0.52843	0.069454	0.00794832	ACACB	TRUE	reported	SdPQfq	textfile	0.00240413	76.3513
2.7722e-18	rs17848835	T	C	31300	0.102021	-0.115011	0.0131889	ACACB	TRUE	reported	SdPQfq	textfile	0.00242362	76.0388
4.6356e-18	rs74193321	C	T	31566	0.389132	0.0706245	0.00815338	ACACB	TRUE	reported	SdPQfq	textfile	0.0023713	75.0255
6.568e-18	rs141621553	T	C	12478	0.0139445	0.464085	0.0538232	ACACB	TRUE	reported	SdPQfq	textfile	0.00592286	74.3339
1.4301e-16	rs147874197	G	A	15365	0.0142371	0.396972	0.0480462	ACACB	TRUE	reported	SdPQfq	textfile	0.00442328	68.2567
3.1615e-16	rs183610547	T	C	24051	0.0166526	0.290596	0.0355813	ACACB	TRUE	reported	SdPQfq	textfile	0.00276567	66.696
2.8227e-14	rs117983234	A	G	30774	0.0220047	-0.208795	0.027451	ACACB	TRUE	reported	SdPQfq	textfile	0.0018764	57.849
6.1805e-14	rs73195443	T	C	9163	0.0118411	-0.510894	0.0680811	ACACB	TRUE	reported	SdPQfq	textfile	0.00610816	56.3007
1.0552e-13	rs2268389	G	A	27399	0.916704	0.114809	0.0154438	ACACB	TRUE	reported	SdPQfq	textfile	0.00201296	55.2603
1.4905e-13	rs73191229	A	G	25213	0.0443192	-0.159688	0.0216148	ACACB	TRUE	reported	SdPQfq	textfile	0.00216012	54.5767
1.2916e-12	rs11066507	T	C	31684	0.26399	0.0638942	0.00900502	ACACB	TRUE	reported	SdPQfq	textfile	0.00158644	50.3415
1.3181e-12	rs112545476	G	A	8542	0.0170176	-0.418301	0.0589805	ACACB	TRUE	reported	SdPQfq	textfile	0.005854	50.2875
3.2934e-12	rs17848802	G	A	30662	0.0302888	-0.163972	0.0235439	ACACB	TRUE	reported	SdPQfq	textfile	0.0015794	48.5011
1.0894e-10	rs112634731	G	A	27767	0.0603076	0.114961	0.0178121	ACACB	TRUE	reported	SdPQfq	textfile	0.00149793	41.6524
1.6632e-10	rs73413016	A	G	30729	0.0212053	0.178789	0.0279805	ACACB	TRUE	reported	SdPQfq	textfile	0.00132693	40.8269
1.8083e-10	rs76271636	T	C	27069	0.0411931	0.1378	0.0216095	ACACB	TRUE	reported	SdPQfq	textfile	0.00149997	40.6606
3.6949e-10	rs150651241	G	A	29200	0.0278964	0.157363	0.0251114	ACACB	TRUE	reported	SdPQfq	textfile	0.00134307	39.2676
3.8056e-10	rs76479862	T	C	31684	0.166711	0.0666996	0.0106517	ACACB	TRUE	reported	SdPQfq	textfile	0.00123605	39.2089
6.5001e-10	rs10850732	C	T	31560	0.351992	-0.0514538	0.00832909	ACACB	TRUE	reported	SdPQfq	textfile	0.00120775	38.1603
1.3163e-09	rs117645666	A	G	27753	0.0221139	0.174957	0.0288446	ACACB	TRUE	reported	SdPQfq	textfile	0.00132388	36.7876
2.9385e-09	rs77569767	G	A	28673	0.0651538	0.10036	0.0169099	ACACB	TRUE	reported	SdPQfq	textfile	0.00122697	35.2218
5.8009e-09	rs139480118	G	A	18576	0.0275535	0.184375	0.0316659	ACACB	TRUE	reported	SdPQfq	textfile	0.00182169	33.8979
2.3914e-08	rs76313605	G	T	30042	0.0190451	0.166494	0.0298318	ACACB	TRUE	reported	SdPQfq	textfile	0.00103576	31.1466
2.7132e-08	rs73190700	A	G	31233	0.0610521	-0.0928482	0.0167029	ACACB	TRUE	reported	SdPQfq	textfile	0.000988369	30.8983
1.59e-17	rs4277405	C	T	27395	0.618907	0.0748534	0.00878509	ACE	TRUE	reported	yyGGUE	textfile	0.00264308	72.5936
3.7026e-72	rs34200091	A	G	31529	0.157432	-0.195424	0.0108785	ACLY	TRUE	reported	I1RJHR	textfile	0.0101317	322.692
4.9816e-13	rs62074958	T	C	30862	0.617513	0.0597952	0.00827512	ACLY	TRUE	reported	I1RJHR	textfile	0.00168898	52.2102
9.322e-12	rs7213095	G	T	20507	0.517561	-0.0672815	0.00987053	ACLY	TRUE	reported	I1RJHR	textfile	0.00226061	46.4588
1.1024e-10	rs76162894	A	C	11423	0.0153537	-0.34655	0.0537103	ACLY	TRUE	reported	I1RJHR	textfile	0.00363125	41.6236
2.3765e-10	rs11870406	T	G	23439	0.0945175	-0.0999234	0.0157742	ACLY	TRUE	reported	I1RJHR	textfile	0.00170906	40.1237
4.0471e-10	rs7209507	A	G	30037	0.108051	0.0821162	0.0131338	ACLY	TRUE	reported	I1RJHR	textfile	0.00129975	39.0887
1.0094e-48	rs300753	C	T	31470	0.450787	0.117118	0.00798363	ACP1	TRUE	reported	j3BcyL	textfile	0.00679182	215.186
2.7034e-47	rs71437291	A	G	23344	0.0519459	0.299905	0.0207622	ACP1	TRUE	reported	j3BcyL	textfile	0.00885897	208.634
1.2359e-18	rs62117005	A	G	25692	0.0874658	0.137384	0.0155915	ACP1	TRUE	reported	j3BcyL	textfile	0.00301295	77.6365
1.7415e-11	rs13395247	G	T	22152	0.312128	0.0688956	0.0102427	ACP1	TRUE	reported	j3BcyL	textfile	0.00203823	45.239
3.8547e-10	rs300715	T	C	31470	0.197847	-0.0625922	0.00999939	ACP1	TRUE	reported	j3BcyL	textfile	0.00124353	39.1801
1.2368e-09	rs9309731	A	G	31141	0.131906	0.0718986	0.0118344	ACP1	TRUE	reported	j3BcyL	textfile	0.00118387	36.9081
6.9885e-09	rs56378003	G	A	31141	0.367009	-0.0481173	0.00830898	ACP1	TRUE	reported	j3BcyL	textfile	0.00107574	33.5335
3.675e-08	rs72770995	C	T	19800	0.094234	0.0946317	0.0171873	ACP1	TRUE	reported	j3BcyL	textfile	0.00152872	30.3119
1e-200	rs4603265	T	C	31353	0.854465	-0.444206	0.011043	ACP2	TRUE	reported	Xs9mIG	textfile	0.0490749	1617.95
1e-200	rs901750	G	A	31457	0.425421	0.270033	0.00791881	ACP2	TRUE	reported	Xs9mIG	textfile	0.0356478	1162.75
1.1895e-180	rs749067	C	T	31355	0.367687	0.234312	0.00817544	ACP2	TRUE	reported	Xs9mIG	textfile	0.0255288	821.372
1.2017e-162	rs111834609	A	G	25754	0.0391279	-0.608909	0.0224051	ACP2	TRUE	reported	Xs9mIG	textfile	0.0278797	738.548
2.0208e-149	rs7124681	A	C	31470	0.400767	0.209515	0.00804759	ACP2	TRUE	reported	Xs9mIG	textfile	0.0210837	677.752
9.0645e-127	rs75352463	C	T	24128	0.0246536	-0.694901	0.0290137	ACP2	TRUE	reported	Xs9mIG	textfile	0.0232228	573.593
1.3474e-122	rs181443960	T	C	28253	0.0485209	-0.456563	0.0193896	ACP2	TRUE	reported	Xs9mIG	textfile	0.0192468	554.413
2.347e-93	rs11039436	A	C	23582	0.480797	-0.187229	0.00913505	ACP2	TRUE	reported	Xs9mIG	textfile	0.0175016	420.038
2.8028e-84	rs10769199	G	T	31470	0.38517	0.158381	0.00814212	ACP2	TRUE	reported	Xs9mIG	textfile	0.0118808	378.36
1.0245e-82	rs113954134	A	G	25520	0.0260903	-0.531144	0.0275683	ACP2	TRUE	reported	Xs9mIG	textfile	0.0143368	371.169
1.8376e-70	rs34177812	C	T	31141	0.282059	0.15723	0.00885971	ACP2	TRUE	reported	Xs9mIG	textfile	0.0100122	314.922
5.9388e-62	rs141317610	G	A	9491	0.0404212	-0.603419	0.0363297	ACP2	TRUE	reported	Xs9mIG	textfile	0.028246	275.817
1.2006e-52	rs113083342	G	A	12799	0.0254361	-0.600757	0.039341	ACP2	TRUE	reported	Xs9mIG	textfile	0.0178932	233.152
2.4376e-39	rs185988863	C	T	22259	0.0525635	-0.277629	0.0211564	ACP2	TRUE	reported	Xs9mIG	textfile	0.00767704	172.19
1.3001e-37	rs34874765	A	G	25505	0.0198121	-0.405953	0.0316708	ACP2	TRUE	reported	Xs9mIG	textfile	0.00640059	164.286
3.8467e-36	rs55944135	A	G	26318	0.0683227	0.216213	0.0172245	ACP2	TRUE	reported	Xs9mIG	textfile	0.00595144	157.556
2.8874e-34	rs11601310	A	G	30748	0.18347	0.126863	0.0103934	ACP2	TRUE	reported	Xs9mIG	textfile	0.00482212	148.979
2.225e-32	rs35705366	A	T	25692	0.0649753	0.211466	0.0178491	ACP2	TRUE	reported	Xs9mIG	textfile	0.00543353	140.35
3.5186e-23	rs12364481	A	G	29863	0.157447	0.111229	0.011216	ACP2	TRUE	reported	Xs9mIG	textfile	0.00328246	98.3403
3.5751e-22	rs61884297	A	T	31026	0.0523982	0.174176	0.0179885	ACP2	TRUE	reported	Xs9mIG	textfile	0.00301264	93.7467
2.1602e-21	rs113618854	T	C	27096	0.0731729	0.156398	0.0164678	ACP2	TRUE	reported	Xs9mIG	textfile	0.00331774	90.1901
4.5976e-21	rs7114704	T	C	29622	0.0531077	0.172291	0.0182936	ACP2	TRUE	reported	Xs9mIG	textfile	0.00298548	88.6946
6.0688e-21	rs55971594	A	G	23731	0.0345522	0.235521	0.0250853	ACP2	TRUE	reported	Xs9mIG	textfile	0.00370079	88.1421
1.2921e-14	rs4647728	A	G	25505	0.0327214	0.191577	0.0248585	ACP2	TRUE	reported	Xs9mIG	textfile	0.00232328	59.3886
2.4939e-14	rs116996852	G	T	12290	0.0187803	-0.357298	0.046876	ACP2	TRUE	reported	Xs9mIG	textfile	0.00470501	58.0885
6.343e-14	rs71474184	C	A	24303	0.0450828	0.163784	0.0218356	ACP2	TRUE	reported	Xs9mIG	textfile	0.00230968	56.2574
9.1796e-14	rs184907858	G	A	31019	0.0889212	-0.105022	0.014093	ACP2	TRUE	reported	Xs9mIG	textfile	0.00178712	55.5302
5.2448e-13	rs145363919	T	C	26117	0.0250753	0.201815	0.0279565	ACP2	TRUE	reported	Xs9mIG	textfile	0.00199138	52.1085
6.6717e-13	rs7125432	C	T	25334	0.0326283	0.179511	0.0249802	ACP2	TRUE	reported	Xs9mIG	textfile	0.00203422	51.636
7.4888e-13	rs146218162	G	A	25250	0.016455	-0.250549	0.0349436	ACP2	TRUE	reported	Xs9mIG	textfile	0.00203192	51.4063
2.7804e-12	rs72910026	A	G	29622	0.0293607	0.169941	0.0243169	ACP2	TRUE	reported	Xs9mIG	textfile	0.00164608	48.8372
9.7463e-12	rs75159144	C	T	26853	0.0396735	0.150425	0.0220879	ACP2	TRUE	reported	Xs9mIG	textfile	0.00172421	46.3767
1.2423e-11	rs140025272	C	T	24648	0.0235255	0.201152	0.0296886	ACP2	TRUE	reported	Xs9mIG	textfile	0.001859	45.9023
4.9711e-11	rs12223413	A	T	19360	0.368094	0.0691715	0.0105255	ACP2	TRUE	reported	Xs9mIG	textfile	0.00222585	43.1841
4.5236e-10	rs188486446	A	G	10320	0.0178265	-0.327348	0.0525051	ACP2	TRUE	reported	Xs9mIG	textfile	0.00375236	38.8627
1.1362e-09	rs147157127	T	C	22211	0.01683	0.224407	0.0368538	ACP2	TRUE	reported	Xs9mIG	textfile	0.00166653	37.0738
2.0804e-09	rs61704455	A	G	30688	0.944709	-0.105755	0.0176511	ACP2	TRUE	reported	Xs9mIG	textfile	0.00116837	35.8945
9.0626e-09	rs7948398	G	A	29124	0.0296478	0.140324	0.0244148	ACP2	TRUE	reported	Xs9mIG	textfile	0.00113296	33.0315
1e-200	rs149642807	A	G	27011	0.110835	0.812556	0.0127823	ACP5	TRUE	reported	BXjory	textfile	0.130136	4040.67
1e-200	rs6511741	C	T	31353	0.4075	-0.402789	0.00780229	ACP5	TRUE	reported	BXjory	textfile	0.0783433	2664.92
1e-200	rs4804604	A	C	29863	0.415307	-0.407111	0.00796246	ACP5	TRUE	reported	BXjory	textfile	0.0804921	2613.98
1e-200	rs7247136	A	G	29863	0.366831	-0.383791	0.00819473	ACP5	TRUE	reported	BXjory	textfile	0.0684233	2193.26
1e-200	rs79859926	T	C	30332	0.0811315	0.47278	0.0146202	ACP5	TRUE	reported	BXjory	textfile	0.0333266	1045.64
2.3091e-155	rs12972855	G	A	31463	0.125987	0.315488	0.0118809	ACP5	TRUE	reported	BXjory	textfile	0.0219198	705.075
1.0912e-152	rs34912772	C	T	22469	0.372473	-0.252954	0.00961026	ACP5	TRUE	reported	BXjory	textfile	0.0299115	692.744
8.294e-90	rs145025827	T	C	24940	0.0267693	0.552963	0.0275184	ACP5	TRUE	reported	BXjory	textfile	0.0159321	403.749
1.1203e-77	rs149355912	C	T	30326	0.041292	0.378574	0.0202919	ACP5	TRUE	reported	BXjory	textfile	0.0113471	348.038
3.0608e-71	rs429740	T	C	31352	0.205523	-0.175486	0.00983302	ACP5	TRUE	reported	BXjory	textfile	0.0100567	318.481
6.7477e-67	rs625417	C	T	31470	0.0978804	0.230692	0.0133508	ACP5	TRUE	reported	BXjory	textfile	0.00939841	298.555
4.5329e-65	rs4804175	T	C	31351	0.524349	0.135596	0.00795984	ACP5	TRUE	reported	BXjory	textfile	0.00917131	290.173
1.3237e-57	rs72986630	T	C	26160	0.0647683	-0.282793	0.0176771	ACP5	TRUE	reported	BXjory	textfile	0.00968834	255.907
1.0015e-44	rs78411970	C	T	27070	0.0162772	0.474841	0.0338408	ACP5	TRUE	reported	BXjory	textfile	0.00722069	196.871
2.8286e-42	rs76815782	C	T	26162	0.0309375	-0.342803	0.0251591	ACP5	TRUE	reported	BXjory	textfile	0.00704623	185.637
3.054e-42	rs118048815	A	G	25517	0.0357281	-0.323641	0.0237625	ACP5	TRUE	reported	BXjory	textfile	0.00721716	185.484
3.71e-41	rs62109821	T	C	28458	0.0913252	-0.194887	0.0145047	ACP5	TRUE	reported	BXjory	textfile	0.0063037	180.516
2.9631e-39	rs62131156	G	A	27059	0.0461303	0.267769	0.0204276	ACP5	TRUE	reported	BXjory	textfile	0.00630994	171.812
2.5341e-36	rs112052371	G	T	30686	0.106409	0.16433	0.0130569	ACP5	TRUE	reported	BXjory	textfile	0.00513545	158.39
2.3255e-34	rs35909449	G	A	25319	0.0182523	-0.404598	0.0330998	ACP5	TRUE	reported	BXjory	textfile	0.00586673	149.405
2.4716e-33	rs34651602	C	T	27096	0.0743872	0.196418	0.0163272	ACP5	TRUE	reported	BXjory	textfile	0.00531276	144.713
8.8106e-33	rs12972608	T	C	27667	0.0674603	0.201595	0.0169057	ACP5	TRUE	reported	BXjory	textfile	0.00511336	142.188
4.7852e-31	rs112354959	T	C	27753	0.0183252	-0.365804	0.03157	ACP5	TRUE	reported	BXjory	textfile	0.00481442	134.251
1.2449e-30	rs11557488	A	G	23677	0.20254	-0.131185	0.0114025	ACP5	TRUE	reported	BXjory	textfile	0.00555927	132.352
1.9306e-28	rs72995003	A	G	24623	0.0213035	-0.344349	0.0311307	ACP5	TRUE	reported	BXjory	textfile	0.00494455	122.345
2.0413e-28	rs389175	T	G	26032	0.265316	0.109496	0.00990335	ACP5	TRUE	reported	BXjory	textfile	0.00467405	122.237
1.7485e-24	rs118159575	G	A	16675	0.0299138	-0.327248	0.0320448	ACP5	TRUE	reported	BXjory	textfile	0.00621534	104.277
6.0058e-24	rs896412	G	C	27921	0.456917	0.0855748	0.00847963	ACP5	TRUE	reported	BXjory	textfile	0.00363434	101.837
2.0832e-23	rs144758171	A	G	26012	0.0392416	-0.224668	0.0225367	ACP5	TRUE	reported	BXjory	textfile	0.00380604	99.3733
6.4856e-21	rs145128974	C	A	18439	0.0144719	0.408108	0.0434995	ACP5	TRUE	reported	BXjory	textfile	0.0047509	88.0105
2.6071e-20	rs137924620	A	G	30956	0.0532861	-0.165002	0.017869	ACP5	TRUE	reported	BXjory	textfile	0.00274688	85.2612
1.037e-19	rs74359185	G	A	28062	0.0614844	-0.159404	0.0175463	ACP5	TRUE	reported	BXjory	textfile	0.00293249	82.5277
4.9402e-19	rs12327597	A	G	24984	0.0512101	0.18062	0.0202629	ACP5	TRUE	reported	BXjory	textfile	0.00317019	79.4495
1.8447e-18	rs78804843	T	C	18162	0.0124803	-0.41345	0.047163	ACP5	TRUE	reported	BXjory	textfile	0.00421352	76.8413
1.6746e-17	rs4804607	A	G	24933	0.0307892	-0.220396	0.0258857	ACP5	TRUE	reported	BXjory	textfile	0.00289903	72.4858
3.7201e-17	rs151248253	A	G	30331	0.0265607	0.2124	0.0252209	ACP5	TRUE	reported	BXjory	textfile	0.00233286	70.9187
5.9104e-17	rs11668253	G	T	30688	0.10611	-0.109536	0.0130914	ACP5	TRUE	reported	BXjory	textfile	0.00227605	70.0021
5.4063e-16	rs72992965	A	C	15082	0.0501419	-0.213287	0.0263259	ACP5	TRUE	reported	BXjory	textfile	0.00433329	65.6305
1.0575e-15	rs56264987	A	G	29170	0.0536221	-0.147234	0.0183584	ACP5	TRUE	reported	BXjory	textfile	0.00220017	64.316
3.4129e-15	rs77897491	T	C	3295	0.0174507	0.733956	0.093202	ACP5	TRUE	reported	BXjory	textfile	0.018473	61.9764
4.2815e-15	rs149138791	G	A	14484	0.0125221	0.413708	0.0527251	ACP5	TRUE	reported	BXjory	textfile	0.00423274	61.5591
7.8115e-15	rs141846578	C	G	28514	0.0278189	0.19766	0.0254363	ACP5	TRUE	reported	BXjory	textfile	0.00211327	60.3811
1.4783e-14	rs118153418	G	A	4553	0.0140567	0.68008	0.0884438	ACP5	TRUE	reported	BXjory	textfile	0.0128199	59.1009
1.6044e-13	rs140164200	A	G	25593	0.0383706	0.169594	0.0229858	ACP5	TRUE	reported	BXjory	textfile	0.00212254	54.4336
2.0089e-13	rs111279059	A	G	24984	0.0386622	0.170327	0.0231795	ACP5	TRUE	reported	BXjory	textfile	0.00215656	53.9917
3.4133e-13	rs55754226	A	G	25633	0.0494175	-0.148134	0.0203564	ACP5	TRUE	reported	BXjory	textfile	0.00206162	52.9506
1.3685e-12	rs148375730	A	C	28007	0.0236542	0.196874	0.0277784	ACP5	TRUE	reported	BXjory	textfile	0.00179026	50.2262
6.3042e-12	rs55831953	A	G	23778	0.029973	0.184647	0.0268664	ACP5	TRUE	reported	BXjory	textfile	0.00198258	47.2314
1.052e-11	rs146400365	T	C	28080	0.953336	-0.135914	0.01999	ACP5	TRUE	reported	BXjory	textfile	0.00164358	46.2245
3.6017e-11	rs62131153	T	C	18200	0.037634	-0.182092	0.0275085	ACP5	TRUE	reported	BXjory	textfile	0.00240179	43.813
4.1506e-11	rs17002025	A	G	31141	0.111587	0.0839202	0.0127175	ACP5	TRUE	reported	BXjory	textfile	0.00139634	43.5414
6.3355e-11	rs311779	G	A	30433	0.0668309	-0.106003	0.0162196	ACP5	TRUE	reported	BXjory	textfile	0.00140153	42.71
2.0816e-10	rs166974	C	T	15002	0.0220163	0.2497	0.0392906	ACP5	TRUE	reported	BXjory	textfile	0.00268498	40.3832
6.9422e-10	rs77938068	A	G	26471	0.0977325	-0.0901978	0.0146252	ACP5	TRUE	reported	BXjory	textfile	0.00143482	38.0327
6.9951e-10	rs10408418	G	A	23359	0.0240026	0.186238	0.0302031	ACP5	TRUE	reported	BXjory	textfile	0.00162508	38.0188
1.4904e-09	rs78341426	A	G	15724	0.017936	-0.256558	0.0424392	ACP5	TRUE	reported	BXjory	textfile	0.00231881	36.541
4.8453e-09	rs57239197	C	T	30103	0.0342881	-0.130998	0.022384	ACP5	TRUE	reported	BXjory	textfile	0.00113645	34.2471
7.7136e-09	rs117666149	T	C	6352	0.0130978	-0.449432	0.0778318	ACP5	TRUE	reported	BXjory	textfile	0.00522191	33.3332
1.2122e-08	rs80132751	A	G	23518	0.246435	-0.060923	0.0106924	ACP5	TRUE	reported	BXjory	textfile	0.00137853	32.4622
2.0658e-08	rs113278289	C	T	27419	0.0363729	-0.127801	0.0227964	ACP5	TRUE	reported	BXjory	textfile	0.00114495	31.4272
3.0805e-08	rs146559752	C	A	20711	0.0293375	0.161093	0.0290949	ACP5	TRUE	reported	BXjory	textfile	0.001478	30.6532
3.3516e-08	rs112444199	T	C	24959	0.0204996	-0.174312	0.0315669	ACP5	TRUE	reported	BXjory	textfile	0.00122021	30.49
1e-200	rs2236570	A	G	14263	0.691307	-0.463172	0.012216	ACP6	TRUE	reported	jSsFRz	textfile	0.0915612	1437.36
1.7679e-124	rs77650336	T	C	14263	0.023978	-0.900805	0.0379608	ACP6	TRUE	reported	jSsFRz	textfile	0.0379808	563.029
4.4637e-76	rs11800736	T	C	14263	0.0456514	-0.517445	0.0280332	ACP6	TRUE	reported	jSsFRz	textfile	0.0233303	340.661
4.4094e-56	rs116523799	T	C	14263	0.050086	-0.424591	0.0269105	ACP6	TRUE	reported	jSsFRz	textfile	0.0171543	248.907
3.3411e-47	rs6666306	A	G	14252	0.315901	-0.182528	0.0126492	ACP6	TRUE	reported	jSsFRz	textfile	0.0143998	208.196
1.3487e-34	rs11586154	C	T	14261	0.220954	0.174166	0.014197	ACP6	TRUE	reported	jSsFRz	textfile	0.010443	150.478
2.5098e-34	rs12045593	T	C	14177	0.0329959	-0.404064	0.0330731	ACP6	TRUE	reported	jSsFRz	textfile	0.0104188	149.241
2.3039e-33	rs627219	C	A	14254	0.0618652	-0.294399	0.0244605	ACP6	TRUE	reported	jSsFRz	textfile	0.0100604	144.838
1.7947e-32	rs76390540	A	G	11494	0.0273018	-0.477302	0.0402274	ACP6	TRUE	reported	jSsFRz	textfile	0.0121	140.756
8.9882e-32	rs12132534	G	C	14259	0.153549	0.191742	0.0163467	ACP6	TRUE	reported	jSsFRz	textfile	0.00955684	137.567
9.4451e-31	rs79495255	T	C	14262	0.0179295	-0.512046	0.0444145	ACP6	TRUE	reported	jSsFRz	textfile	0.00923335	132.895
3.5182e-25	rs10494246	C	T	14263	0.0345895	0.334625	0.0322791	ACP6	TRUE	reported	jSsFRz	textfile	0.00747828	107.451
3.7164e-24	rs75975267	A	G	10655	0.0297099	-0.407103	0.0401534	ACP6	TRUE	reported	jSsFRz	textfile	0.00955523	102.774
4.7592e-23	rs11240083	A	G	14263	0.236435	-0.137297	0.0138873	ACP6	TRUE	reported	jSsFRz	textfile	0.00680626	97.7292
1.2311e-21	rs11240115	A	G	14263	0.760119	-0.132069	0.0138215	ACP6	TRUE	reported	jSsFRz	textfile	0.00636072	91.291
1.4863e-16	rs76669808	A	G	13755	0.0191425	-0.362432	0.0438913	ACP6	TRUE	reported	jSsFRz	textfile	0.00493275	68.1764
2.2341e-16	rs78712378	T	C	14262	0.0424026	0.24064	0.0293146	ACP6	TRUE	reported	jSsFRz	textfile	0.00470265	67.3766
4.6465e-16	rs143363112	C	T	10333	0.0197092	-0.405089	0.0498859	ACP6	TRUE	reported	jSsFRz	textfile	0.00634096	65.9265
2.9834e-15	rs60322015	T	A	8783	0.0262706	0.370976	0.0470084	ACP6	TRUE	reported	jSsFRz	textfile	0.00704092	62.2647
7.6891e-15	rs628928	C	A	11158	0.0668246	0.207798	0.0267343	ACP6	TRUE	reported	jSsFRz	textfile	0.00538533	60.404
3.3765e-14	rs41295835	T	C	10333	0.0642634	0.214514	0.0282884	ACP6	TRUE	reported	jSsFRz	textfile	0.00553423	57.4923
3.5309e-14	rs12736102	C	T	14263	0.330352	-0.0951916	0.0125631	ACP6	TRUE	reported	jSsFRz	textfile	0.00400913	57.4044
1.1641e-13	rs12022413	C	A	14257	0.702778	0.0959712	0.0129325	ACP6	TRUE	reported	jSsFRz	textfile	0.00384778	55.062
1.2916e-12	rs72700325	T	C	10333	0.0260492	0.309112	0.0435663	ACP6	TRUE	reported	jSsFRz	textfile	0.00484833	50.3321
2.0168e-11	rs6677900	G	A	13100	0.699244	0.0901729	0.0134488	ACP6	TRUE	reported	jSsFRz	textfile	0.00341999	44.9488
9.8003e-11	rs510253	C	T	14248	0.259564	0.0873003	0.0134929	ACP6	TRUE	reported	jSsFRz	textfile	0.0029295	41.8563
9.8915e-11	rs79372002	T	G	12592	0.0817139	0.148556	0.0229657	ACP6	TRUE	reported	jSsFRz	textfile	0.00331196	41.8361
1.8731e-10	rs78082897	T	C	10660	0.0284871	0.261803	0.0410897	ACP6	TRUE	reported	jSsFRz	textfile	0.00379381	40.5884
4.7002e-10	rs148127209	A	G	9650	0.0161029	0.355496	0.0570721	ACP6	TRUE	reported	jSsFRz	textfile	0.00400454	38.7912
7.2929e-10	rs143737455	G	A	13556	0.0243666	0.242284	0.0393343	ACP6	TRUE	reported	jSsFRz	textfile	0.002791	37.9351
7.4888e-10	rs116021359	T	C	13925	0.0700048	-0.144356	0.0234527	ACP6	TRUE	reported	jSsFRz	textfile	0.00271337	37.881
1e-200	rs56192118	A	G	30876	0.104473	-0.589119	0.0127219	ACPP	TRUE	reported	O9Wfoi	textfile	0.0649407	2144.23
1e-200	rs4257547	C	G	31684	0.4453	0.328222	0.00777739	ACPP	TRUE	reported	O9Wfoi	textfile	0.05322	1780.9
1e-200	rs9866280	T	C	31684	0.286877	0.320469	0.00859633	ACPP	TRUE	reported	O9Wfoi	textfile	0.0420205	1389.69
1.9932e-162	rs9813389	T	C	31569	0.0928323	-0.368176	0.0135564	ACPP	TRUE	reported	O9Wfoi	textfile	0.0228311	737.548
1.9555e-145	rs2310230	C	A	30746	0.250828	-0.236373	0.00920458	ACPP	TRUE	reported	O9Wfoi	textfile	0.0209982	659.414
2.1273e-65	rs11928359	T	C	29337	0.67649	0.149976	0.00878121	ACPP	TRUE	reported	O9Wfoi	textfile	0.00984515	291.679
1.5496e-59	rs13068478	G	T	28473	0.0450893	-0.327108	0.020102	ACPP	TRUE	reported	O9Wfoi	textfile	0.00921403	264.772
4.1133e-55	rs151312341	G	A	21611	0.0253084	-0.476182	0.0304536	ACPP	TRUE	reported	O9Wfoi	textfile	0.0111868	244.471
8.7651e-48	rs112996116	G	A	26376	0.0575795	-0.270349	0.0186164	ACPP	TRUE	reported	O9Wfoi	textfile	0.00793216	210.875
1.9938e-45	rs148270413	T	C	28673	0.056848	0.254221	0.0179717	ACPP	TRUE	reported	O9Wfoi	textfile	0.00693026	200.084
4.3584e-40	rs9811287	T	C	25180	0.0213628	0.407016	0.0307119	ACPP	TRUE	reported	O9Wfoi	textfile	0.00692683	175.62
3.0826e-39	rs73215975	G	T	14762	0.0177558	-0.574185	0.0438149	ACPP	TRUE	reported	O9Wfoi	textfile	0.0114999	171.713
6.945e-33	rs10935025	T	A	21183	0.261733	-0.13157	0.0110153	ACPP	TRUE	reported	O9Wfoi	textfile	0.00668989	142.653
1.1479e-30	rs7620445	G	A	31669	0.158024	0.125143	0.0108705	ACPP	TRUE	reported	O9Wfoi	textfile	0.00416743	132.522
8.1749e-26	rs116316641	C	A	21537	0.0147309	0.419078	0.0398924	ACPP	TRUE	reported	O9Wfoi	textfile	0.00509805	110.349
1.6247e-25	rs13066653	T	C	30504	0.0176963	-0.320016	0.0306526	ACPP	TRUE	reported	O9Wfoi	textfile	0.00356044	108.989
1.405e-24	rs75594491	T	C	11830	0.042487	0.328396	0.0320906	ACPP	TRUE	reported	O9Wfoi	textfile	0.0087746	104.705
1.4137e-24	rs1349606	C	T	31684	0.439532	-0.0817659	0.00799057	ACPP	TRUE	reported	O9Wfoi	textfile	0.00329394	104.704
3.4244e-22	rs11917172	G	T	31684	0.122966	-0.117006	0.0120788	ACPP	TRUE	reported	O9Wfoi	textfile	0.00295288	93.8301
8.9669e-20	rs309995	A	G	28588	0.0424446	0.188517	0.0207144	ACPP	TRUE	reported	O9Wfoi	textfile	0.00288881	82.8188
1.1405e-17	rs57848251	C	G	31564	0.233304	-0.080448	0.00939967	ACPP	TRUE	reported	O9Wfoi	textfile	0.0023153	73.245
8.3338e-17	rs9818159	T	C	31684	0.284415	-0.0732378	0.00879596	ACPP	TRUE	reported	O9Wfoi	textfile	0.00218331	69.3229
1.4888e-16	rs149695844	T	C	20544	0.0146422	0.338588	0.0410037	ACPP	TRUE	reported	O9Wfoi	textfile	0.00330806	68.1797
6.7036e-16	rs1402452	A	G	31569	0.827584	-0.0849957	0.0105247	ACPP	TRUE	reported	O9Wfoi	textfile	0.00206165	65.2144
1.2155e-14	rs77152734	C	T	28574	0.0235542	-0.212559	0.0275543	ACPP	TRUE	reported	O9Wfoi	textfile	0.0020783	59.5047
1.476e-14	rs74968972	C	T	31569	0.09672	-0.103437	0.0134518	ACPP	TRUE	reported	O9Wfoi	textfile	0.00186949	59.1247
1.6555e-12	rs6439326	T	C	22716	0.0202936	-0.234673	0.0332365	ACPP	TRUE	reported	O9Wfoi	textfile	0.00218984	49.8491
1.0063e-11	rs6801905	C	T	31684	0.305404	0.0586566	0.00861875	ACPP	TRUE	reported	O9Wfoi	textfile	0.00145973	46.3146
3.4211e-11	rs56040563	T	C	30076	0.0902564	0.0942315	0.0142187	ACPP	TRUE	reported	O9Wfoi	textfile	0.00145821	43.9182
7.7076e-11	rs75325275	A	C	31180	0.0372917	-0.13741	0.0211202	ACPP	TRUE	reported	O9Wfoi	textfile	0.00135574	42.3266
1.4138e-10	rs80148226	A	G	31568	0.168441	-0.0681634	0.0106269	ACPP	TRUE	reported	O9Wfoi	textfile	0.00130158	41.1394
1.8249e-10	rs73210194	G	T	31260	0.0479473	0.119266	0.0187066	ACPP	TRUE	reported	O9Wfoi	textfile	0.00129864	40.6457
4.2707e-10	rs6764114	T	C	31300	0.446273	0.0501707	0.00803516	ACPP	TRUE	reported	O9Wfoi	textfile	0.00124402	38.9838
6.545e-09	rs16839210	C	G	29831	0.0284375	0.142832	0.0246164	ACPP	TRUE	reported	O9Wfoi	textfile	0.00112731	33.6644
1.4363e-08	rs111727313	A	G	31240	0.765526	-0.0535039	0.00943798	ACPP	TRUE	reported	O9Wfoi	textfile	0.00102767	32.1355
1.4431e-08	rs13085380	C	G	31559	0.193683	0.0570643	0.0100671	ACPP	TRUE	reported	O9Wfoi	textfile	0.00101708	32.1287
1.6026e-08	rs111974254	C	T	25906	0.044741	0.119998	0.0212375	ACPP	TRUE	reported	O9Wfoi	textfile	0.00123086	31.9234
1.7304e-08	rs112937399	C	T	25416	0.0297183	0.147151	0.0261035	ACPP	TRUE	reported	O9Wfoi	textfile	0.00124875	31.7755
3.8325e-08	rs74736836	T	A	30544	0.0439947	0.108425	0.0197186	ACPP	TRUE	reported	O9Wfoi	textfile	0.000988892	30.2326
4.1067e-08	rs924948	G	T	25738	0.10301	0.0795041	0.0144914	ACPP	TRUE	reported	O9Wfoi	textfile	0.00116809	30.0971
2.0801e-22	rs12321102	T	C	31115	0.0337366	-0.215875	0.0221687	ACRBP	TRUE	reported	Hu5Mmk	textfile	0.0030383	94.8187
3.8944e-16	rs1882553	G	C	28917	0.209064	-0.0831603	0.0102141	ACRBP	TRUE	reported	Hu5Mmk	textfile	0.00228709	66.2827
1.0072e-39	rs1275193	A	C	31355	0.595361	0.107014	0.00811346	ACTN1	TRUE	reported	OYS8Gl	textfile	0.00551773	173.957
1.0539e-24	rs72733506	G	T	31352	0.746291	0.0940176	0.00916225	ACTN1	TRUE	reported	OYS8Gl	textfile	0.00334728	105.29
6.6586e-15	rs4902672	C	T	31470	0.544966	0.0623024	0.00799671	ACTN1	TRUE	reported	OYS8Gl	textfile	0.0019251	60.6958
2.0362e-13	rs12101054	T	C	31470	0.0849337	0.104951	0.0142856	ACTN1	TRUE	reported	OYS8Gl	textfile	0.00171211	53.9691
1.8177e-12	rs11848042	T	A	29620	0.057676	0.124107	0.0176088	ACTN1	TRUE	reported	OYS8Gl	textfile	0.00167425	49.671
4.0968e-12	rs4271533	A	G	25524	0.388109	-0.0629148	0.00907378	ACTN1	TRUE	reported	OYS8Gl	textfile	0.00188003	48.0724
2.6292e-10	rs181482	A	G	29737	0.126306	0.0779522	0.0123354	ACTN1	TRUE	reported	OYS8Gl	textfile	0.00134113	39.9321
6.9223e-09	rs1275682	C	T	31141	0.229452	0.055175	0.00952443	ACTN1	TRUE	reported	OYS8Gl	textfile	0.00107648	33.5567
3.1333e-70	rs34105297	G	C	31569	0.0638446	-0.286974	0.0161983	ACTN4	TRUE	reported	kuJmDr	textfile	0.00984439	313.847
4.5793e-44	rs883433	T	C	31684	0.457345	0.110688	0.00794981	ACTN4	TRUE	reported	kuJmDr	textfile	0.00608128	193.846
9.8852e-19	rs2163822	A	G	28790	0.761649	-0.0863099	0.00976765	ACTN4	TRUE	reported	kuJmDr	textfile	0.00270472	78.0748
6.1351e-17	rs12986169	C	T	30847	0.822947	-0.088102	0.0105354	ACTN4	TRUE	reported	kuJmDr	textfile	0.00226191	69.9269
3.4745e-16	rs34370689	T	A	31569	0.129369	-0.0966099	0.0118458	ACTN4	TRUE	reported	kuJmDr	textfile	0.0021025	66.5096
9.7314e-16	rs138754427	A	G	14909	0.0230733	-0.309071	0.0384891	ACTN4	TRUE	reported	kuJmDr	textfile	0.00430645	64.4739
1.1792e-15	rs117690948	A	G	24314	0.0184261	-0.269618	0.0336749	ACTN4	TRUE	reported	kuJmDr	textfile	0.00262957	64.0988
4.5778e-15	rs35061252	C	G	31236	0.0991935	-0.104803	0.0133713	ACTN4	TRUE	reported	kuJmDr	textfile	0.00196287	61.4287
3.9812e-13	rs111975885	G	A	30582	0.96548	-0.160574	0.0221295	ACTN4	TRUE	reported	kuJmDr	textfile	0.00171867	52.6475
6.0955e-12	rs2304176	C	T	31684	0.745011	-0.0626341	0.0091075	ACTN4	TRUE	reported	kuJmDr	textfile	0.00149051	47.2929
6.132e-10	rs146238953	A	T	28408	0.0284361	-0.156054	0.0252233	ACTN4	TRUE	reported	kuJmDr	textfile	0.00134561	38.275
5.3597e-09	rs143569504	A	G	28653	0.019743	-0.175123	0.03001	ACTN4	TRUE	reported	kuJmDr	textfile	0.00118705	34.0507
5.3985e-95	rs35160507	T	C	31229	0.076279	-0.309597	0.014972	ACVR1	TRUE	reported	CRhtGq	textfile	0.0135073	427.569
3.9633e-38	rs16842215	G	T	31684	0.0532151	0.227881	0.0176515	ACVR1	TRUE	reported	CRhtGq	textfile	0.0052328	166.658
2.1065e-20	rs78280826	T	C	29143	0.0596435	-0.161662	0.0174644	ACVR1	TRUE	reported	CRhtGq	textfile	0.00293159	85.6806
3.8475e-15	rs144321421	G	C	28372	0.0350904	-0.179115	0.0227893	ACVR1	TRUE	reported	CRhtGq	textfile	0.00217253	61.769
5.723e-11	rs6726288	C	T	17695	0.0158479	-0.278487	0.0425126	ACVR1	TRUE	reported	CRhtGq	textfile	0.00241921	42.9068
3.0229e-10	rs2108812	T	C	31568	0.0694712	0.0985137	0.0156431	ACVR1	TRUE	reported	CRhtGq	textfile	0.00125475	39.6573
7.2512e-09	rs6437120	C	T	31557	0.476248	0.0460828	0.00796577	ACVR1	TRUE	reported	CRhtGq	textfile	0.00105941	33.4653
4.936e-08	rs56146419	G	A	31229	0.194865	0.0550677	0.0100971	ACVR1	TRUE	reported	CRhtGq	textfile	0.00095154	29.742
1.8216e-77	rs11612312	C	T	31470	0.20106	0.184272	0.00989088	ACVR1B	TRUE	reported	PjM4qs	textfile	0.0109091	347.073
2.1573e-24	rs11833804	A	G	31141	0.0947489	0.139214	0.0136592	ACVR1B	TRUE	reported	PjM4qs	textfile	0.0033246	103.87
5.0113e-11	rs2701133	A	G	22657	0.659474	-0.0650721	0.00990368	ACVR1B	TRUE	reported	PjM4qs	textfile	0.00190181	43.1677
1.0714e-09	rs7978526	G	A	31024	0.173604	0.0645989	0.0105926	ACVR1B	TRUE	reported	PjM4qs	textfile	0.00119737	37.1893
1.226e-09	rs113598855	C	T	28285	0.0299693	0.14975	0.024643	ACVR1B	TRUE	reported	PjM4qs	textfile	0.00130385	36.9249
1.6711e-08	rs148558770	G	A	30268	0.0305231	0.13326	0.0236147	ACVR1B	TRUE	reported	PjM4qs	textfile	0.00105098	31.8425
2.8896e-08	rs772002	G	A	31347	0.275768	-0.0495555	0.00893229	ACVR1B	TRUE	reported	PjM4qs	textfile	0.000980923	30.7772
1.8562e-24	rs10164853	G	A	23191	0.0788237	0.175481	0.017193	ACVR1C	TRUE	reported	Dc4Ijo	textfile	0.00447186	104.164
6.0031e-174	rs11886876	A	G	31643	0.325428	0.235626	0.00838003	ACVR2A	TRUE	reported	uo4WkI	textfile	0.0243759	790.549
3.3319e-25	rs7564376	C	T	31315	0.394502	0.0846537	0.00816175	ACVR2A	TRUE	reported	uo4WkI	textfile	0.0034236	107.572
1.2912e-23	rs71406011	T	C	26336	0.0304681	0.253453	0.0253035	ACVR2A	TRUE	reported	uo4WkI	textfile	0.00379517	100.323
4.1628e-23	rs1234415	T	C	31631	0.149402	-0.110242	0.0111357	ACVR2A	TRUE	reported	uo4WkI	textfile	0.00308891	98.0018
3.6885e-17	rs145035579	A	G	25501	0.031504	0.21321	0.0253146	ACVR2A	TRUE	reported	uo4WkI	textfile	0.00277401	70.9313
8.8673e-16	rs13413027	A	G	31642	0.607678	-0.0654017	0.00813302	ACVR2A	TRUE	reported	uo4WkI	textfile	0.0020395	64.6616
1.2108e-13	rs143648587	T	C	19751	0.0185852	0.275889	0.0372029	ACVR2A	TRUE	reported	uo4WkI	textfile	0.00277664	54.9885
3.5896e-13	rs72618867	C	T	31006	0.0236418	-0.191992	0.0264088	ACVR2A	TRUE	reported	uo4WkI	textfile	0.0017017	52.8495
3.471e-12	rs17219127	A	G	26393	0.0313585	0.17359	0.0249508	ACVR2A	TRUE	reported	uo4WkI	textfile	0.00183061	48.4004
1.1304e-10	rs115968530	C	T	27270	0.0577693	0.118261	0.0183394	ACVR2A	TRUE	reported	uo4WkI	textfile	0.00152255	41.5801
6.2735e-10	rs79861172	A	G	25866	0.0752244	-0.102996	0.0166572	ACVR2A	TRUE	reported	uo4WkI	textfile	0.00147594	38.2302
8.0977e-10	rs75322814	C	T	29796	0.0887888	-0.0884115	0.0143927	ACVR2A	TRUE	reported	uo4WkI	textfile	0.00126481	37.7315
1.1109e-09	rs116761072	T	C	26420	0.0210895	0.184339	0.0302558	ACVR2A	TRUE	reported	uo4WkI	textfile	0.00140306	37.1182
2.2096e-09	rs55942348	A	G	27036	0.03743	0.135431	0.0226413	ACVR2A	TRUE	reported	uo4WkI	textfile	0.00132165	35.7769
1.2749e-08	rs17675734	C	A	31315	0.197165	-0.0571104	0.0100382	ACVR2A	TRUE	reported	uo4WkI	textfile	0.00103256	32.3661
1e-200	rs7372545	T	G	14260	0.679659	0.411281	0.012214	ACVR2B	TRUE	reported	uotlqI	textfile	0.0736565	1133.7
4.2619e-37	rs9812912	T	C	13925	0.138841	0.219257	0.0172296	ACVR2B	TRUE	reported	uotlqI	textfile	0.0114958	161.918
1.4063e-26	rs7645704	C	A	14263	0.0584283	-0.268269	0.0251429	ACVR2B	TRUE	reported	uotlqI	textfile	0.00791861	113.829
9.705e-26	rs7373819	G	A	14262	0.467378	-0.123999	0.0118218	ACVR2B	TRUE	reported	uotlqI	textfile	0.00765509	110.004
1.0188e-17	rs9845438	C	A	14261	0.757833	0.118174	0.0137864	ACVR2B	TRUE	reported	uotlqI	textfile	0.00512581	73.4655
6.4555e-16	rs2298421	C	T	13925	0.420668	0.0978523	0.0121098	ACVR2B	TRUE	reported	uotlqI	textfile	0.00466701	65.2835
4.3459e-14	rs12497922	A	G	14256	0.0700177	0.174881	0.0231621	ACVR2B	TRUE	reported	uotlqI	textfile	0.00398288	56.999
1.4705e-13	rs2268760	A	G	14262	0.0467818	-0.206803	0.0279853	ACVR2B	TRUE	reported	uotlqI	textfile	0.00381429	54.6
2.12e-13	rs185206204	G	A	13438	0.0261154	0.280226	0.0381721	ACVR2B	TRUE	reported	uotlqI	textfile	0.00399438	53.8837
3.9402e-13	rs194705	T	C	13925	0.686609	0.0935781	0.0128935	ACVR2B	TRUE	reported	uotlqI	textfile	0.00376856	52.6681
6.0478e-13	rs75221584	T	C	14248	0.101281	-0.1411	0.0195994	ACVR2B	TRUE	reported	uotlqI	textfile	0.00362441	51.8212
8.9865e-13	rs73070963	T	C	14262	0.0379912	0.220906	0.0309163	ACVR2B	TRUE	reported	uotlqI	textfile	0.00356705	51.0482
6.6305e-12	rs73064859	A	G	13427	0.971345	0.250685	0.0365132	ACVR2B	TRUE	reported	uotlqI	textfile	0.00349829	47.1294
1.7104e-08	rs7625806	G	T	14252	0.334001	-0.070737	0.0125445	ACVR2B	TRUE	reported	uotlqI	textfile	0.0022261	31.7927
1.8358e-08	rs503327	T	C	14263	0.0966068	-0.112642	0.0200196	ACVR2B	TRUE	reported	uotlqI	textfile	0.00221472	31.6542
1e-200	rs2293092	A	G	25447	0.148296	-0.424789	0.012185	ACVRL1	TRUE	reported	UYxoaO	textfile	0.0455821	1215.23
5.1562e-58	rs4761835	C	T	25447	0.475854	0.141797	0.0088311	ACVRL1	TRUE	reported	UYxoaO	textfile	0.0100297	257.791
3.7854e-44	rs10783481	A	G	25447	0.360047	-0.128209	0.00919945	ACVRL1	TRUE	reported	UYxoaO	textfile	0.00757486	194.214
2.2144e-18	rs1732235	T	C	25447	0.514506	-0.0774511	0.0088558	ACVRL1	TRUE	reported	UYxoaO	textfile	0.00299681	76.483
3.0014e-18	rs61914017	G	A	25001	0.0910064	0.135245	0.015525	ACVRL1	TRUE	reported	UYxoaO	textfile	0.00302623	75.8824
1.0236e-15	rs147950249	T	G	19403	0.0142078	-0.34361	0.0428228	ACVRL1	TRUE	reported	UYxoaO	textfile	0.0033073	64.3779
1.1985e-14	rs11169923	C	G	24665	0.660259	0.0732654	0.00949488	ACVRL1	TRUE	reported	UYxoaO	textfile	0.00240819	59.5365
4.5159e-14	rs143834493	C	T	21197	0.0226203	-0.246121	0.03262	ACVRL1	TRUE	reported	UYxoaO	textfile	0.00267849	56.9232
1.198e-13	rs7135025	G	A	24665	0.498858	-0.0667136	0.00899481	ACVRL1	TRUE	reported	UYxoaO	textfile	0.00222534	55.0059
7.4343e-13	rs1566869	A	G	25447	0.218234	-0.0768812	0.0107208	ACVRL1	TRUE	reported	UYxoaO	textfile	0.00201683	51.4221
1.9558e-12	rs143362810	G	A	21660	0.0208449	-0.236403	0.0335918	ACVRL1	TRUE	reported	UYxoaO	textfile	0.00228132	49.5218
6.2426e-12	rs112276931	G	A	22436	0.0949445	0.110587	0.0160873	ACVRL1	TRUE	reported	UYxoaO	textfile	0.00210177	47.2504
2.0466e-10	rs1283170	A	G	20833	0.325642	-0.0664007	0.0104441	ACVRL1	TRUE	reported	UYxoaO	textfile	0.00193645	40.4165
4.2272e-10	rs10783491	T	C	24665	0.7497	-0.0648616	0.0103855	ACVRL1	TRUE	reported	UYxoaO	textfile	0.00157889	39.0019
3.8017e-09	rs2641534	A	G	25442	0.12297	0.0794928	0.0134898	ACVRL1	TRUE	reported	UYxoaO	textfile	0.00136301	34.7224
4.8425e-08	rs7957850	T	C	25118	0.294654	0.0533762	0.00978088	ACVRL1	TRUE	reported	UYxoaO	textfile	0.00118424	29.7787
1e-200	rs2007720	G	A	14263	0.252017	0.440454	0.0131288	ADA	TRUE	reported	Rb1ANV	textfile	0.0731396	1125.35
4.4623e-154	rs62204566	G	C	13925	0.270821	0.347931	0.013158	ADA	TRUE	reported	Rb1ANV	textfile	0.0478115	699.105
2.9551e-66	rs3787359	G	A	14250	0.180658	0.26202	0.015239	ADA	TRUE	reported	Rb1ANV	textfile	0.0203246	295.592
1.0097e-42	rs117922695	G	A	10656	0.0247274	0.599073	0.0437264	ADA	TRUE	reported	Rb1ANV	textfile	0.0173099	187.668
1.3296e-28	rs117088905	T	C	10396	0.0220127	-0.521324	0.0469886	ADA	TRUE	reported	Rb1ANV	textfile	0.0117018	123.069
1.6538e-24	rs6130676	A	G	14263	0.0468638	0.285199	0.0279125	ADA	TRUE	reported	Rb1ANV	textfile	0.00726641	104.385
6.0919e-21	rs140466016	A	G	10333	0.04303	0.320471	0.0341344	ADA	TRUE	reported	Rb1ANV	textfile	0.00845818	88.1269
4.579e-18	rs4812858	T	C	14263	0.315305	0.110108	0.0127094	ADA	TRUE	reported	Rb1ANV	textfile	0.00523476	75.0457
4.1737e-15	rs62204569	A	G	8914	0.0147482	0.486029	0.0619169	ADA	TRUE	reported	Rb1ANV	textfile	0.00686502	61.604
1.5589e-14	rs371927	G	A	14263	0.097793	0.152823	0.0198919	ADA	TRUE	reported	Rb1ANV	textfile	0.0041212	59.0156
6.5695e-14	rs6130661	A	G	13100	0.813335	-0.118603	0.0158217	ADA	TRUE	reported	Rb1ANV	textfile	0.00427122	56.1844
1.7087e-12	rs6031762	G	A	11496	0.926934	0.178438	0.0252866	ADA	TRUE	reported	Rb1ANV	textfile	0.00431288	49.7869
8.448e-11	rs73598374	T	C	14169	0.0580155	0.164736	0.0253733	ADA	TRUE	reported	Rb1ANV	textfile	0.00296616	42.1466
1.276e-10	rs74414692	A	G	10656	0.0374627	-0.231496	0.036003	ADA	TRUE	reported	Rb1ANV	textfile	0.00386485	41.3359
1.6154e-09	rs4812860	A	G	14263	0.0568113	-0.154094	0.0255452	ADA	TRUE	reported	Rb1ANV	textfile	0.00254468	36.3823
1.7587e-08	rs6031693	A	G	14259	0.0354374	-0.180254	0.0319935	ADA	TRUE	reported	Rb1ANV	textfile	0.00222123	31.7386
2.5946e-08	rs118001674	T	C	11496	0.0425306	-0.181685	0.0326373	ADA	TRUE	reported	Rb1ANV	textfile	0.00268841	30.9839
4.2007e-08	rs13037996	C	T	14261	0.534614	-0.0650101	0.0118584	ADA	TRUE	reported	Rb1ANV	textfile	0.00210303	30.0503
1e-200	rs7161799	T	C	31199	0.0743006	0.655754	0.0148062	ADAM10	TRUE	reported	LMJt1j	textfile	0.0591526	1961.41
1.7838e-62	rs488490	C	A	31528	0.146227	0.187189	0.0112213	ADAM10	TRUE	reported	LMJt1j	textfile	0.00874908	278.258
3.8477e-56	rs12908449	A	G	28762	0.834366	0.176295	0.0111673	ADAM10	TRUE	reported	LMJt1j	textfile	0.00859047	249.203
1.2508e-37	rs8028759	C	T	31644	0.674264	0.108466	0.00845992	ADAM10	TRUE	reported	LMJt1j	textfile	0.00516784	164.37
3.8766e-34	rs1968685	G	C	31189	0.495221	-0.0973244	0.0079892	ADAM10	TRUE	reported	LMJt1j	textfile	0.00473559	148.392
1.9005e-27	rs182007	G	A	27939	0.459461	-0.0919453	0.00847087	ADAM10	TRUE	reported	LMJt1j	textfile	0.00419919	117.807
2.2098e-17	rs10152202	G	T	31315	0.282192	-0.0752216	0.00886817	ADAM10	TRUE	reported	LMJt1j	textfile	0.00229228	71.9431
4.3932e-16	rs72743081	C	A	22931	0.735723	0.0859436	0.0105746	ADAM10	TRUE	reported	LMJt1j	textfile	0.00287231	66.0489
9.5198e-14	rs2242323	A	G	28877	0.253146	0.0712032	0.00956069	ADAM10	TRUE	reported	LMJt1j	textfile	0.00191706	55.4614
6.88e-13	rs75112899	A	T	28417	0.0246343	-0.194164	0.0270363	ADAM10	TRUE	reported	LMJt1j	textfile	0.00181166	51.5717
9.6519e-12	rs117320945	G	T	13565	0.0192209	0.300684	0.044143	ADAM10	TRUE	reported	LMJt1j	textfile	0.00340875	46.3911
5.5186e-10	rs34101191	G	A	30807	0.483587	-0.0499785	0.00805663	ADAM10	TRUE	reported	LMJt1j	textfile	0.00124758	38.4797
9.7043e-10	rs56157397	A	G	11765	0.0164337	0.313024	0.0511953	ADAM10	TRUE	reported	LMJt1j	textfile	0.00316755	37.3783
4.4536e-09	rs112603976	C	T	11047	0.0215171	0.271585	0.0462934	ADAM10	TRUE	reported	LMJt1j	textfile	0.00310583	34.4108
1.4296e-08	rs10775167	C	G	26923	0.587194	0.0496002	0.00874783	ADAM10	TRUE	reported	LMJt1j	textfile	0.00119268	32.1465
2.0233e-08	rs62001834	A	T	29790	0.06633	-0.0923047	0.0164539	ADAM10	TRUE	reported	LMJt1j	textfile	0.00105531	31.4689
2.7132e-08	rs6076	A	G	28548	0.806299	0.0588373	0.010584	ADAM10	TRUE	reported	LMJt1j	textfile	0.00108134	30.9014
4.2293e-08	rs2955704	G	A	27601	0.696047	-0.0506883	0.00924834	ADAM10	TRUE	reported	LMJt1j	textfile	0.00108715	30.037
4.5479e-62	rs898325	A	C	31355	0.150913	0.184656	0.0111067	ADAM12	TRUE	reported	i4Xqts	textfile	0.00873848	276.393
1.1949e-34	rs2138277	C	A	31568	0.422187	-0.0986948	0.00803861	ADAM12	TRUE	reported	i4Xqts	textfile	0.00475238	150.73
2.504e-19	rs1676741	A	G	31355	0.0550228	0.157213	0.01749	ADAM12	TRUE	reported	i4Xqts	textfile	0.00257021	80.7916
2.1264e-13	rs11244857	A	G	31684	0.62554	0.0602001	0.00820098	ADAM12	TRUE	reported	i4Xqts	textfile	0.00169779	53.881
9.2251e-13	rs12251249	A	C	31355	0.331336	0.0605408	0.00847697	ADAM12	TRUE	reported	i4Xqts	textfile	0.00162406	51.0021
3.2011e-12	rs12775804	A	G	30817	0.326198	0.0598264	0.00858501	ADAM12	TRUE	reported	i4Xqts	textfile	0.00157336	48.5596
1.1059e-11	rs2279091	T	C	31684	0.103442	0.0885336	0.013035	ADAM12	TRUE	reported	i4Xqts	textfile	0.00145386	46.1284
1.9659e-09	rs2446695	A	G	30817	0.622252	0.0498257	0.00830332	ADAM12	TRUE	reported	i4Xqts	textfile	0.0011671	36.0061
3.3137e-08	rs17154488	C	T	26712	0.0259047	0.150368	0.0272204	ADAM12	TRUE	reported	i4Xqts	textfile	0.00114109	30.5134
1e-200	rs2276337	G	A	31528	0.566338	-0.252718	0.00790864	ADAM17	TRUE	reported	tnY7QD	textfile	0.0313712	1021.04
9.4576e-116	rs13420578	G	A	30977	0.260504	0.207589	0.00907725	ADAM17	TRUE	reported	tnY7QD	textfile	0.016603	522.962
1.4721e-67	rs11681751	T	C	30037	0.347752	0.148035	0.00852405	ADAM17	TRUE	reported	tnY7QD	textfile	0.00994132	301.586
2.1619e-59	rs62117542	A	G	27781	0.0814209	0.250922	0.0154394	ADAM17	TRUE	reported	tnY7QD	textfile	0.00941806	264.112
1.6224e-23	rs79817124	A	G	27270	0.0602878	0.179462	0.0179571	ADAM17	TRUE	reported	tnY7QD	textfile	0.0036492	99.8707
8.693e-17	rs62119390	C	G	30825	0.0984878	0.112349	0.0135011	ADAM17	TRUE	reported	tnY7QD	textfile	0.00224143	69.2429
3.3447e-16	rs66828929	T	C	26523	0.319411	0.0758949	0.00930062	ADAM17	TRUE	reported	tnY7QD	textfile	0.00250432	66.5838
8.0876e-15	rs72773351	T	C	25865	0.0393218	0.175484	0.0225953	ADAM17	TRUE	reported	tnY7QD	textfile	0.00232657	60.3123
1.4039e-14	rs189225827	C	T	22322	0.32027	0.0779628	0.0101302	ADAM17	TRUE	reported	tnY7QD	textfile	0.00264641	59.2247
1.2783e-13	rs2666205	C	A	30125	0.0649462	-0.122365	0.016517	ADAM17	TRUE	reported	tnY7QD	textfile	0.00181858	54.8807
5.1607e-13	rs6758205	A	G	31644	0.209967	0.0704176	0.00975178	ADAM17	TRUE	reported	tnY7QD	textfile	0.00164508	52.1395
5.4398e-12	rs112987621	A	G	27269	0.0789781	-0.109351	0.0158629	ADAM17	TRUE	reported	tnY7QD	textfile	0.00173962	47.5169
8.3389e-12	rs114618992	A	G	29719	0.0312551	0.160936	0.0235539	ADAM17	TRUE	reported	tnY7QD	textfile	0.00156844	46.6826
1.6939e-10	rs116264366	A	G	30499	0.0611059	0.107893	0.0168928	ADAM17	TRUE	reported	tnY7QD	textfile	0.00133572	40.7898
1.8682e-10	rs72771537	T	C	27738	0.0281461	0.163454	0.025652	ADAM17	TRUE	reported	tnY7QD	textfile	0.00146164	40.5995
1.8927e-10	rs12622238	A	G	25669	0.526388	-0.0562581	0.00883229	ADAM17	TRUE	reported	tnY7QD	textfile	0.00157808	40.5686
1.9863e-10	rs79638552	C	A	20644	0.0191085	-0.228479	0.035912	ADAM17	TRUE	reported	tnY7QD	textfile	0.00195691	40.4737
1.3937e-09	rs181669198	A	G	21152	0.0152392	0.240157	0.039654	ADAM17	TRUE	reported	tnY7QD	textfile	0.00173106	36.6753
3.6625e-08	rs142681252	A	G	29458	0.0480694	-0.105994	0.0192496	ADAM17	TRUE	reported	tnY7QD	textfile	0.00102818	30.3173
3.2193e-38	rs10497883	G	A	31470	0.793472	0.126938	0.00982046	ADAM23	TRUE	reported	NkaMzP	textfile	0.00528111	167.068
4.4515e-37	rs3755224	G	A	31467	0.131079	-0.149879	0.0117811	ADAM23	TRUE	reported	NkaMzP	textfile	0.00511714	161.839
3.6752e-14	rs71429727	A	C	31354	0.0813422	-0.110513	0.0145951	ADAM23	TRUE	reported	NkaMzP	textfile	0.00182525	57.33
7.2723e-12	rs115156616	T	C	29030	0.0242252	0.184815	0.0269713	ADAM23	TRUE	reported	NkaMzP	textfile	0.00161482	46.9508
1.3305e-126	rs892587	A	C	31559	0.378908	-0.194626	0.00813153	ADAM28	TRUE	reported	Fx9nyz	textfile	0.0178289	572.838
1.8707e-68	rs17051819	A	G	31684	0.188602	-0.176706	0.0101063	ADAM28	TRUE	reported	Fx9nyz	textfile	0.00955677	305.699
1.9097e-34	rs17051774	G	A	31180	0.029209	-0.290368	0.0237239	ADAM28	TRUE	reported	Fx9nyz	textfile	0.00478156	149.796
7.3224e-28	rs2291576	T	C	30662	0.0416813	-0.220635	0.0201657	ADAM28	TRUE	reported	Fx9nyz	textfile	0.00388892	119.7
3.6896e-26	rs6991250	G	A	31684	0.336183	-0.0888114	0.00839435	ADAM28	TRUE	reported	Fx9nyz	textfile	0.0035204	111.927
2.8677e-23	rs13265932	G	A	31568	0.507172	0.0789809	0.007948	ADAM28	TRUE	reported	Fx9nyz	textfile	0.00311835	98.7417
4.8941e-23	rs4448280	C	A	31354	0.803779	0.0992316	0.0100397	ADAM28	TRUE	reported	Fx9nyz	textfile	0.00310608	97.6853
4.8489e-22	rs11989672	G	A	27012	0.406665	0.084389	0.00874361	ADAM28	TRUE	reported	Fx9nyz	textfile	0.00343667	93.1446
9.051e-21	rs62499965	G	A	31230	0.0889696	0.131179	0.0140348	ADAM28	TRUE	reported	Fx9nyz	textfile	0.00278953	87.3552
7.0432e-18	rs144492367	C	T	26084	0.0184207	0.280082	0.0325136	ADAM28	TRUE	reported	Fx9nyz	textfile	0.00283682	74.2005
3.8549e-12	rs13253754	C	T	31355	0.398744	0.0565766	0.00814932	ADAM28	TRUE	reported	Fx9nyz	textfile	0.00153482	48.1952
1.9409e-11	rs112837239	T	C	30155	0.933991	-0.109966	0.0163874	ADAM28	TRUE	reported	Fx9nyz	textfile	0.00149104	45.0265
1.4101e-10	rs397667	C	T	31228	0.151264	0.0715907	0.0111602	ADAM28	TRUE	reported	Fx9nyz	textfile	0.00131598	41.147
1.813e-10	rs17736657	C	A	28462	0.0617223	0.110977	0.0174043	ADAM28	TRUE	reported	Fx9nyz	textfile	0.00142648	40.6556
3.0316e-08	rs77570572	A	G	28828	0.0369217	-0.122275	0.0220737	ADAM28	TRUE	reported	Fx9nyz	textfile	0.00106328	30.6828
4.6763e-08	rs117233316	G	T	29655	0.0300651	0.131302	0.0240334	ADAM28	TRUE	reported	Fx9nyz	textfile	0.00100548	29.8456
7.3243e-44	rs12253872	C	T	23443	0.528038	-0.127968	0.00921325	ADAM8	TRUE	reported	QUFDLk	textfile	0.00816219	192.905
1.8776e-38	rs3008336	T	C	27055	0.841629	0.152218	0.0117386	ADAM8	TRUE	reported	QUFDLk	textfile	0.00617676	168.138
2.4418e-12	rs2998142	A	C	18246	0.0244477	0.237185	0.0338512	ADAM8	TRUE	reported	QUFDLk	textfile	0.00268344	49.0885
2.7177e-12	rs10857679	G	A	28464	0.308863	0.0633698	0.00906357	ADAM8	TRUE	reported	QUFDLk	textfile	0.00171445	48.8804
4.2563e-12	rs112773825	A	G	21622	0.024929	0.213467	0.0308095	ADAM8	TRUE	reported	QUFDLk	textfile	0.0022153	48.0011
5.1565e-12	rs10047380	A	T	30902	0.520269	0.0555233	0.00804534	ADAM8	TRUE	reported	QUFDLk	textfile	0.00153889	47.6249
1.001e-10	rs72872008	C	G	15248	0.0290475	-0.220195	0.0340511	ADAM8	TRUE	reported	QUFDLk	textfile	0.00273495	41.8114
3.2997e-10	rs34253049	C	T	8808	0.0181085	-0.354262	0.056377	ADAM8	TRUE	reported	QUFDLk	textfile	0.00446298	39.4772
2.8294e-09	rs12778349	T	C	23932	0.217002	-0.0658299	0.0110806	ADAM8	TRUE	reported	QUFDLk	textfile	0.00147265	35.2925
3.4918e-08	rs2246634	C	T	30862	0.867317	-0.0654022	0.0118594	ADAM8	TRUE	reported	QUFDLk	textfile	0.000984482	30.4111
5.471e-86	rs10093975	C	T	31684	0.571292	-0.156799	0.00797855	ADAM9	TRUE	reported	gBso7p	textfile	0.0120431	386.2
2.7826e-26	rs35355873	C	T	27217	0.250203	0.104742	0.00987532	ADAM9	TRUE	reported	gBso7p	textfile	0.00411627	112.487
2.7358e-15	rs77888308	A	G	25906	0.0523019	-0.155748	0.0197092	ADAM9	TRUE	reported	gBso7p	textfile	0.0024047	62.4415
3.2955e-10	rs72640050	G	T	26330	0.0384615	0.142294	0.0226432	ADAM9	TRUE	reported	gBso7p	textfile	0.00149761	39.4882
4.6052e-10	rs76467669	T	G	23828	0.0226897	0.191557	0.0307367	ADAM9	TRUE	reported	gBso7p	textfile	0.00162738	38.8371
7.2014e-10	rs77603796	A	G	31240	0.0401299	0.125522	0.0203716	ADAM9	TRUE	reported	gBso7p	textfile	0.0012138	37.9629
2.2924e-09	rs10108531	C	T	31684	0.0749934	0.0900793	0.0150743	ADAM9	TRUE	reported	gBso7p	textfile	0.00112577	35.7067
3.9071e-08	rs75111555	C	T	29828	0.0848584	-0.0806918	0.0146846	ADAM9	TRUE	reported	gBso7p	textfile	0.00101128	30.193
1.3066e-132	rs4559243	A	G	26569	0.458661	-0.210969	0.00860922	ADAMDEC1	TRUE	reported	kh0Pcl	textfile	0.0221018	600.45
3.9116e-22	rs2289041	T	C	23469	0.031371	-0.255624	0.026426	ADAMDEC1	TRUE	reported	kh0Pcl	textfile	0.00397116	93.5628
4.7159e-16	rs7829944	C	G	26235	0.0327117	-0.198997	0.0245115	ADAMDEC1	TRUE	reported	kh0Pcl	textfile	0.002506	65.905
6.6488e-16	rs12114288	T	C	26451	0.755766	0.0816361	0.0101072	ADAMDEC1	TRUE	reported	kh0Pcl	textfile	0.0024603	65.233
1.435e-14	rs57701366	G	A	26569	0.389774	-0.0683549	0.0088851	ADAMDEC1	TRUE	reported	kh0Pcl	textfile	0.00222266	59.1809
1.288e-13	rs56213415	T	C	26125	0.108408	0.104127	0.0140568	ADAMDEC1	TRUE	reported	kh0Pcl	textfile	0.00209598	54.8683
3.3382e-13	rs112837239	T	C	25040	0.933991	-0.130877	0.0179778	ADAMDEC1	TRUE	reported	kh0Pcl	textfile	0.00211202	52.9927
1.6138e-08	rs73217065	T	C	23558	0.0459573	0.124205	0.0219867	ADAMDEC1	TRUE	reported	kh0Pcl	textfile	0.0013528	31.9096
4.0421e-192	rs462404	C	T	30813	0.219523	-0.283741	0.00959673	ADAMTS1	TRUE	reported	0rojTr	textfile	0.0275876	874.115
5.2803e-28	rs400852	G	A	30606	0.801865	0.11103	0.0101204	ADAMTS1	TRUE	reported	0rojTr	textfile	0.00391718	120.353
9.3422e-26	rs229037	T	C	30812	0.597939	0.0860525	0.00820117	ADAMTS1	TRUE	reported	0rojTr	textfile	0.00356046	110.09
4.8256e-19	rs11702792	A	G	30809	0.598913	0.0731939	0.00820891	ADAMTS1	TRUE	reported	0rojTr	textfile	0.00257384	79.497
2.4581e-17	rs17575180	T	G	25612	0.0286338	-0.224072	0.026456	ADAMTS1	TRUE	reported	0rojTr	textfile	0.00279298	71.7285
5.062e-16	rs463885	A	C	29657	0.26736	-0.0751548	0.00926716	ADAMTS1	TRUE	reported	0rojTr	textfile	0.00221274	65.7644
2.0129e-14	rs73367914	T	C	24945	0.0634851	-0.140295	0.0183397	ADAMTS1	TRUE	reported	0rojTr	textfile	0.00234045	58.5147
3.2981e-12	rs8128080	T	G	30934	0.513417	-0.0559746	0.00803735	ADAMTS1	TRUE	reported	0rojTr	textfile	0.00156545	48.4983
9.264e-10	rs17574389	G	A	28056	0.0983987	0.0867081	0.0141638	ADAMTS1	TRUE	reported	0rojTr	textfile	0.00133399	37.4738
2.01e-09	rs73185874	A	G	28912	0.0199707	-0.17815	0.0297071	ADAMTS1	TRUE	reported	0rojTr	textfile	0.00124233	35.9603
6.2622e-09	rs9981095	A	C	30815	0.125618	0.0705737	0.0121476	ADAMTS1	TRUE	reported	0rojTr	textfile	0.00109413	33.7504
2.219e-08	rs80176691	C	T	24410	0.0188956	-0.185826	0.0332188	ADAMTS1	TRUE	reported	0rojTr	textfile	0.00128033	31.2903
3.8938e-08	rs455633	C	T	30491	0.954558	0.106801	0.0194336	ADAMTS1	TRUE	reported	0rojTr	textfile	0.000989565	30.2007
2.7002e-63	rs73503618	T	G	14663	0.924906	-0.368587	0.0219475	ADAMTS10	TRUE	reported	gMIzcl	textfile	0.0188717	282
4.7451e-26	rs141905054	T	C	15831	0.0298438	-0.347437	0.0329124	ADAMTS10	TRUE	reported	gMIzcl	textfile	0.00699	111.424
2.0842e-22	rs11666430	T	C	17333	0.626122	-0.107798	0.0110705	ADAMTS10	TRUE	reported	gMIzcl	textfile	0.00544055	94.806
2.0098e-14	rs10418794	T	C	19893	0.939162	-0.160212	0.020943	ADAMTS10	TRUE	reported	gMIzcl	textfile	0.00293316	58.5151
1.3557e-13	rs150691147	T	C	14429	0.0216485	-0.298779	0.0403722	ADAMTS10	TRUE	reported	gMIzcl	textfile	0.0037814	54.7613
7.6158e-11	rs118182966	T	C	4219	0.0126807	-0.630006	0.0968078	ADAMTS10	TRUE	reported	gMIzcl	textfile	0.0099385	42.3314
1.7525e-10	rs8108747	T	C	17632	0.40356	-0.0691871	0.0108417	ADAMTS10	TRUE	reported	gMIzcl	textfile	0.00230439	40.7202
4.8745e-09	rs12610444	G	A	19776	0.537889	-0.0589631	0.0100768	ADAMTS10	TRUE	reported	gMIzcl	textfile	0.00172834	34.2354
1.9864e-65	rs3118665	T	C	22351	0.0972745	-0.270898	0.0158578	ADAMTS13	TRUE	reported	sJ7kzt	textfile	0.0128884	291.803
8.9381e-40	rs28680325	A	C	23287	0.3439	0.128274	0.00971871	ADAMTS13	TRUE	reported	sJ7kzt	textfile	0.00742527	174.191
1.2385e-24	rs137855938	G	A	7882	0.0233443	-0.536866	0.0524001	ADAMTS13	TRUE	reported	sJ7kzt	textfile	0.0131427	104.944
1.0275e-19	rs116856166	A	G	7694	0.0186509	-0.538521	0.0592693	ADAMTS13	TRUE	reported	sJ7kzt	textfile	0.0106159	82.5339
1.6044e-13	rs8176635	A	G	26395	0.354185	0.0670764	0.00909092	ADAMTS13	TRUE	reported	sJ7kzt	textfile	0.0020583	54.4367
4.713e-09	rs491105	C	T	26277	0.323091	0.0545979	0.00932151	ADAMTS13	TRUE	reported	sJ7kzt	textfile	0.00130388	34.3042
3.6625e-08	rs28650090	G	T	17968	0.592812	0.0590729	0.0107279	ADAMTS13	TRUE	reported	sJ7kzt	textfile	0.00168469	30.3182
9.7229e-58	rs2573644	T	C	14263	0.411473	-0.191	0.0119249	ADAMTS17	TRUE	reported	eSVIg9	textfile	0.0176687	256.505
4.0614e-26	rs4965602	A	G	14263	0.259987	-0.142135	0.0134459	ADAMTS17	TRUE	reported	eSVIg9	textfile	0.00777363	111.728
7.5961e-20	rs2440465	C	T	14255	0.193933	-0.136195	0.0149358	ADAMTS17	TRUE	reported	eSVIg9	textfile	0.00579926	83.139
6.8263e-17	rs8030132	A	G	11158	0.160396	0.151842	0.0181847	ADAMTS17	TRUE	reported	eSVIg9	textfile	0.00620985	69.71
2.0251e-15	rs1529889	A	G	13925	0.450211	0.0954159	0.0120171	ADAMTS17	TRUE	reported	eSVIg9	textfile	0.00450696	63.0345
2.9125e-15	rs1347479	C	T	14263	0.181621	-0.120975	0.015324	ADAMTS17	TRUE	reported	eSVIg9	textfile	0.00435056	62.3144
6.3915e-14	rs143590720	T	C	11490	0.0221712	0.335192	0.0446929	ADAMTS17	TRUE	reported	eSVIg9	textfile	0.00487158	56.2387
2.532e-13	rs8038093	G	A	14263	0.470605	-0.0866349	0.0118399	ADAMTS17	TRUE	reported	eSVIg9	textfile	0.00373983	53.5339
9.361e-12	rs2727184	C	T	14263	0.0843227	-0.144997	0.0212731	ADAMTS17	TRUE	reported	eSVIg9	textfile	0.00324665	46.4513
1.8416e-10	rs56144647	A	G	13925	0.101367	-0.126361	0.0198251	ADAMTS17	TRUE	reported	eSVIg9	textfile	0.00290895	40.6195
1.8393e-09	rs148789222	T	C	10333	0.0419095	0.20832	0.0346541	ADAMTS17	TRUE	reported	eSVIg9	textfile	0.00348505	36.1299
1.8899e-09	rs72768019	T	C	11496	0.071589	0.15343	0.025541	ADAMTS17	TRUE	reported	eSVIg9	textfile	0.00312922	36.0802
6.7592e-09	rs4965636	T	C	14262	0.0479667	-0.160424	0.027675	ADAMTS17	TRUE	reported	eSVIg9	textfile	0.00235049	33.597
6.824e-09	rs56300949	T	C	10333	0.21095	0.0986492	0.0170226	ADAMTS17	TRUE	reported	eSVIg9	textfile	0.00323967	33.5778
1.8659e-08	rs111800804	G	C	14257	0.0517413	-0.150189	0.0267059	ADAMTS17	TRUE	reported	eSVIg9	textfile	0.00221345	31.6227
4.9583e-08	rs11854389	C	G	13925	0.557227	-0.0657097	0.0120508	ADAMTS17	TRUE	reported	eSVIg9	textfile	0.0021306	29.7277
5.6083e-64	rs255027	A	G	22324	0.398674	-0.162192	0.00960459	ADAMTS2	TRUE	reported	UIJa3n	textfile	0.0126129	285.142
3.0425e-10	rs10479532	A	G	22314	0.244219	0.0693164	0.0110084	ADAMTS2	TRUE	reported	UIJa3n	textfile	0.00177369	39.6449
5.8805e-10	rs72648847	T	C	23472	0.0330607	0.159753	0.0257929	ADAMTS2	TRUE	reported	UIJa3n	textfile	0.0016317	38.3587
3.4503e-09	rs12520412	T	C	22319	0.284645	0.0619291	0.0104808	ADAMTS2	TRUE	reported	UIJa3n	textfile	0.00156187	34.9108
2.3209e-08	rs10065341	A	G	26492	0.85522	0.0689293	0.012339	ADAMTS2	TRUE	reported	UIJa3n	textfile	0.00117658	31.2044
5.0535e-09	rs112803994	T	G	14261	0.0441286	-0.168323	0.0287959	ADAMTS4	TRUE	reported	LL8bwN	textfile	0.00239023	34.1639
2.4178e-28	rs2298675	T	C	27815	0.053433	0.207698	0.0188112	ADAMTS5	TRUE	reported	YhTLj8	textfile	0.00436369	121.899
4.4461e-25	rs2830674	G	A	31355	0.750038	0.0952379	0.00920689	ADAMTS5	TRUE	reported	YhTLj8	textfile	0.00340101	106.996
1.4583e-20	rs8127178	A	G	31465	0.491467	-0.0740227	0.00796285	ADAMTS5	TRUE	reported	YhTLj8	textfile	0.00273888	86.4101
2.5946e-15	rs77836556	C	T	31141	0.0424277	-0.15707	0.0198597	ADAMTS5	TRUE	reported	YhTLj8	textfile	0.00200465	62.5483
9.1715e-13	rs2830826	G	T	31470	0.777463	-0.0683892	0.00957511	ADAMTS5	TRUE	reported	YhTLj8	textfile	0.00161841	51.0106
2.0892e-12	rs2830596	A	G	31470	0.462494	-0.0561446	0.00798824	ADAMTS5	TRUE	reported	YhTLj8	textfile	0.00156724	49.3953
6.8729e-09	rs969988	A	G	31132	0.408816	0.0472064	0.00814746	ADAMTS5	TRUE	reported	YhTLj8	textfile	0.00107716	33.5683
2.4358e-08	rs80166818	C	T	31024	0.951076	0.103756	0.0186016	ADAMTS5	TRUE	reported	YhTLj8	textfile	0.00100183	31.1098
1.8282e-174	rs171531	G	A	23726	0.38285	0.261609	0.00929018	ADAMTS6	TRUE	reported	wDZ79b	textfile	0.032341	792.902
1.1892e-32	rs13182105	G	A	26156	0.724059	-0.11608	0.00975511	ADAMTS6	TRUE	reported	wDZ79b	textfile	0.00538436	141.585
4.905e-21	rs72760602	T	C	26164	0.0628344	-0.16925	0.0179842	ADAMTS6	TRUE	reported	wDZ79b	textfile	0.00337365	88.5602
9.4531e-21	rs116336503	A	G	25332	0.0732473	0.159025	0.0170226	ADAMTS6	TRUE	reported	wDZ79b	textfile	0.00343334	87.2661
7.0059e-19	rs11948255	T	C	20791	0.0452359	0.209028	0.0235525	ADAMTS6	TRUE	reported	wDZ79b	textfile	0.00377415	78.758
2.8892e-15	rs72764480	T	G	21994	0.0833636	-0.13599	0.0172239	ADAMTS6	TRUE	reported	wDZ79b	textfile	0.00282628	62.3317
1.0115e-14	rs9291834	T	C	26156	0.484306	0.0676192	0.0087387	ADAMTS6	TRUE	reported	wDZ79b	textfile	0.00228392	59.8705
4.4267e-14	rs78899905	T	C	23060	0.041869	0.175262	0.0232199	ADAMTS6	TRUE	reported	wDZ79b	textfile	0.00246446	56.9659
8.9868e-14	rs2161279	A	G	26165	0.0458628	-0.15562	0.0208751	ADAMTS6	TRUE	reported	wDZ79b	textfile	0.00211948	55.5698
1.4098e-13	rs786538	A	C	25090	0.0565165	0.142815	0.0193111	ADAMTS6	TRUE	reported	wDZ79b	textfile	0.00217515	54.6891
4.0968e-12	rs1542168	C	T	26609	0.258747	0.0685712	0.00988912	ADAMTS6	TRUE	reported	wDZ79b	textfile	0.00180366	48.0767
2.1715e-11	rs114969787	T	C	21155	0.034389	0.1784	0.0266507	ADAMTS6	TRUE	reported	wDZ79b	textfile	0.00211368	44.8054
3.6066e-11	rs7711329	T	C	26609	0.209685	-0.0704264	0.0106397	ADAMTS6	TRUE	reported	wDZ79b	textfile	0.00164387	43.8105
1.6676e-10	rs116309955	A	G	23216	0.0334252	-0.164812	0.0257962	ADAMTS6	TRUE	reported	wDZ79b	textfile	0.00175515	40.8158
4.8587e-10	rs6874043	A	G	25827	0.0748248	-0.103996	0.0167104	ADAMTS6	TRUE	reported	wDZ79b	textfile	0.00149738	38.7277
1.1235e-09	rs13183791	A	C	25331	0.0497809	0.124331	0.0204126	ADAMTS6	TRUE	reported	wDZ79b	textfile	0.00146243	37.0961
4.4967e-09	rs62368871	A	G	26491	0.0795742	-0.0940832	0.0160426	ADAMTS6	TRUE	reported	wDZ79b	textfile	0.00129663	34.3909
8.1079e-09	rs11738728	A	G	26609	0.646529	-0.052253	0.0090621	ADAMTS6	TRUE	reported	wDZ79b	textfile	0.00124794	33.2454
9.6824e-09	rs116474939	A	G	15256	0.983842	-0.260178	0.0453572	ADAMTS6	TRUE	reported	wDZ79b	textfile	0.00215215	32.8997
1.6384e-08	rs62368976	T	C	26280	0.129909	-0.0732102	0.012966	ADAMTS6	TRUE	reported	wDZ79b	textfile	0.00121165	31.8783
1.1891e-14	rs747250	G	T	28826	0.474775	-0.0642957	0.00833159	ADAMTS8	TRUE	reported	9V6Hpt	textfile	0.00206171	59.5495
1e-200	rs72700822	A	G	20469	0.0357125	-0.882856	0.0259084	ADAMTSL4	TRUE	reported	1q5WYO	textfile	0.0536831	1161.06
5.1653e-48	rs34593358	T	A	26489	0.271301	0.14169	0.00973244	ADAMTSL4	TRUE	reported	1q5WYO	textfile	0.00793792	211.934
1.9792e-26	rs771204	G	A	26609	0.150363	-0.128743	0.0121021	ADAMTSL4	TRUE	reported	1q5WYO	textfile	0.00423495	113.159
4.8312e-14	rs3121000	G	A	26153	0.587504	-0.0668637	0.00887234	ADAMTSL4	TRUE	reported	1q5WYO	textfile	0.00216691	56.79
8.5274e-13	rs72692854	T	G	23398	0.136764	-0.0961206	0.0134391	ADAMTSL4	TRUE	reported	1q5WYO	textfile	0.00218155	51.151
1.8308e-12	rs509345	G	A	26609	0.507197	0.0610434	0.00866245	ADAMTSL4	TRUE	reported	1q5WYO	textfile	0.00186276	49.6551
1.0801e-11	rs72706550	T	C	17209	0.0193503	-0.265542	0.0390773	ADAMTSL4	TRUE	reported	1q5WYO	textfile	0.00267607	46.1707
1.0278e-10	rs142668571	T	C	21295	0.0304766	0.182006	0.0281616	ADAMTSL4	TRUE	reported	1q5WYO	textfile	0.00195761	41.7652
7.6223e-10	rs12141871	A	G	26488	0.494998	0.0534279	0.00868364	ADAMTSL4	TRUE	reported	1q5WYO	textfile	0.00142713	37.8529
1.3444e-09	rs67807996	A	G	20876	0.354929	-0.0619461	0.0102189	ADAMTSL4	TRUE	reported	1q5WYO	textfile	0.00175714	36.7431
3.1805e-24	rs1090244	C	T	26152	0.55187	0.0891035	0.00877521	ADC	TRUE	reported	H7C2NS	textfile	0.003927	103.096
7.8538e-21	rs12066702	T	C	17607	0.0145113	0.416145	0.0444514	ADC	TRUE	reported	H7C2NS	textfile	0.0049531	87.6333
3.7679e-08	rs115646939	T	G	26164	0.0335576	0.133466	0.0242604	ADC	TRUE	reported	H7C2NS	textfile	0.00115542	30.2631
1e-200	rs1888827	A	G	26489	0.232285	-0.470256	0.0098742	ADCK3	TRUE	reported	eL2TS2	textfile	0.0788713	2267.94
1e-200	rs7553837	A	C	26488	0.205433	0.471155	0.0103568	ADCK3	TRUE	reported	eL2TS2	textfile	0.07247	2069.41
1e-200	rs16846735	A	G	26609	0.196606	0.46428	0.0105292	ADCK3	TRUE	reported	eL2TS2	textfile	0.0680951	1944.2
1e-200	rs6685659	G	C	26156	0.5013	-0.333919	0.00849717	ADCK3	TRUE	reported	eL2TS2	textfile	0.0557506	1544.19
1e-200	rs1892490	A	G	26491	0.773187	-0.381674	0.0101058	ADCK3	TRUE	reported	eL2TS2	textfile	0.0510938	1426.3
1e-200	rs2256060	C	T	26271	0.169445	-0.381614	0.0113883	ADCK3	TRUE	reported	eL2TS2	textfile	0.0409899	1122.79
2.9026e-110	rs12091509	G	A	25827	0.460332	-0.195082	0.00874387	ADCK3	TRUE	reported	eL2TS2	textfile	0.0189087	497.729
1.0868e-104	rs11584506	G	A	26609	0.233117	-0.220822	0.0101625	ADCK3	TRUE	reported	eL2TS2	textfile	0.0174348	472.118
4.1936e-101	rs111963380	G	A	26491	0.129572	-0.273801	0.0128266	ADCK3	TRUE	reported	eL2TS2	textfile	0.01691	455.634
1.7421e-94	rs12724703	C	T	26156	0.0854106	-0.320005	0.0155177	ADCK3	TRUE	reported	eL2TS2	textfile	0.0159986	425.23
1.3417e-93	rs3820640	C	T	26609	0.165358	0.237598	0.0115771	ADCK3	TRUE	reported	eL2TS2	textfile	0.0155826	421.17
3.2145e-90	rs55925257	C	T	24423	0.0933751	0.310648	0.0154234	ADCK3	TRUE	reported	eL2TS2	textfile	0.016339	405.643
4.3161e-90	rs1852061	G	A	24393	0.40073	0.184421	0.00916302	ADCK3	TRUE	reported	eL2TS2	textfile	0.0163353	405.051
6.6185e-90	rs708775	A	G	26225	0.277026	0.194669	0.00968243	ADCK3	TRUE	reported	eL2TS2	textfile	0.0151798	404.196
1.541e-86	rs2777841	C	T	25801	0.0692609	-0.339313	0.0172092	ADCK3	TRUE	reported	eL2TS2	textfile	0.0148438	388.726
5.5399e-68	rs1151809	T	C	26609	0.315927	0.16154	0.00927178	ADCK3	TRUE	reported	eL2TS2	textfile	0.0112793	303.531
3.5359e-64	rs10916062	A	G	26280	0.0563166	-0.318302	0.0188187	ADCK3	TRUE	reported	eL2TS2	textfile	0.0107689	286.065
4.247e-64	rs80044619	T	C	26492	0.0930092	0.251484	0.0148776	ADCK3	TRUE	reported	eL2TS2	textfile	0.0106704	285.707
5.058e-61	rs115420575	C	T	25652	0.0702674	-0.283173	0.0171823	ADCK3	TRUE	reported	eL2TS2	textfile	0.0104772	271.586
1.4957e-58	rs77516271	A	G	26484	0.199932	0.174415	0.010811	ADCK3	TRUE	reported	eL2TS2	textfile	0.00973206	260.257
7.2566e-55	rs77491283	G	A	24761	0.0583983	-0.297487	0.0190697	ADCK3	TRUE	reported	eL2TS2	textfile	0.0097327	243.34
7.5913e-54	rs76045681	T	C	23546	0.0255033	0.449333	0.0290836	ADCK3	TRUE	reported	eL2TS2	textfile	0.0100356	238.673
7.1458e-53	rs112232834	T	C	22716	0.0272495	0.438761	0.0286689	ADCK3	TRUE	reported	eL2TS2	textfile	0.0102058	234.204
2.8906e-52	rs74502648	T	C	25463	0.0487963	0.311498	0.0204755	ADCK3	TRUE	reported	eL2TS2	textfile	0.00900745	231.423
5.2253e-52	rs12122427	A	T	24745	0.0606183	-0.284524	0.0187502	ADCK3	TRUE	reported	eL2TS2	textfile	0.00921962	230.244
2.5753e-49	rs111295202	T	G	21393	0.0201468	0.505371	0.0342346	ADCK3	TRUE	reported	eL2TS2	textfile	0.0100836	217.896
3.5715e-47	rs11582235	G	A	24586	0.0424835	-0.321187	0.0222652	ADCK3	TRUE	reported	eL2TS2	textfile	0.00839293	208.078
5.6272e-47	rs79758687	T	C	26075	0.030604	-0.364504	0.025323	ADCK3	TRUE	reported	eL2TS2	textfile	0.0078834	207.177
6.5022e-45	rs2298169	G	A	26492	0.58663	0.123599	0.00878944	ADCK3	TRUE	reported	eL2TS2	textfile	0.00740904	197.731
9.3072e-45	rs79318916	C	T	25134	0.0507878	0.284031	0.0202347	ADCK3	TRUE	reported	eL2TS2	textfile	0.00777828	197.016
2.6886e-40	rs141811601	G	A	23882	0.0239302	0.396393	0.0298289	ADCK3	TRUE	reported	eL2TS2	textfile	0.0073402	176.58
9.4914e-39	rs10916034	C	T	26271	0.655209	-0.119116	0.00914918	ADCK3	TRUE	reported	eL2TS2	textfile	0.0064107	169.489
1.2493e-38	rs143831669	A	G	23236	0.0294801	0.355187	0.0273253	ADCK3	TRUE	reported	eL2TS2	textfile	0.00721903	168.946
4.2955e-38	rs139610210	T	C	23598	0.0255318	0.375241	0.0290801	ADCK3	TRUE	reported	eL2TS2	textfile	0.00700648	166.491
4.2074e-33	rs1009658	C	T	19104	0.537453	-0.122523	0.0102223	ADCK3	TRUE	reported	eL2TS2	textfile	0.00746386	143.647
1.6272e-32	rs79257318	C	T	20403	0.0168848	-0.454637	0.0382907	ADCK3	TRUE	reported	eL2TS2	textfile	0.00686212	140.961
1.97e-32	rs75220985	C	T	21081	0.0274655	0.352162	0.0296995	ADCK3	TRUE	reported	eL2TS2	textfile	0.00662534	140.587
1.213e-31	rs148519132	G	A	18378	0.0197791	-0.436817	0.0373214	ADCK3	TRUE	reported	eL2TS2	textfile	0.00739878	136.973
2.0356e-31	rs4399155	A	G	26489	0.110253	-0.161328	0.013836	ADCK3	TRUE	reported	eL2TS2	textfile	0.00510632	135.945
2.4677e-31	rs188480614	G	T	24060	0.0202618	0.375686	0.0322643	ADCK3	TRUE	reported	eL2TS2	textfile	0.00560362	135.571
5.2046e-31	rs116164290	A	G	22905	0.0363894	-0.288084	0.0248779	ADCK3	TRUE	reported	eL2TS2	textfile	0.00582028	134.082
1.3032e-29	rs78863867	A	G	26105	0.026336	-0.308093	0.0272637	ADCK3	TRUE	reported	eL2TS2	textfile	0.00486802	127.692
2.3744e-29	rs143097426	G	A	20880	0.0135776	-0.474164	0.0421566	ADCK3	TRUE	reported	eL2TS2	textfile	0.00602245	126.499
1.5536e-27	rs708757	C	T	26280	0.585502	-0.0960527	0.0088343	ADCK3	TRUE	reported	eL2TS2	textfile	0.00447817	118.207
3.7964e-27	rs3768378	A	G	26490	0.186882	0.120003	0.0111207	ADCK3	TRUE	reported	eL2TS2	textfile	0.0043766	116.437
1.8557e-26	rs143573240	A	G	22062	0.0247484	-0.325329	0.0305646	ADCK3	TRUE	reported	eL2TS2	textfile	0.00510905	113.284
4.1313e-26	rs61826977	T	C	19531	0.0229123	0.3564	0.0337197	ADCK3	TRUE	reported	eL2TS2	textfile	0.00568732	111.703
6.0092e-26	rs1461919	G	A	26599	0.469473	-0.0913244	0.0086694	ADCK3	TRUE	reported	eL2TS2	textfile	0.00415453	110.959
5.8966e-24	rs12140734	A	G	21488	0.518848	0.0972185	0.0096316	ADCK3	TRUE	reported	eL2TS2	textfile	0.00471901	101.873
1.332e-22	rs114281612	A	G	24868	0.0287719	-0.261911	0.0267723	ADCK3	TRUE	reported	eL2TS2	textfile	0.00383377	95.6974
2.2664e-21	rs114939615	A	G	23598	0.0589457	-0.185157	0.0195068	ADCK3	TRUE	reported	eL2TS2	textfile	0.00380344	90.0885
3.3561e-21	rs118000395	T	C	22093	0.0184221	0.333685	0.0353061	ADCK3	TRUE	reported	eL2TS2	textfile	0.00402686	89.3171
9.7099e-19	rs6659918	C	T	26609	0.17154	-0.101482	0.011482	ADCK3	TRUE	reported	eL2TS2	textfile	0.00292715	78.1114
2.0016e-18	rs61824947	T	C	11643	0.0149446	-0.471427	0.0538337	ADCK3	TRUE	reported	eL2TS2	textfile	0.00654342	76.6736
2.0739e-18	rs12093903	A	C	25671	0.250575	-0.0890114	0.0101691	ADCK3	TRUE	reported	eL2TS2	textfile	0.00297568	76.6108
4.5072e-18	rs115830510	C	T	21721	0.0254823	-0.26336	0.0303936	ADCK3	TRUE	reported	eL2TS2	textfile	0.00344476	75.0753
1.8959e-17	rs72760489	T	C	18058	0.01725	0.342836	0.0403336	ADCK3	TRUE	reported	eL2TS2	textfile	0.00398505	72.242
1.8992e-17	rs111288222	T	C	16804	0.0147584	0.383685	0.0451394	ADCK3	TRUE	reported	eL2TS2	textfile	0.00428116	72.2414
2.7154e-17	rs116214146	A	G	19691	0.0140673	0.361262	0.0427104	ADCK3	TRUE	reported	eL2TS2	textfile	0.00362021	71.5373
3.5525e-17	rs72748172	A	G	21368	0.0196088	-0.293508	0.0348304	ADCK3	TRUE	reported	eL2TS2	textfile	0.00331223	71.0043
3.1302e-16	rs149129848	T	C	24547	0.0184137	-0.273831	0.0335245	ADCK3	TRUE	reported	eL2TS2	textfile	0.0027106	66.7124
9.1615e-16	rs72757045	C	G	26607	0.159789	0.0949772	0.0118166	ADCK3	TRUE	reported	eL2TS2	textfile	0.00242216	64.5982
1.2707e-15	rs115818602	G	A	22899	0.021704	0.256109	0.0320233	ADCK3	TRUE	reported	eL2TS2	textfile	0.00278542	63.956
3.8969e-15	rs41303077	T	C	25702	0.0359311	-0.185998	0.0236696	ADCK3	TRUE	reported	eL2TS2	textfile	0.00239677	61.7449
4.1339e-15	rs75074845	A	C	25472	0.0440484	-0.169301	0.0215648	ADCK3	TRUE	reported	eL2TS2	textfile	0.00241388	61.6302
4.6291e-15	rs151218415	T	C	22542	0.0255079	-0.233772	0.0298312	ADCK3	TRUE	reported	eL2TS2	textfile	0.00271688	61.4053
4.4131e-14	rs76516606	T	C	13070	0.0144606	-0.390221	0.0516979	ADCK3	TRUE	reported	eL2TS2	textfile	0.00434021	56.9651
1.4355e-13	rs146875434	A	G	18250	0.0273699	-0.236815	0.0320327	ADCK3	TRUE	reported	eL2TS2	textfile	0.00298585	54.649
2.018e-13	rs61825078	A	G	23754	0.0204597	0.237856	0.0323715	ADCK3	TRUE	reported	eL2TS2	textfile	0.00226767	53.9841
2.4723e-13	rs145767302	T	C	17673	0.0207096	-0.272998	0.0372933	ADCK3	TRUE	reported	eL2TS2	textfile	0.00302296	53.5807
3.6865e-13	rs149743252	A	G	19455	0.0252634	-0.234432	0.032262	ADCK3	TRUE	reported	eL2TS2	textfile	0.00270671	52.7966
5.8988e-13	rs7528139	C	T	25772	0.130607	-0.0940543	0.0130582	ADCK3	TRUE	reported	eL2TS2	textfile	0.00200895	51.8749
6.8398e-13	rs115075309	G	A	4475	0.0135196	0.653666	0.0910068	ADCK3	TRUE	reported	eL2TS2	textfile	0.011397	51.5667
8.7031e-13	rs80182932	T	C	20538	0.0178693	-0.265952	0.0371987	ADCK3	TRUE	reported	eL2TS2	textfile	0.00248264	51.1104
9.2251e-13	rs77378865	A	C	17372	0.235667	-0.0901423	0.0126221	ADCK3	TRUE	reported	eL2TS2	textfile	0.00292731	50.9966
1.2015e-12	rs1397550	C	T	26492	0.64863	0.0645984	0.00909145	ADCK3	TRUE	reported	eL2TS2	textfile	0.00190211	50.4829
1.741e-12	rs12126183	G	A	23598	0.0789686	-0.120264	0.0170501	ADCK3	TRUE	reported	eL2TS2	textfile	0.00210393	49.7491
1.2807e-11	rs2000399	G	A	26280	0.672565	-0.0628788	0.00928676	ADCK3	TRUE	reported	eL2TS2	textfile	0.0017414	45.8402
1.9623e-11	rs116253179	T	C	22905	0.0316961	0.178746	0.0266431	ADCK3	TRUE	reported	eL2TS2	textfile	0.00196119	45.0054
3.6656e-11	rs79221923	C	T	3487	0.0139088	0.672368	0.101612	ADCK3	TRUE	reported	eL2TS2	textfile	0.0124008	43.7596
3.7916e-11	rs17579954	C	T	25767	0.950984	0.134793	0.0203858	ADCK3	TRUE	reported	eL2TS2	textfile	0.00169386	43.7165
3.9007e-11	rs10047088	T	C	24376	0.0404906	0.151697	0.0229569	ADCK3	TRUE	reported	eL2TS2	textfile	0.00178808	43.6608
1.9966e-10	rs76251559	A	G	26489	0.113557	0.0870501	0.0136832	ADCK3	TRUE	reported	eL2TS2	textfile	0.00152557	40.4694
1.2368e-09	rs9729045	A	G	26486	0.17698	-0.0691165	0.0113765	ADCK3	TRUE	reported	eL2TS2	textfile	0.00139165	36.9077
1.158e-08	rs12751556	T	C	25652	0.0371121	-0.133169	0.0233401	ADCK3	TRUE	reported	eL2TS2	textfile	0.00126745	32.5513
1.3173e-08	rs7550742	C	T	20054	0.411414	0.0576274	0.0101389	ADCK3	TRUE	reported	eL2TS2	textfile	0.00160834	32.3024
1.7628e-08	rs12133895	A	T	24747	0.233766	-0.0597944	0.0106139	ADCK3	TRUE	reported	eL2TS2	textfile	0.00128083	31.7349
3.5077e-08	rs3219123	A	G	25432	0.0549111	0.107263	0.0194522	ADCK3	TRUE	reported	eL2TS2	textfile	0.00119417	30.404
4.4398e-08	rs142074472	T	C	12500	0.0178	-0.261434	0.047775	ADCK3	TRUE	reported	eL2TS2	textfile	0.00238987	29.9402
6.5624e-35	rs66599479	C	A	31350	0.146268	-0.138963	0.0112741	ADCK4	TRUE	reported	FBCUPP	textfile	0.00482281	151.918
3.666e-26	rs3852866	A	G	31347	0.239542	0.0988314	0.00934081	ADCK4	TRUE	reported	FBCUPP	textfile	0.00355858	111.942
9.0333e-22	rs3733828	A	G	31470	0.299917	0.0832777	0.00868616	ADCK4	TRUE	reported	FBCUPP	textfile	0.00291231	91.9124
1.8258e-16	rs7258709	C	T	31350	0.648684	0.0688011	0.00835664	ADCK4	TRUE	reported	FBCUPP	textfile	0.0021575	67.7796
1.7528e-09	rs4803402	G	A	29254	0.32374	0.0531514	0.00883016	ADCK4	TRUE	reported	FBCUPP	textfile	0.001237	36.2295
8.3617e-09	rs34724660	A	G	31130	0.16076	-0.0628246	0.0109052	ADCK4	TRUE	reported	FBCUPP	textfile	0.00106501	33.187
1.9273e-08	rs73051846	T	C	31385	0.0541962	0.0990013	0.0176206	ADCK4	TRUE	reported	FBCUPP	textfile	0.00100481	31.5655
9.937e-102	rs7683704	T	C	31569	0.0895108	0.296376	0.0138404	ADH5	TRUE	reported	IcgIQY	textfile	0.0143175	458.526
1.0543e-18	rs4148886	C	T	31684	0.260438	-0.0798203	0.00904049	ADH5	TRUE	reported	IcgIQY	textfile	0.00245434	77.9498
4.99e-18	rs3018052	A	G	30817	0.220865	0.0839267	0.00969824	ADH5	TRUE	reported	IcgIQY	textfile	0.0024242	74.8834
1.053e-12	rs11726073	C	T	29384	0.134107	0.0861571	0.0120948	ADH5	TRUE	reported	IcgIQY	textfile	0.00172396	50.7408
2.6002e-11	rs79873661	C	T	29519	0.0251595	0.175089	0.0262597	ADH5	TRUE	reported	IcgIQY	textfile	0.00150378	44.4539
8.9678e-11	rs72690810	T	C	28909	0.0230973	0.179376	0.027666	ADH5	TRUE	reported	IcgIQY	textfile	0.00145201	42.0342
1.3101e-10	rs28730601	T	C	31566	0.0374467	-0.134621	0.0209494	ADH5	TRUE	reported	IcgIQY	textfile	0.00130645	41.2909
2.207e-10	rs4699733	G	C	31346	0.300483	-0.0552484	0.00870574	ADH5	TRUE	reported	IcgIQY	textfile	0.00128318	40.2717
2.7571e-08	rs12502498	C	T	31566	0.335944	-0.0467939	0.00842223	ADH5	TRUE	reported	IcgIQY	textfile	0.000976968	30.8672
1e-200	rs73691528	G	C	31568	0.197599	0.534972	0.00953045	ADHFE1	TRUE	reported	R11oDZ	textfile	0.0907547	3150.7
1e-200	rs6989260	C	T	31566	0.280869	0.406194	0.00855542	ADHFE1	TRUE	reported	R11oDZ	textfile	0.0666514	2254.02
1e-200	rs7843247	G	A	31569	0.346267	0.34103	0.00814148	ADHFE1	TRUE	reported	R11oDZ	textfile	0.0526535	1754.49
1e-200	rs57564124	T	C	31684	0.132981	0.400311	0.011481	ADHFE1	TRUE	reported	R11oDZ	textfile	0.0369525	1215.65
1e-200	rs72652708	T	C	28473	0.122639	-0.412088	0.0125395	ADHFE1	TRUE	reported	R11oDZ	textfile	0.036544	1079.91
1e-200	rs72652735	T	C	28673	0.107636	-0.410041	0.0132547	ADHFE1	TRUE	reported	R11oDZ	textfile	0.0322987	956.945
3.253e-156	rs4416809	C	T	27810	0.373059	0.230542	0.00865796	ADHFE1	TRUE	reported	R11oDZ	textfile	0.024862	708.989
1.3473e-130	rs28371959	T	C	31231	0.356572	0.201224	0.00827553	ADHFE1	TRUE	reported	R11oDZ	textfile	0.0185796	591.206
6.5476e-93	rs72652705	T	G	25672	0.0570471	-0.385912	0.018875	ADHFE1	TRUE	reported	R11oDZ	textfile	0.0160225	417.994
3.8537e-89	rs12543354	A	G	31355	0.28731	0.175536	0.00876897	ADHFE1	TRUE	reported	R11oDZ	textfile	0.0126187	400.691
2.5553e-86	rs113599279	G	T	27903	0.0558525	0.360496	0.0183072	ADHFE1	TRUE	reported	R11oDZ	textfile	0.0137061	387.727
6.1301e-78	rs75107657	C	T	29713	0.0347431	0.416196	0.0222699	ADHFE1	TRUE	reported	R11oDZ	textfile	0.0116181	349.244
7.6553e-77	rs76116469	A	G	29836	0.0735027	0.289386	0.0155973	ADHFE1	TRUE	reported	R11oDZ	textfile	0.011406	344.213
1.0449e-75	rs62507454	C	T	29138	0.0511158	0.344329	0.0187007	ADHFE1	TRUE	reported	R11oDZ	textfile	0.0115013	339.001
1.2257e-63	rs75704623	A	G	28210	0.0236438	0.464313	0.0275707	ADHFE1	TRUE	reported	R11oDZ	textfile	0.00995355	283.592
1.4745e-56	rs116848980	A	G	30165	0.0545436	0.282937	0.0178542	ADHFE1	TRUE	reported	R11oDZ	textfile	0.00825649	251.114
7.7016e-55	rs112896121	A	C	25538	0.0331574	-0.383605	0.024596	ADHFE1	TRUE	reported	R11oDZ	textfile	0.00943482	243.222
1.8098e-50	rs55710615	T	C	22826	0.0245057	-0.450051	0.0301239	ADHFE1	TRUE	reported	R11oDZ	textfile	0.00968379	223.184
1.4956e-49	rs2357668	G	A	31684	0.260758	-0.133437	0.0090169	ADHFE1	TRUE	reported	R11oDZ	textfile	0.00686442	218.982
3.6339e-43	rs117642678	G	A	24400	0.0190427	-0.454452	0.0329928	ADHFE1	TRUE	reported	R11oDZ	textfile	0.00771588	189.716
1.6226e-39	rs144906266	A	G	29831	0.0481903	-0.250716	0.0190608	ADHFE1	TRUE	reported	R11oDZ	textfile	0.00576638	173.003
3.3668e-37	rs118003911	C	T	30764	0.0385379	0.266205	0.0208886	ADHFE1	TRUE	reported	R11oDZ	textfile	0.00525148	162.399
4.0445e-31	rs117380972	T	C	22699	0.0158023	-0.435326	0.0375229	ADHFE1	TRUE	reported	R11oDZ	textfile	0.0058947	134.585
5.7916e-30	rs34515351	G	A	27270	0.134287	-0.142473	0.0125288	ADHFE1	TRUE	reported	R11oDZ	textfile	0.00471958	129.304
7.2985e-30	rs76043847	T	G	26376	0.0392939	-0.25375	0.0223545	ADHFE1	TRUE	reported	R11oDZ	textfile	0.00486136	128.84
9.566e-29	rs78827442	G	A	29218	0.0335294	-0.255096	0.0229316	ADHFE1	TRUE	reported	R11oDZ	textfile	0.00421747	123.739
3.8546e-27	rs72650557	A	G	27361	0.0921206	-0.159151	0.0147504	ADHFE1	TRUE	reported	R11oDZ	textfile	0.00423677	116.407
1.958e-26	rs4737769	C	T	31346	0.272068	-0.0953077	0.00895833	ADHFE1	TRUE	reported	R11oDZ	textfile	0.00359794	113.181
2.8594e-25	rs72650556	C	A	28473	0.200038	-0.108598	0.0104558	ADHFE1	TRUE	reported	R11oDZ	textfile	0.00377446	107.87
1.7129e-24	rs62513065	C	T	25731	0.0644123	-0.183042	0.0179206	ADHFE1	TRUE	reported	R11oDZ	textfile	0.00403819	104.32
1.8836e-23	rs79752382	A	G	31240	0.0896809	0.139501	0.0139795	ADHFE1	TRUE	reported	R11oDZ	textfile	0.00317747	99.5741
4.8358e-23	rs144866842	T	C	31240	0.0435697	0.193427	0.0195674	ADHFE1	TRUE	reported	R11oDZ	textfile	0.0031182	97.7109
5.2378e-23	rs117684115	T	C	21150	0.0212766	-0.332025	0.0336163	ADHFE1	TRUE	reported	R11oDZ	textfile	0.00459127	97.5439
1.2855e-22	rs11784423	A	T	30817	0.328199	0.0838239	0.00856499	ADHFE1	TRUE	reported	R11oDZ	textfile	0.00309844	95.7752
2.2327e-22	rs4285523	C	A	31565	0.542261	0.0776188	0.00797661	ADHFE1	TRUE	reported	R11oDZ	textfile	0.00299082	94.6825
8.5791e-20	rs7350113	T	C	29836	0.0408101	-0.188139	0.0206622	ADHFE1	TRUE	reported	R11oDZ	textfile	0.00277116	82.9046
3.8012e-19	rs72654964	T	C	26325	0.0232941	-0.257983	0.0288494	ADHFE1	TRUE	reported	R11oDZ	textfile	0.00302846	79.9604
4.3851e-19	rs141322755	C	T	31234	0.0731679	-0.136976	0.0153446	ADHFE1	TRUE	reported	R11oDZ	textfile	0.00254471	79.6791
2.4495e-18	rs79512888	A	C	24664	0.0174077	-0.300226	0.0343736	ADHFE1	TRUE	reported	R11oDZ	textfile	0.00308348	76.2801
4.6112e-18	rs9643575	C	A	31684	0.380285	0.0708026	0.00817336	ADHFE1	TRUE	reported	R11oDZ	textfile	0.00236281	75.0359
2.7481e-17	rs111459552	T	C	16433	0.0541897	-0.2056	0.0243121	ADHFE1	TRUE	reported	R11oDZ	textfile	0.0043331	71.5071
3.0145e-17	rs117809070	G	A	13869	0.0121674	-0.46137	0.0546271	ADHFE1	TRUE	reported	R11oDZ	textfile	0.00511692	71.3213
1.383e-16	rs6982063	G	A	23481	0.023199	-0.253019	0.0306097	ADHFE1	TRUE	reported	R11oDZ	textfile	0.00290143	68.3209
3.5736e-16	rs74622140	A	G	26617	0.0377866	0.185069	0.0227017	ADHFE1	TRUE	reported	R11oDZ	textfile	0.00249062	66.4534
5.6556e-15	rs111953826	T	C	15503	0.0149326	-0.365045	0.046733	ADHFE1	TRUE	reported	R11oDZ	textfile	0.00392035	61.0085
1.4737e-14	rs62506639	C	T	31300	0.193994	-0.0776503	0.0100981	ADHFE1	TRUE	reported	R11oDZ	textfile	0.00188557	59.1262
1.4992e-14	rs117047545	C	T	16996	0.0169157	0.322785	0.0419872	ADHFE1	TRUE	reported	R11oDZ	textfile	0.00346528	59.0938
1.842e-14	rs150880018	G	A	14430	0.0213255	-0.311525	0.0406632	ADHFE1	TRUE	reported	R11oDZ	textfile	0.00405091	58.6843
2.0036e-14	rs117322344	A	G	23513	0.0262501	0.22039	0.0288072	ADHFE1	TRUE	reported	R11oDZ	textfile	0.00248309	58.5252
7.5462e-14	rs151238942	T	C	22864	0.0184665	0.25943	0.0346924	ADHFE1	TRUE	reported	R11oDZ	textfile	0.00243982	55.9156
3.831e-13	rs116930640	T	C	15694	0.0128072	-0.3639	0.0501142	ADHFE1	TRUE	reported	R11oDZ	textfile	0.0033485	52.7212
8.3186e-13	rs2555578	T	C	17908	0.014338	-0.317603	0.0443846	ADHFE1	TRUE	reported	R11oDZ	textfile	0.00285113	51.1983
1.5516e-12	rs116924045	T	C	9984	0.0149239	-0.411598	0.0582201	ADHFE1	TRUE	reported	R11oDZ	textfile	0.00498114	49.9706
2.4769e-12	rs72650559	C	T	27310	0.0910951	-0.104065	0.0148569	ADHFE1	TRUE	reported	R11oDZ	textfile	0.0017933	49.0594
8.2349e-12	rs117362116	T	C	19101	0.0151504	0.285914	0.041834	ADHFE1	TRUE	reported	R11oDZ	textfile	0.00243948	46.7055
2.1775e-11	rs78928226	A	G	27889	0.0244806	0.183258	0.0273773	ADHFE1	TRUE	reported	R11oDZ	textfile	0.00160404	44.8037
4.2698e-11	rs28396782	A	G	28588	0.206737	0.0680509	0.0103192	ADHFE1	TRUE	reported	R11oDZ	textfile	0.00151891	43.4857
6.8915e-11	rs11987000	T	C	26088	0.0516823	0.128889	0.0197589	ADHFE1	TRUE	reported	R11oDZ	textfile	0.00162839	42.5476
8.0748e-11	rs111402228	T	C	18953	0.0148076	-0.27607	0.0424776	ADHFE1	TRUE	reported	R11oDZ	textfile	0.00222369	42.2351
1.7663e-10	rs116395968	G	T	31237	0.029432	-0.150934	0.0236562	ADHFE1	TRUE	reported	R11oDZ	textfile	0.00130151	40.7056
2.3367e-10	rs187355728	T	C	25522	0.0543601	0.123626	0.0195067	ADHFE1	TRUE	reported	R11oDZ	textfile	0.00157127	40.162
3.1665e-10	rs118083649	T	G	27310	0.0577468	0.115305	0.01833	ADHFE1	TRUE	reported	R11oDZ	textfile	0.00144684	39.5675
4.5467e-10	rs7842514	A	G	30077	0.152608	-0.0706356	0.0113307	ADHFE1	TRUE	reported	R11oDZ	textfile	0.00129044	38.8602
2.6553e-09	rs114708095	T	C	18716	0.0132322	-0.268954	0.0451903	ADHFE1	TRUE	reported	R11oDZ	textfile	0.00188901	35.4178
5.6636e-09	rs138123273	C	T	14547	0.0125633	0.306327	0.0525757	ADHFE1	TRUE	reported	R11oDZ	textfile	0.00232817	33.9423
1.6101e-08	rs34035094	T	G	24045	0.028835	-0.153839	0.0272319	ADHFE1	TRUE	reported	R11oDZ	textfile	0.00132548	31.9108
1.6731e-08	rs77465913	A	G	14907	0.0147478	0.270827	0.0479943	ADHFE1	TRUE	reported	R11oDZ	textfile	0.00213151	31.838
1.7465e-08	rs17301456	C	T	20733	0.017499	-0.210891	0.0374238	ADHFE1	TRUE	reported	R11oDZ	textfile	0.0015293	31.7524
1.8168e-08	rs10111029	T	A	21652	0.0957049	-0.0918716	0.0163229	ADHFE1	TRUE	reported	R11oDZ	textfile	0.00146096	31.676
1.8942e-08	rs144154281	A	G	20099	0.0230298	-0.186773	0.0332254	ADHFE1	TRUE	reported	R11oDZ	textfile	0.00156976	31.597
1e-200	rs4746226	G	T	25687	0.256428	0.530962	0.00954522	ADK	TRUE	reported	fkhYh7	textfile	0.107509	3094
1e-200	rs11000852	C	T	26355	0.439663	-0.361708	0.00848788	ADK	TRUE	reported	fkhYh7	textfile	0.0644639	1815.87
1e-200	rs138780162	A	G	24054	0.0474741	0.834622	0.0207536	ADK	TRUE	reported	fkhYh7	textfile	0.0630004	1617.17
1e-200	rs71473718	C	T	19554	0.0227388	1.25739	0.0327083	ADK	TRUE	reported	fkhYh7	textfile	0.0702662	1477.67
1e-200	rs2675660	C	T	24748	0.693165	0.334246	0.00951199	ADK	TRUE	reported	fkhYh7	textfile	0.0475232	1234.68
1e-200	rs139236357	A	G	15845	0.0174378	1.43488	0.0413738	ADK	TRUE	reported	fkhYh7	textfile	0.070553	1202.62
1e-200	rs61863650	T	G	18396	0.370107	-0.356252	0.0104732	ADK	TRUE	reported	fkhYh7	textfile	0.0591751	1156.93
1e-200	rs61862619	G	T	18570	0.0277896	1.02177	0.0306654	ADK	TRUE	reported	fkhYh7	textfile	0.0564134	1110.11
1e-200	rs72818590	T	C	22498	0.0166432	1.12871	0.0360736	ADK	TRUE	reported	fkhYh7	textfile	0.0417005	978.915
1e-200	rs7899137	A	C	22937	0.546742	0.281627	0.00919273	ADK	TRUE	reported	fkhYh7	textfile	0.0393104	938.476
1.5648e-181	rs11000867	A	C	8684	0.0278098	1.26703	0.0440994	ADK	TRUE	reported	fkhYh7	textfile	0.0868062	825.292
1.9979e-98	rs839707	T	C	25688	0.196669	-0.231723	0.011005	ADK	TRUE	reported	fkhYh7	textfile	0.0169667	443.329
6.9187e-85	rs77733275	A	G	18198	0.0162666	0.800658	0.0410096	ADK	TRUE	reported	fkhYh7	textfile	0.0205162	381.133
1.5212e-80	rs1259593	A	G	25902	0.605406	-0.169667	0.00892714	ADK	TRUE	reported	fkhYh7	textfile	0.0137539	361.193
1.4858e-72	rs72820510	A	G	18011	0.0686285	-0.372099	0.020655	ADK	TRUE	reported	fkhYh7	textfile	0.0177001	324.504
1.434e-65	rs56756262	G	A	25433	0.191731	0.191526	0.011199	ADK	TRUE	reported	fkhYh7	textfile	0.0113693	292.459
1.9459e-65	rs79014227	T	C	18610	0.0594254	-0.371655	0.0217546	ADK	TRUE	reported	fkhYh7	textfile	0.015441	291.832
5.8916e-51	rs12249583	T	C	16994	0.0161178	0.642496	0.0427908	ADK	TRUE	reported	fkhYh7	textfile	0.0130924	225.418
7.1478e-49	rs11001078	C	T	23209	0.943443	-0.29387	0.0200007	ADK	TRUE	reported	fkhYh7	textfile	0.00921602	215.866
2.5509e-47	rs142499405	T	C	25910	0.0369783	0.335006	0.0231855	ADK	TRUE	reported	fkhYh7	textfile	0.00799313	208.755
5.6569e-43	rs138437684	T	C	5509	0.0176983	0.976352	0.0710462	ADK	TRUE	reported	fkhYh7	textfile	0.0331452	188.788
4.9005e-40	rs151111010	A	G	15314	0.0210265	0.524458	0.0396003	ADK	TRUE	reported	fkhYh7	textfile	0.0113238	175.375
2.1441e-34	rs4745745	A	G	24498	0.857749	-0.157697	0.0128941	ADK	TRUE	reported	fkhYh7	textfile	0.00606866	149.566
4.0714e-34	rs138626621	T	C	22489	0.0354175	-0.309647	0.0254269	ADK	TRUE	reported	fkhYh7	textfile	0.00655119	148.288
6.6919e-34	rs78398862	G	C	24771	0.943026	-0.234558	0.0193252	ADK	TRUE	reported	fkhYh7	textfile	0.00591198	147.305
1.492e-33	rs4237279	G	A	17748	0.0648261	-0.259166	0.0214691	ADK	TRUE	reported	fkhYh7	textfile	0.00814383	145.707
2.5199e-30	rs75582317	C	T	16743	0.0253837	-0.396052	0.0346084	ADK	TRUE	reported	fkhYh7	textfile	0.0077611	130.945
1.456e-25	rs73279160	T	G	26232	0.103715	-0.149334	0.0142897	ADK	TRUE	reported	fkhYh7	textfile	0.00414609	109.205
1.4902e-25	rs80080009	G	A	11741	0.0286177	-0.407058	0.0389592	ADK	TRUE	reported	fkhYh7	textfile	0.00921227	109.148
3.7617e-25	rs141257383	A	G	10650	0.0274088	-0.432604	0.0417564	ADK	TRUE	reported	fkhYh7	textfile	0.00997773	107.314
1.774e-24	rs10824305	C	G	23128	0.428257	0.0957306	0.00937533	ADK	TRUE	reported	fkhYh7	textfile	0.00448783	104.253
1.2169e-21	rs11817469	G	A	25209	0.0664494	-0.170571	0.0178487	ADK	TRUE	reported	fkhYh7	textfile	0.0036097	91.3194
1.0014e-19	rs113406502	T	C	16856	0.024383	-0.320158	0.035226	ADK	TRUE	reported	fkhYh7	textfile	0.0048767	82.5947
7.4739e-19	rs56143221	A	G	20402	0.0853989	-0.156772	0.0176796	ADK	TRUE	reported	fkhYh7	textfile	0.00383928	78.6231
8.8942e-19	rs55982070	T	C	22982	0.038109	-0.215192	0.0243207	ADK	TRUE	reported	fkhYh7	textfile	0.00339497	78.2821
2.5422e-18	rs151229713	T	C	19288	0.020842	-0.31053	0.0355704	ADK	TRUE	reported	fkhYh7	textfile	0.00393576	76.205
3.2281e-17	rs72803498	A	T	23474	0.0317136	0.221896	0.0262972	ADK	TRUE	reported	fkhYh7	textfile	0.00302396	71.1938
8.3197e-17	rs56389499	T	C	17929	0.0163339	-0.346232	0.0415814	ADK	TRUE	reported	fkhYh7	textfile	0.00385215	69.3245
1.1614e-16	rs117293767	T	C	20553	0.0160832	0.324388	0.0391433	ADK	TRUE	reported	fkhYh7	textfile	0.00333036	68.671
1.332e-15	rs144641201	G	T	3428	0.0188156	0.70381	0.0880687	ADK	TRUE	reported	fkhYh7	textfile	0.0182898	63.8284
3.4074e-15	rs12773471	A	G	13958	0.0433954	-0.230817	0.0293105	ADK	TRUE	reported	fkhYh7	textfile	0.00442325	62.0052
7.403e-15	rs2227581	A	G	13136	0.0717875	-0.185452	0.0238456	ADK	TRUE	reported	fkhYh7	textfile	0.00458341	60.4756
2.3475e-14	rs72807437	C	T	20212	0.0184208	0.281822	0.0369351	ADK	TRUE	reported	fkhYh7	textfile	0.00287219	58.2142
2.7325e-14	rs79392271	A	G	8336	0.0158949	-0.469635	0.0617096	ADK	TRUE	reported	fkhYh7	textfile	0.00690002	57.9043
2.1876e-13	rs80341670	C	T	15626	0.0219773	-0.282588	0.038517	ADK	TRUE	reported	fkhYh7	textfile	0.00343289	53.8203
4.0584e-13	rs61559304	A	G	23981	0.0394883	0.169885	0.0234201	ADK	TRUE	reported	fkhYh7	textfile	0.00218933	52.6132
7.6435e-13	rs74516605	T	G	21981	0.0424331	0.169389	0.0236329	ADK	TRUE	reported	fkhYh7	textfile	0.00233171	51.3684
2.8123e-12	rs142571704	T	C	18975	0.0131832	0.314049	0.0449477	ADK	TRUE	reported	fkhYh7	textfile	0.00256616	48.813
2.9184e-12	rs2860140	T	C	26234	0.299173	-0.0665025	0.00952539	ADK	TRUE	reported	fkhYh7	textfile	0.00185455	48.739
3.4124e-12	rs12769899	A	G	23495	0.0364857	0.171058	0.0245787	ADK	TRUE	reported	fkhYh7	textfile	0.00205731	48.4319
1.0846e-11	rs117118249	G	A	4945	0.0122367	-0.61857	0.0910385	ADK	TRUE	reported	fkhYh7	textfile	0.00924966	46.1479
1.1059e-11	rs12244667	A	G	14418	0.0263464	0.249333	0.0367093	ADK	TRUE	reported	fkhYh7	textfile	0.00318945	46.1262
8.733e-11	rs75670601	C	T	8685	0.0134715	-0.425943	0.065658	ADK	TRUE	reported	fkhYh7	textfile	0.00482235	42.0754
4.238e-10	rs143030124	T	C	6419	0.0258712	0.346146	0.0554267	ADK	TRUE	reported	fkhYh7	textfile	0.00603922	38.9891
4.7849e-10	rs113425666	C	T	18361	0.0165024	-0.254758	0.0409184	ADK	TRUE	reported	fkhYh7	textfile	0.00210672	38.7589
5.1129e-10	rs72805337	T	C	21595	0.0428853	-0.147489	0.0237293	ADK	TRUE	reported	fkhYh7	textfile	0.00178576	38.6289
5.3187e-10	rs2633298	C	G	26232	0.693763	0.0587723	0.0094649	ADK	TRUE	reported	fkhYh7	textfile	0.00146772	38.555
5.3527e-10	rs77247330	A	G	15464	0.0145769	-0.294184	0.0473849	ADK	TRUE	reported	fkhYh7	textfile	0.00248632	38.5392
2.2617e-09	rs12781687	A	G	12555	0.0239745	0.246265	0.0411959	ADK	TRUE	reported	fkhYh7	textfile	0.00283822	35.7296
4.254e-09	rs147020623	G	T	13512	0.0139136	-0.304659	0.0518674	ADK	TRUE	reported	fkhYh7	textfile	0.0025469	34.4964
4.358e-09	rs144927068	A	G	11242	0.0228683	0.261487	0.0445456	ADK	TRUE	reported	fkhYh7	textfile	0.00305575	34.4519
3.0735e-08	rs138186177	A	G	10179	0.0237744	-0.254345	0.0459356	ADK	TRUE	reported	fkhYh7	textfile	0.00300288	30.6523
3.6791e-08	rs12359810	C	A	21896	0.0757111	-0.0993838	0.0180517	ADK	TRUE	reported	fkhYh7	textfile	0.00138238	30.3078
1e-200	rs11042598	G	C	31231	0.478399	-0.30677	0.00781955	ADM	TRUE	reported	vMYILk	textfile	0.0469662	1538.99
1.0912e-97	rs61891775	C	T	31568	0.114389	0.260475	0.0124177	ADM	TRUE	reported	vMYILk	textfile	0.0137463	439.965
1.0984e-52	rs4910063	A	G	31565	0.250321	-0.139835	0.00915369	ADM	TRUE	reported	vMYILk	textfile	0.00733891	233.351
1.2186e-47	rs7942000	A	C	27156	0.612585	-0.127221	0.00877417	ADM	TRUE	reported	vMYILk	textfile	0.00768229	210.22
6.9394e-43	rs78399419	A	G	30162	0.0862	-0.198526	0.0144618	ADM	TRUE	reported	vMYILk	textfile	0.00620904	188.435
1.7891e-42	rs74847924	T	G	31180	0.0566941	-0.23581	0.0172646	ADM	TRUE	reported	vMYILk	textfile	0.00594765	186.545
3.2068e-28	rs4076050	T	C	28917	0.924587	0.17311	0.0157145	ADM	TRUE	reported	vMYILk	textfile	0.00417896	121.342
8.1121e-27	rs117194848	C	A	28614	0.0400187	-0.228188	0.0212844	ADM	TRUE	reported	vMYILk	textfile	0.00400076	114.93
1.2829e-22	rs61876873	T	C	31569	0.183457	0.10048	0.0102669	ADM	TRUE	reported	vMYILk	textfile	0.00302486	95.7754
8.4437e-19	rs61889797	T	C	17311	0.0335894	0.263518	0.0297619	ADM	TRUE	reported	vMYILk	textfile	0.00450831	78.3878
4.0563e-18	rs2403308	T	G	31355	0.481887	0.0692645	0.00798226	ADM	TRUE	reported	vMYILk	textfile	0.00239564	75.2907
2.4687e-16	rs75948396	G	A	25481	0.0292561	0.215173	0.0262509	ADM	TRUE	reported	vMYILk	textfile	0.00262984	67.1823
2.0847e-15	rs11500792	T	C	28900	0.0390556	-0.170206	0.0214473	ADM	TRUE	reported	vMYILk	textfile	0.0021745	62.9757
6.2301e-15	rs11042572	G	A	29002	0.0653446	-0.130897	0.0167836	ADM	TRUE	reported	vMYILk	textfile	0.00209291	60.8218
3.0827e-14	rs34826849	G	A	30579	0.28819	0.067743	0.00891954	ADM	TRUE	reported	vMYILk	textfile	0.00188279	57.6787
3.8077e-14	rs147460615	A	G	25848	0.0210129	0.231799	0.0306309	ADM	TRUE	reported	vMYILk	textfile	0.00221063	57.2626
8.0195e-14	rs117484041	G	A	19363	0.0156425	0.305472	0.0408926	ADM	TRUE	reported	vMYILk	textfile	0.00287363	55.7966
4.7174e-13	rs10840259	T	C	30902	0.381306	-0.0598514	0.00827465	ADM	TRUE	reported	vMYILk	textfile	0.00169016	52.3143
3.2934e-12	rs1349326	G	A	31684	0.157146	-0.0759617	0.010907	ADM	TRUE	reported	vMYILk	textfile	0.00152854	48.5012
6.6122e-11	rs79636735	C	T	30546	0.0258529	-0.16634	0.0254764	ADM	TRUE	reported	vMYILk	textfile	0.00139367	42.6277
4.4038e-10	rs10160400	A	C	31684	0.0711977	0.096322	0.0154385	ADM	TRUE	reported	vMYILk	textfile	0.00122707	38.9239
1.0449e-09	rs76266926	G	A	22817	0.0204036	0.201895	0.0330845	ADM	TRUE	reported	vMYILk	textfile	0.00162943	37.236
1.0808e-09	rs77883822	G	A	13559	0.0163838	-0.29125	0.0477702	ADM	TRUE	reported	vMYILk	textfile	0.00273402	37.1667
1.5222e-09	rs182650310	C	T	4385	0.027138	0.395427	0.0654464	ADM	TRUE	reported	vMYILk	textfile	0.00825641	36.4891
1.5278e-09	rs111471011	T	C	25541	0.0292436	0.158537	0.0262413	ADM	TRUE	reported	vMYILk	textfile	0.00142702	36.4969
4.5294e-09	rs77282004	G	A	31339	0.885851	-0.0736127	0.0125542	ADM	TRUE	reported	vMYILk	textfile	0.00109589	34.3796
5.2013e-09	rs79668791	A	G	21519	0.0269095	-0.17384	0.0297646	ADM	TRUE	reported	vMYILk	textfile	0.00158267	34.1083
4.5207e-08	rs117687054	T	G	24265	0.0188379	-0.182497	0.0333688	ADM	TRUE	reported	vMYILk	textfile	0.00123117	29.9086
8.1492e-25	rs57949435	T	G	23049	0.128964	0.142614	0.0138648	ADM2	TRUE	reported	457o9I	textfile	0.00456941	105.795
2.5119e-24	rs9616781	T	C	25661	0.104197	-0.146742	0.0144192	ADM2	TRUE	reported	457o9I	textfile	0.00401983	103.561
4.1611e-12	rs111249398	T	A	29037	0.179576	0.0748767	0.0108021	ADM2	TRUE	reported	457o9I	textfile	0.001652	48.0452
3.8203e-10	rs13056677	A	G	27343	0.0760059	-0.100959	0.0161247	ADM2	TRUE	reported	457o9I	textfile	0.00143164	39.1985
8.5374e-10	rs73188911	T	C	21985	0.071644	0.113343	0.0184758	ADM2	TRUE	reported	457o9I	textfile	0.0017089	37.6311
1.0971e-09	rs149127232	C	A	26686	0.157512	-0.0723669	0.0118741	ADM2	TRUE	reported	457o9I	textfile	0.00138992	37.1401
3.8282e-08	rs9628184	A	G	23036	0.22251	-0.0615476	0.0111937	ADM2	TRUE	reported	457o9I	textfile	0.00131068	30.2298
1e-200	rs58592594	T	C	28545	0.320561	0.49881	0.00846795	ADORA1	TRUE	reported	AjpcRX	textfile	0.108383	3469.63
4.1723e-106	rs75683960	C	T	27522	0.0425091	0.45826	0.0209456	ADORA1	TRUE	reported	AjpcRX	textfile	0.0170951	478.638
3.7429e-65	rs111467700	T	C	29823	0.132189	0.205076	0.0120308	ADORA1	TRUE	reported	AjpcRX	textfile	0.00964901	290.547
2.9087e-41	rs77452745	A	G	21693	0.014382	0.540283	0.0401566	ADORA1	TRUE	reported	AjpcRX	textfile	0.00827561	181.004
1.6311e-32	rs11585881	C	T	30621	0.0581395	-0.204556	0.0172286	ADORA1	TRUE	reported	AjpcRX	textfile	0.00458262	140.961
3.6071e-28	rs10920555	A	G	30648	0.33374	0.0940813	0.00854873	ADORA1	TRUE	reported	AjpcRX	textfile	0.0039363	121.109
3.1166e-26	rs116600348	G	A	30986	0.0660233	-0.171092	0.0161473	ADORA1	TRUE	reported	AjpcRX	textfile	0.00361013	112.262
9.7238e-24	rs76868233	A	C	26363	0.0809349	-0.16008	0.0159374	ADORA1	TRUE	reported	AjpcRX	textfile	0.00381229	100.88
1.0647e-20	rs79483487	A	C	22525	0.0258981	0.276209	0.0296059	ADORA1	TRUE	reported	AjpcRX	textfile	0.00384926	87.0318
3.9694e-17	rs115489487	A	G	18417	0.0138619	0.374248	0.0444797	ADORA1	TRUE	reported	AjpcRX	textfile	0.00382921	70.786
6.4767e-16	rs60532472	T	C	31430	0.756586	-0.0750182	0.00928454	ADORA1	TRUE	reported	AjpcRX	textfile	0.00207284	65.2806
2.7535e-15	rs12161235	T	G	31430	0.0883724	-0.110925	0.0140383	ADORA1	TRUE	reported	AjpcRX	textfile	0.00198255	62.4313
1.0145e-13	rs140752565	T	C	22604	0.0146769	-0.290578	0.039062	ADORA1	TRUE	reported	AjpcRX	textfile	0.00244214	55.3323
1.6758e-13	rs74789139	A	C	25418	0.021939	0.222984	0.0302454	ADORA1	TRUE	reported	AjpcRX	textfile	0.00213383	54.3495
4.467e-13	rs61822683	A	G	28419	0.095898	0.10305	0.014232	ADORA1	TRUE	reported	AjpcRX	textfile	0.00184142	52.424
1.9812e-12	rs45479097	T	C	21313	0.0346532	-0.186103	0.0264512	ADORA1	TRUE	reported	AjpcRX	textfile	0.00231719	49.4964
2.1622e-12	rs1340239	A	G	30811	0.0515391	0.127871	0.0182057	ADORA1	TRUE	reported	AjpcRX	textfile	0.00159857	49.3292
6.2164e-12	rs782807	T	G	31430	0.217239	0.0664452	0.00966503	ADORA1	TRUE	reported	AjpcRX	textfile	0.00150149	47.2599
2.2014e-11	rs12143879	T	G	26062	0.0204793	-0.206773	0.030899	ADORA1	TRUE	reported	AjpcRX	textfile	0.00171532	44.7781
6.8636e-10	rs3753474	C	T	30708	0.736798	0.0564947	0.00915739	ADORA1	TRUE	reported	AjpcRX	textfile	0.00123789	38.0578
7.6802e-10	rs10920581	C	T	31314	0.289963	-0.0541388	0.00880119	ADORA1	TRUE	reported	AjpcRX	textfile	0.0012069	37.8361
1.5259e-09	rs1046542	G	A	31101	0.211644	-0.0592695	0.00981023	ADORA1	TRUE	reported	AjpcRX	textfile	0.00117225	36.4986
1.0114e-08	rs138315843	G	A	30225	0.0557983	-0.101456	0.0177102	ADORA1	TRUE	reported	AjpcRX	textfile	0.00108461	32.8158
1.433e-08	rs3766565	A	G	27550	0.97908	-0.168661	0.0297493	ADORA1	TRUE	reported	AjpcRX	textfile	0.00116532	32.1398
2.8469e-08	rs872129	G	A	31430	0.102879	-0.0728369	0.0131224	ADORA1	TRUE	reported	AjpcRX	textfile	0.000979287	30.8072
4.4343e-67	rs4822502	C	T	31086	0.424233	-0.13974	0.00807599	ADORA2A	TRUE	reported	GT0ceH	textfile	0.00953949	299.381
6.3089e-16	rs16978651	A	C	31355	0.138579	-0.0933258	0.0115458	ADORA2A	TRUE	reported	GT0ceH	textfile	0.00207943	65.3323
4.1084e-12	rs34286685	C	T	29863	0.141549	0.0813237	0.0117289	ADORA2A	TRUE	reported	GT0ceH	textfile	0.00160726	48.0716
5.9343e-09	rs149161616	T	C	28152	0.0350349	-0.133283	0.0229067	ADORA2A	TRUE	reported	GT0ceH	textfile	0.00120113	33.8525
1e-200	rs2324082	G	A	25001	0.533019	0.348128	0.00868905	ADORA2B	TRUE	reported	KrJ8xQ	textfile	0.0603322	1605.08
5.5314e-74	rs11657857	A	G	23459	0.143101	-0.238222	0.0130919	ADORA2B	TRUE	reported	KrJ8xQ	textfile	0.0139176	331.073
3.5955e-63	rs758857	G	A	26271	0.827947	0.192893	0.0114974	ADORA2B	TRUE	reported	KrJ8xQ	textfile	0.0106006	281.45
1.038e-50	rs9896730	G	C	26607	0.136318	0.188425	0.0125809	ADORA2B	TRUE	reported	KrJ8xQ	textfile	0.00836014	224.297
1.7534e-47	rs56906221	G	T	21626	0.442292	-0.13946	0.00963486	ADORA2B	TRUE	reported	KrJ8xQ	textfile	0.00959497	209.492
2.6957e-40	rs118023219	C	T	21242	0.0429338	0.316739	0.0238352	ADORA2B	TRUE	reported	KrJ8xQ	textfile	0.00824469	176.573
1.0741e-37	rs76275417	T	C	22152	0.0354596	0.328449	0.0255943	ADORA2B	TRUE	reported	KrJ8xQ	textfile	0.00737938	164.668
3.0562e-36	rs112715129	A	G	26164	0.0967551	0.185333	0.014743	ADORA2B	TRUE	reported	KrJ8xQ	textfile	0.00600362	158.015
3.9728e-34	rs145557673	G	A	18778	0.0165619	0.490539	0.0402738	ADORA2B	TRUE	reported	KrJ8xQ	textfile	0.00783853	148.339
4.3101e-33	rs72821769	A	G	21301	0.0837989	-0.20884	0.0174265	ADORA2B	TRUE	reported	KrJ8xQ	textfile	0.00669708	143.603
6.4769e-33	rs1974600	C	A	25827	0.406842	-0.106739	0.00893208	ADORA2B	TRUE	reported	KrJ8xQ	textfile	0.00549888	142.794
1.5375e-28	rs11078338	T	G	25587	0.0326142	0.275135	0.0248275	ADORA2B	TRUE	reported	KrJ8xQ	textfile	0.00477672	122.799
3.8714e-27	rs71358386	C	T	21286	0.0551066	-0.228529	0.0211817	ADORA2B	TRUE	reported	KrJ8xQ	textfile	0.00543876	116.392
1.3283e-23	rs112242506	C	A	20544	0.0212227	-0.341923	0.0341462	ADORA2B	TRUE	reported	KrJ8xQ	textfile	0.00485705	100.26
4.6725e-22	rs149038043	C	A	19169	0.0698524	-0.192984	0.0199878	ADORA2B	TRUE	reported	KrJ8xQ	textfile	0.00483957	93.2112
1.1936e-21	rs12453841	T	C	26280	0.14433	0.118437	0.0123904	ADORA2B	TRUE	reported	KrJ8xQ	textfile	0.0034647	91.3618
2.3711e-17	rs142981177	T	C	20056	0.0281462	0.25537	0.0301354	ADORA2B	TRUE	reported	KrJ8xQ	textfile	0.00356772	71.8032
2.621e-16	rs137897693	A	G	22150	0.116321	-0.121178	0.0147967	ADORA2B	TRUE	reported	KrJ8xQ	textfile	0.00301876	67.0619
5.2832e-16	rs72838726	C	A	21542	0.0239532	0.254983	0.0314604	ADORA2B	TRUE	reported	KrJ8xQ	textfile	0.00304009	65.6833
2.1774e-15	rs79727018	A	G	19106	0.0191563	-0.29549	0.037259	ADORA2B	TRUE	reported	KrJ8xQ	textfile	0.00328115	62.8894
1.002e-14	rs188416601	C	A	3697	0.0117663	0.827974	0.106984	ADORA2B	TRUE	reported	KrJ8xQ	textfile	0.0159427	59.8628
2.9114e-14	rs188969848	T	G	19542	0.0170914	-0.296243	0.0389685	ADORA2B	TRUE	reported	KrJ8xQ	textfile	0.0029486	57.786
7.9709e-14	rs116847886	C	T	24684	0.0449076	-0.162168	0.0217072	ADORA2B	TRUE	reported	KrJ8xQ	textfile	0.00225593	55.8068
7.5099e-12	rs9913313	T	C	18705	0.295589	0.0774907	0.0113163	ADORA2B	TRUE	reported	KrJ8xQ	textfile	0.0025006	46.886
1.5037e-10	rs146367145	T	C	17325	0.0180087	0.25844	0.0403497	ADORA2B	TRUE	reported	KrJ8xQ	textfile	0.00236232	41.0193
4.094e-10	rs142477515	T	G	3303	0.0133212	0.666867	0.106688	ADORA2B	TRUE	reported	KrJ8xQ	textfile	0.0116904	39.0463
4.6406e-10	rs191338697	A	G	23643	0.0200482	-0.204256	0.0327821	ADORA2B	TRUE	reported	KrJ8xQ	textfile	0.0016393	38.8183
1.162e-09	rs11078324	C	T	22828	0.0268092	-0.176171	0.0289507	ADORA2B	TRUE	reported	KrJ8xQ	textfile	0.00161949	37.0264
1.5165e-09	rs7226096	C	T	21527	0.286524	0.0643556	0.0106501	ADORA2B	TRUE	reported	KrJ8xQ	textfile	0.00169333	36.5108
1.4447e-08	rs117089340	C	T	25528	0.0394077	0.128847	0.0227323	ADORA2B	TRUE	reported	KrJ8xQ	textfile	0.00125689	32.1237
2.8113e-08	rs187783402	A	G	16066	0.0521287	-0.139221	0.0250727	ADORA2B	TRUE	reported	KrJ8xQ	textfile	0.00191544	30.8286
4.4902e-08	rs148667539	T	C	3311	0.0147992	0.55423	0.101314	ADORA2B	TRUE	reported	KrJ8xQ	textfile	0.00895718	29.9072
1e-200	rs2275796	A	T	30733	0.448515	0.348238	0.00786309	ADORA3	TRUE	reported	v7vkC8	textfile	0.0599919	1961.27
7.8162e-64	rs2275797	C	G	31353	0.0642553	0.273466	0.0162125	ADORA3	TRUE	reported	v7vkC8	textfile	0.00899299	284.498
5.2215e-53	rs76550157	A	G	31355	0.113565	0.19216	0.0125391	ADORA3	TRUE	reported	v7vkC8	textfile	0.00743443	234.838
1.7306e-37	rs10776731	A	C	30077	0.299416	-0.113601	0.00887813	ADORA3	TRUE	reported	v7vkC8	textfile	0.00541414	163.716
5.1163e-36	rs6537704	C	T	31349	0.131594	0.14766	0.0117844	ADORA3	TRUE	reported	v7vkC8	textfile	0.00498328	156.993
2.708e-27	rs9025	A	T	28847	0.181789	0.116587	0.010773	ADORA3	TRUE	reported	v7vkC8	textfile	0.00404355	117.11
8.5196e-21	rs17027794	A	G	30192	0.123243	-0.115621	0.012362	ADORA3	TRUE	reported	v7vkC8	textfile	0.00288898	87.4709
6.9576e-18	rs145619795	C	A	27820	0.148648	-0.102534	0.0119013	ADORA3	TRUE	reported	v7vkC8	textfile	0.00266095	74.2198
5.5112e-14	rs56312481	G	T	24827	0.0190107	0.24682	0.0328244	ADORA3	TRUE	reported	v7vkC8	textfile	0.00227224	56.5368
3.2648e-13	rs78706758	G	T	27881	0.0468517	-0.145805	0.0200205	ADORA3	TRUE	reported	v7vkC8	textfile	0.00189873	53.0354
1.5497e-10	rs114129757	G	A	24590	0.0226492	-0.193817	0.0302825	ADORA3	TRUE	reported	v7vkC8	textfile	0.0016631	40.9605
3.0859e-10	rs4839139	T	C	31684	0.322936	-0.0534393	0.00849025	ADORA3	TRUE	reported	v7vkC8	textfile	0.00124882	39.6144
2.7951e-09	rs112218328	G	A	28312	0.0308775	-0.144286	0.0242783	ADORA3	TRUE	reported	v7vkC8	textfile	0.00124595	35.3168
5.2831e-09	rs1264893	G	C	31569	0.0783196	-0.0864289	0.0148045	ADORA3	TRUE	reported	v7vkC8	textfile	0.00107845	34.0801
5.7731e-09	rs61788767	G	A	31684	0.101357	-0.0766068	0.0131557	ADORA3	TRUE	reported	v7vkC8	textfile	0.00106906	33.9064
3.4132e-08	rs28889692	G	A	26331	0.267924	0.0542701	0.00983368	ADORA3	TRUE	reported	v7vkC8	textfile	0.00115537	30.4548
3.8325e-08	rs187597183	G	A	21291	0.0177294	0.201772	0.0366958	ADORA3	TRUE	reported	v7vkC8	textfile	0.001418	30.2307
4.799e-08	rs2298187	A	T	29902	0.909252	0.0776675	0.0142285	ADORA3	TRUE	reported	v7vkC8	textfile	0.000995474	29.7943
2.9307e-10	rs11195432	A	T	31673	0.703944	-0.0548156	0.00869786	ADRA2A	TRUE	reported	2Vxa2k	textfile	0.00125242	39.7152
4.8201e-137	rs4917675	C	T	26609	0.242343	0.249181	0.0100002	ADRB1	TRUE	reported	7ZzUsM	textfile	0.0228015	620.835
3.8999e-48	rs72823019	A	C	24125	0.0252021	0.421564	0.0289182	ADRB1	TRUE	reported	7ZzUsM	textfile	0.00873188	212.495
4.2277e-33	rs2927513	A	G	26494	0.417491	0.105298	0.00878541	ADRB1	TRUE	reported	7ZzUsM	textfile	0.00539291	143.644
1.4207e-30	rs4917676	C	T	26165	0.153277	-0.139115	0.0121038	ADRB1	TRUE	reported	7ZzUsM	textfile	0.00502339	132.09
4.1467e-16	rs117126153	C	T	13740	0.0191412	0.357257	0.0439198	ADRB1	TRUE	reported	7ZzUsM	textfile	0.00479256	66.1572
5.5788e-13	rs1034257	A	G	26609	0.760025	-0.0731144	0.0101403	ADRB1	TRUE	reported	7ZzUsM	textfile	0.00194998	51.9845
5.6242e-11	rs117648943	G	A	5926	0.0138373	0.513463	0.0783494	ADRB1	TRUE	reported	7ZzUsM	textfile	0.0071953	42.9339
6.5507e-11	rs659280	G	A	26280	0.164231	0.0768273	0.0117638	ADRB1	TRUE	reported	7ZzUsM	textfile	0.00162033	42.6481
1.3574e-10	rs77030796	T	G	26165	0.0502006	-0.128432	0.0200038	ADRB1	TRUE	reported	7ZzUsM	textfile	0.00157297	41.2184
1.5017e-10	rs238746	A	C	26493	0.415865	-0.0564127	0.00880746	ADRB1	TRUE	reported	7ZzUsM	textfile	0.00154614	41.0222
5.4074e-10	rs4918894	C	T	24393	0.395995	0.0574133	0.00925006	ADRB1	TRUE	reported	7ZzUsM	textfile	0.00157683	38.5212
2.4018e-09	rs10885545	A	G	25671	0.83382	0.0707088	0.0118478	ADRB1	TRUE	reported	7ZzUsM	textfile	0.00138557	35.6154
2.7164e-08	rs10787511	A	G	26490	0.475934	-0.048327	0.0086941	ADRB1	TRUE	reported	7ZzUsM	textfile	0.00116504	30.8957
6.3059e-56	rs2082395	A	G	31684	0.421061	0.126274	0.00801459	ADRB2	TRUE	reported	VAtLx5	textfile	0.00777383	248.22
4.8461e-14	rs67003124	G	A	31355	0.0625	-0.124208	0.0164821	ADRB2	TRUE	reported	VAtLx5	textfile	0.00180791	56.7862
5.7706e-12	rs6580587	T	C	29137	0.96935	-0.165335	0.0240134	ADRB2	TRUE	reported	VAtLx5	textfile	0.00162431	47.4013
3.5761e-08	rs10045453	T	C	27751	0.759746	0.0547199	0.00992976	ADRB2	TRUE	reported	VAtLx5	textfile	0.0010931	30.3656
5.8336e-38	rs16980511	C	T	11496	0.0208535	0.590205	0.0458234	ADRBK2	TRUE	reported	ehweQr	textfile	0.0142253	165.866
1.6689e-11	rs4822635	A	G	14258	0.424199	-0.0805383	0.0119631	ADRBK2	TRUE	reported	ehweQr	textfile	0.00316867	45.3162
1.0966e-10	rs59226697	G	C	11493	0.0611669	-0.177293	0.0274745	ADRBK2	TRUE	reported	ehweQr	textfile	0.0036101	41.634
2.592e-10	rs5752175	T	C	14260	0.0669026	0.14961	0.0236664	ADRBK2	TRUE	reported	ehweQr	textfile	0.0027946	39.957
2.4708e-109	rs10254547	T	G	23866	0.446224	-0.202463	0.00911396	AEBP1	TRUE	reported	fyoHxW	textfile	0.0202586	493.447
3.1681e-52	rs2075072	A	C	30970	0.065418	0.246205	0.0161898	AEBP1	TRUE	reported	fyoHxW	textfile	0.00741204	231.25
1.9244e-40	rs61156504	A	G	30293	0.488778	-0.107891	0.00810376	AEBP1	TRUE	reported	fyoHxW	textfile	0.0058173	177.243
1.8311e-23	rs2595705	A	G	23806	0.0236506	0.300417	0.0300961	AEBP1	TRUE	reported	fyoHxW	textfile	0.00416798	99.63
4.8034e-21	rs4724253	T	C	31559	0.146447	0.10583	0.0112424	AEBP1	TRUE	reported	fyoHxW	textfile	0.00280002	88.6084
2.2119e-16	rs13898	A	G	29143	0.0291674	-0.201852	0.0245864	AEBP1	TRUE	reported	fyoHxW	textfile	0.00230748	67.3978
7.403e-15	rs6962541	G	A	26731	0.0466383	0.159341	0.0204874	AEBP1	TRUE	reported	fyoHxW	textfile	0.00225779	60.485
7.5692e-14	rs75257662	T	G	28473	0.0430165	-0.154285	0.0206335	AEBP1	TRUE	reported	fyoHxW	textfile	0.00195982	55.9076
1.2584e-12	rs75485115	T	G	30902	0.121772	-0.0872436	0.0122903	AEBP1	TRUE	reported	fyoHxW	textfile	0.00162799	50.3869
3.9938e-12	rs34703311	A	G	31569	0.893919	0.08959	0.0129139	AEBP1	TRUE	reported	fyoHxW	textfile	0.00152224	48.1259
7.0716e-12	rs113330126	G	A	25213	0.0652994	0.12347	0.0180085	AEBP1	TRUE	reported	fyoHxW	textfile	0.00186094	47.0038
5.6607e-10	rs77764428	T	C	23512	0.0157021	0.229777	0.0370632	AEBP1	TRUE	reported	fyoHxW	textfile	0.00163203	38.4318
7.1399e-09	rs3812252	T	C	28917	0.0663116	-0.0966613	0.0167017	AEBP1	TRUE	reported	fyoHxW	textfile	0.00115698	33.4928
1.553e-08	rs7802995	G	A	31683	0.229893	0.0533704	0.00943657	AEBP1	TRUE	reported	fyoHxW	textfile	0.00100857	31.9849
3.7127e-08	rs3735075	C	T	31554	0.283281	-0.0486009	0.00883011	AEBP1	TRUE	reported	fyoHxW	textfile	0.000959148	30.2921
1e-200	rs12499096	G	A	31354	0.692892	0.510211	0.00816325	AGA	TRUE	reported	qxV9W1	textfile	0.110787	3906.13
1e-200	rs6832968	G	A	31353	0.158022	0.562844	0.0104764	AGA	TRUE	reported	qxV9W1	textfile	0.0842993	2886.17
1e-200	rs3828487	C	A	31684	0.162783	-0.441592	0.0104708	AGA	TRUE	reported	qxV9W1	textfile	0.053152	1778.49
1e-200	rs80050498	T	C	31065	0.0490573	-0.596271	0.018264	AGA	TRUE	reported	qxV9W1	textfile	0.0331723	1065.78
1e-200	rs4690512	A	G	30902	0.797905	0.321114	0.00984906	AGA	TRUE	reported	qxV9W1	textfile	0.0332548	1062.92
1.2475e-171	rs144671353	T	C	29068	0.0424499	-0.566937	0.0203006	AGA	TRUE	reported	qxV9W1	textfile	0.0261299	779.869
1.2517e-95	rs75467014	A	G	31352	0.0513377	-0.372919	0.0179728	AGA	TRUE	reported	qxV9W1	textfile	0.0135458	430.494
3.646e-75	rs72704984	C	T	31684	0.154872	0.200369	0.0109225	AGA	TRUE	reported	qxV9W1	textfile	0.0105096	336.503
5.3842e-75	rs72711304	G	T	29836	0.0511288	0.338654	0.018482	AGA	TRUE	reported	qxV9W1	textfile	0.011128	335.728
7.1184e-75	rs62344808	G	A	31553	0.184531	-0.186884	0.0102078	AGA	TRUE	reported	qxV9W1	textfile	0.0105112	335.162
6.8475e-69	rs149599100	G	A	29325	0.0275052	0.440583	0.0251159	AGA	TRUE	reported	qxV9W1	textfile	0.0103845	307.701
1.1075e-63	rs151244651	A	G	24839	0.0222374	-0.509694	0.0302547	AGA	TRUE	reported	qxV9W1	textfile	0.0112971	283.792
1.555e-58	rs13107349	T	C	26760	0.0381139	-0.362395	0.0224666	AGA	TRUE	reported	qxV9W1	textfile	0.00962946	260.17
2.6808e-57	rs1840280	T	C	30404	0.0529038	-0.287826	0.0180413	AGA	TRUE	reported	qxV9W1	textfile	0.00830179	254.504
5.5537e-52	rs138418203	G	A	21711	0.0161096	0.575223	0.0379174	AGA	TRUE	reported	qxV9W1	textfile	0.010489	230.12
1.8061e-51	rs139713684	A	G	13718	0.0166934	-0.705364	0.0467355	AGA	TRUE	reported	qxV9W1	textfile	0.0163339	227.756
1.4021e-50	rs17740191	A	G	29384	0.0522646	0.276176	0.0184644	AGA	TRUE	reported	qxV9W1	textfile	0.00755606	223.703
4.6761e-48	rs62345467	G	T	30077	0.262999	-0.134414	0.00922849	AGA	TRUE	reported	qxV9W1	textfile	0.0070039	212.128
6.8103e-47	rs77222710	A	G	27077	0.0235206	-0.406224	0.0282473	AGA	TRUE	reported	qxV9W1	textfile	0.00758007	206.798
2.1445e-46	rs79992919	C	T	21993	0.0149249	-0.559784	0.0391419	AGA	TRUE	reported	qxV9W1	textfile	0.00921409	204.511
6.7876e-46	rs13103027	A	G	31355	0.352416	0.118494	0.0083322	AGA	TRUE	reported	qxV9W1	textfile	0.00640875	202.23
7.4969e-43	rs11131792	C	T	31355	0.862881	-0.158826	0.0115746	AGA	TRUE	reported	qxV9W1	textfile	0.00596927	188.279
3.0125e-42	rs12512186	C	T	31355	0.696975	0.118008	0.00866368	AGA	TRUE	reported	qxV9W1	textfile	0.00588232	185.52
8.2738e-38	rs6552231	C	T	28548	0.0336344	-0.297497	0.0231463	AGA	TRUE	reported	qxV9W1	textfile	0.00575335	165.185
6.2549e-37	rs72704907	A	G	31229	0.0363998	0.270547	0.0213103	AGA	TRUE	reported	qxV9W1	textfile	0.00513467	161.168
1.3737e-33	rs4690588	T	C	31684	0.299128	-0.10455	0.00865604	AGA	TRUE	reported	qxV9W1	textfile	0.00458328	145.876
2.1737e-33	rs140425919	C	A	28272	0.0173514	-0.386786	0.032124	AGA	TRUE	reported	qxV9W1	textfile	0.00510157	144.961
2.9689e-32	rs112402098	T	G	25154	0.0229095	0.351342	0.0297169	AGA	TRUE	reported	qxV9W1	textfile	0.00552639	139.772
5.7332e-32	rs4234869	C	T	31569	0.861384	-0.135232	0.0114921	AGA	TRUE	reported	qxV9W1	textfile	0.00436716	138.463
4.1112e-31	rs151007338	A	G	23677	0.0166111	0.415912	0.0358533	AGA	TRUE	reported	qxV9W1	textfile	0.00565142	134.558
1.31e-30	rs4690509	A	G	21385	0.632005	-0.114955	0.00999563	AGA	TRUE	reported	qxV9W1	textfile	0.00614676	132.249
5.9012e-29	rs78710286	T	C	26732	0.0206862	0.338534	0.030315	AGA	TRUE	reported	qxV9W1	textfile	0.0046434	124.697
1.2393e-27	rs114857726	T	C	27217	0.0262849	-0.291216	0.0267332	AGA	TRUE	reported	qxV9W1	textfile	0.00434107	118.657
1.1659e-26	rs76304709	A	G	27980	0.0396857	-0.230954	0.0216099	AGA	TRUE	reported	qxV9W1	textfile	0.00406562	114.212
1.0926e-25	rs13131254	A	G	31563	0.500566	0.0832627	0.00794643	AGA	TRUE	reported	qxV9W1	textfile	0.00346633	109.782
1.2258e-24	rs17677230	C	T	29618	0.0304771	-0.244485	0.0238601	AGA	TRUE	reported	qxV9W1	textfile	0.00353238	104.986
2.2815e-22	rs193256145	T	C	11025	0.0195918	0.470695	0.0483836	AGA	TRUE	reported	qxV9W1	textfile	0.00851122	94.6246
2.3237e-21	rs11939187	T	C	31355	0.658447	0.0797935	0.00840852	AGA	TRUE	reported	qxV9W1	textfile	0.00286381	90.0468
4.0081e-21	rs11131832	T	C	31198	0.0517552	-0.170211	0.0180454	AGA	TRUE	reported	qxV9W1	textfile	0.00284368	88.9645
6.4733e-21	rs11131824	A	G	31684	0.448965	0.0748277	0.00797566	AGA	TRUE	reported	qxV9W1	textfile	0.00277042	88.0164
5.5646e-19	rs111382190	G	A	29777	0.0291474	0.216524	0.0243271	AGA	TRUE	reported	qxV9W1	textfile	0.00265335	79.2136
7.1074e-19	rs77893458	C	T	27256	0.0163203	0.299517	0.0337549	AGA	TRUE	reported	qxV9W1	textfile	0.00288042	78.7297
6.3424e-18	rs35156953	T	G	30077	0.188365	0.0898401	0.0104148	AGA	TRUE	reported	qxV9W1	textfile	0.00246792	74.4064
2.7247e-17	rs114305422	G	A	22231	0.0162611	0.316629	0.0374363	AGA	TRUE	reported	qxV9W1	textfile	0.00320746	71.5279
2.6916e-16	rs181032379	T	C	21910	0.0193644	0.283363	0.0346134	AGA	TRUE	reported	qxV9W1	textfile	0.00304949	67.0127
2.9932e-16	rs11725264	C	T	29007	0.0199733	0.242272	0.0296408	AGA	TRUE	reported	qxV9W1	textfile	0.00229787	66.8031
8.0394e-16	rs9990533	A	T	31231	0.476965	-0.0644492	0.00800263	AGA	TRUE	reported	qxV9W1	textfile	0.00207244	64.8547
2.8985e-15	rs4428236	C	T	17398	0.93505	-0.171437	0.0217146	AGA	TRUE	reported	qxV9W1	textfile	0.00356986	62.3239
1.7579e-14	rs148573108	A	G	26372	0.0160821	-0.265097	0.0345764	AGA	TRUE	reported	qxV9W1	textfile	0.00222403	58.7784
1.1641e-13	rs78674336	A	G	25644	0.03515	0.17774	0.0239516	AGA	TRUE	reported	qxV9W1	textfile	0.00214281	55.064
1.6935e-13	rs1462505	C	T	31684	0.112725	0.0925082	0.0125503	AGA	TRUE	reported	qxV9W1	textfile	0.00171186	54.3282
6.2461e-13	rs13141624	C	G	31150	0.218428	-0.0697069	0.00968851	AGA	TRUE	reported	qxV9W1	textfile	0.00165905	51.7618
2.9518e-12	rs2048073	A	G	31684	0.208839	-0.068161	0.00976547	AGA	TRUE	reported	qxV9W1	textfile	0.00153525	48.7145
5.4859e-12	rs9685786	A	G	31684	0.571047	-0.0552794	0.00802045	AGA	TRUE	reported	qxV9W1	textfile	0.00149705	47.5008
1.7559e-11	rs62339738	A	G	28118	0.0277091	0.172637	0.0256705	AGA	TRUE	reported	qxV9W1	textfile	0.00160589	45.2238
1.7925e-11	rs141837631	C	T	24155	0.0231132	-0.203337	0.0302499	AGA	TRUE	reported	qxV9W1	textfile	0.00186709	45.1802
2.0643e-11	rs190931325	A	G	17192	0.0250116	0.231127	0.0344893	AGA	TRUE	reported	qxV9W1	textfile	0.00260538	44.9035
3.5055e-11	rs78275393	T	C	27753	0.0227754	0.188303	0.0284287	AGA	TRUE	reported	qxV9W1	textfile	0.00157836	43.8702
5.2173e-11	rs188862741	C	A	8404	0.0256834	-0.319269	0.0486357	AGA	TRUE	reported	qxV9W1	textfile	0.00510148	43.0824
6.4551e-11	rs143882899	G	A	28613	0.0231965	0.181289	0.0277501	AGA	TRUE	reported	qxV9W1	textfile	0.00148937	42.6758
8.6638e-11	rs73865306	T	C	21215	0.0134758	0.272935	0.0420631	AGA	TRUE	reported	qxV9W1	textfile	0.00198067	42.0993
9.4061e-11	rs34073757	C	T	28413	0.136537	-0.0790629	0.0122084	AGA	TRUE	reported	qxV9W1	textfile	0.0014739	41.9369
2.3765e-10	rs62339449	T	C	21063	0.0202652	0.218837	0.0345447	AGA	TRUE	reported	qxV9W1	textfile	0.00190166	40.1271
2.7403e-10	rs17739370	T	C	27180	0.402239	-0.0551761	0.0087405	AGA	TRUE	reported	qxV9W1	textfile	0.00146401	39.8472
5.6034e-10	rs148456488	A	G	28697	0.0372746	-0.136549	0.0220201	AGA	TRUE	reported	qxV9W1	textfile	0.0013382	38.451
9.4401e-10	rs2675993	G	A	30902	0.237039	-0.0578389	0.00945296	AGA	TRUE	reported	qxV9W1	textfile	0.00121002	37.4348
2.3151e-09	rs34407399	A	G	29498	0.0641608	0.100314	0.0167915	AGA	TRUE	reported	qxV9W1	textfile	0.00120845	35.6874
3.343e-09	rs72702989	G	T	11536	0.0188825	0.285617	0.0482958	AGA	TRUE	reported	qxV9W1	textfile	0.00302258	34.9681
7.373e-09	rs62341495	A	G	30902	0.756437	-0.0541565	0.00936623	AGA	TRUE	reported	qxV9W1	textfile	0.00108072	33.4305
8.7363e-09	rs1510619	T	G	31563	0.351537	0.047938	0.00833183	AGA	TRUE	reported	qxV9W1	textfile	0.00104772	33.1018
1.1391e-08	rs11935183	G	T	31355	0.127835	0.0682357	0.0119531	AGA	TRUE	reported	qxV9W1	textfile	0.00103825	32.586
2.337e-08	rs75375461	A	C	27980	0.0376337	-0.123989	0.0222004	AGA	TRUE	reported	qxV9W1	textfile	0.00111356	31.19
2.5183e-08	rs146343140	A	G	20421	0.0230353	-0.183647	0.0329595	AGA	TRUE	reported	qxV9W1	textfile	0.00151799	31.043
2.8307e-08	rs114359918	A	G	29777	0.0307465	0.131711	0.0237248	AGA	TRUE	reported	qxV9W1	textfile	0.00103397	30.8182
4.6657e-08	rs115280927	A	G	5069	0.0145985	-0.451093	0.0825634	AGA	TRUE	reported	qxV9W1	textfile	0.00585444	29.8391
3.776e-29	rs693906	C	G	13563	0.137346	0.196774	0.0175582	AGER	TRUE	reported	WIUSfs	textfile	0.00917529	125.578
8.2678e-29	rs204878	A	T	10290	0.0305739	0.448249	0.0402479	AGER	TRUE	reported	WIUSfs	textfile	0.0119106	124.013
2.5378e-24	rs3130342	A	C	13566	0.135968	-0.179555	0.0176451	AGER	TRUE	reported	WIUSfs	textfile	0.00757515	103.534
1.0422e-22	rs542418	G	A	13566	0.315665	0.12766	0.013016	AGER	TRUE	reported	WIUSfs	textfile	0.00704096	96.1807
3.8585e-22	rs2858870	C	T	10760	0.115888	0.205152	0.0212044	AGER	TRUE	reported	WIUSfs	textfile	0.00862438	93.5882
9.5429e-21	rs6927022	G	A	10042	0.581141	0.133021	0.0142404	AGER	TRUE	reported	WIUSfs	textfile	0.00861427	87.2388
4.4648e-17	rs3134763	A	C	13566	0.443366	-0.102386	0.012189	AGER	TRUE	reported	WIUSfs	textfile	0.0051742	70.5479
4.1208e-15	rs2442719	C	T	13228	0.544025	-0.0966894	0.0123154	AGER	TRUE	reported	WIUSfs	textfile	0.00463818	61.6305
1.9352e-13	rs2442721	C	T	13143	0.332964	-0.0960381	0.0130609	AGER	TRUE	reported	WIUSfs	textfile	0.00409698	54.0598
1.0199e-12	rs241439	G	T	13563	0.406601	0.0879413	0.0123378	AGER	TRUE	reported	WIUSfs	textfile	0.00373191	50.798
3.1247e-12	rs6449	T	C	13552	0.301924	-0.0920782	0.013207	AGER	TRUE	reported	WIUSfs	textfile	0.00357391	48.6002
1.8098e-11	rs429916	A	C	13563	0.0708579	0.158769	0.0236238	AGER	TRUE	reported	WIUSfs	textfile	0.00331917	45.1611
1.8601e-11	rs2071592	A	T	13563	0.692556	0.0882344	0.0131364	AGER	TRUE	reported	WIUSfs	textfile	0.00331533	45.1088
1.9145e-11	rs9274500	A	T	9177	0.375714	0.102054	0.0152037	AGER	TRUE	reported	WIUSfs	textfile	0.00488571	45.0465
4.3925e-10	rs41315816	C	T	13562	0.0607723	0.158348	0.0253783	AGER	TRUE	reported	WIUSfs	textfile	0.0028624	38.9256
3.834e-09	rs2252937	C	T	12727	0.1611	0.100309	0.0170266	AGER	TRUE	reported	WIUSfs	textfile	0.00271965	34.702
4.285e-09	rs1130153	C	A	7661	0.0438874	0.231101	0.0393498	AGER	TRUE	reported	WIUSfs	textfile	0.00448212	34.4831
3.1552e-08	rs209474	G	A	13565	0.554393	-0.0675029	0.0122012	AGER	TRUE	reported	WIUSfs	textfile	0.00225136	30.604
6.3074e-22	rs9293702	G	A	31355	0.606534	0.0785567	0.00816225	AGGF1	TRUE	reported	iOVRLg	textfile	0.0029455	92.6232
1.1774e-12	rs2359664	A	C	31470	0.102841	0.093203	0.013112	AGGF1	TRUE	reported	iOVRLg	textfile	0.00160297	50.5233
2.7489e-12	rs34983206	G	A	31339	0.24256	-0.0650866	0.00931152	AGGF1	TRUE	reported	iOVRLg	textfile	0.00155661	48.8556
6.7886e-31	rs12002299	T	C	19507	0.0855737	-0.208457	0.018037	AGPAT2	TRUE	reported	a4zEUP	textfile	0.00680066	133.555
1.1995e-10	rs7859621	G	A	23991	0.493365	0.0587498	0.00912334	AGPAT2	TRUE	reported	a4zEUP	textfile	0.00172546	41.4637
7.7596e-09	rs145716493	T	C	15914	0.02205	-0.220149	0.038131	AGPAT2	TRUE	reported	a4zEUP	textfile	0.00209021	33.3291
7.9261e-10	rs2710869	T	G	10456	0.0332031	-0.236801	0.0385267	AGRN	TRUE	reported	rLdV9A	textfile	0.00360006	37.771
4.0155e-51	rs889414	A	G	29569	0.0377221	0.323379	0.0215012	AGRP	TRUE	reported	uPJrVW	textfile	0.00759188	226.186
4.3091e-10	rs75842420	A	G	28165	0.0714679	0.102033	0.0163447	AGRP	TRUE	reported	uPJrVW	textfile	0.00138172	38.9673
3.2911e-08	rs6088279	C	A	10333	0.0201335	0.273244	0.0494524	AHCY	TRUE	reported	aqilF8	textfile	0.00294591	30.5241
3.7714e-184	rs17643734	G	A	30851	0.0617738	0.477504	0.0164998	AHR	TRUE	reported	F9MAxH	textfile	0.0264299	837.469
3.1982e-76	rs518136	A	G	31470	0.383141	-0.150674	0.00815495	AHR	TRUE	reported	F9MAxH	textfile	0.0107313	341.356
7.7969e-60	rs847460	T	C	31355	0.298294	0.141799	0.00869153	AHR	TRUE	reported	F9MAxH	textfile	0.00841734	266.149
5.8069e-45	rs2188795	C	T	31464	0.688644	0.120751	0.00858203	AHR	TRUE	reported	F9MAxH	textfile	0.00625263	197.958
5.7745e-42	rs11766104	T	C	31141	0.181526	-0.140684	0.0103649	AHR	TRUE	reported	F9MAxH	textfile	0.00588117	184.217
1.5471e-39	rs78944616	A	C	27982	0.0189222	0.406945	0.0309292	AHR	TRUE	reported	F9MAxH	textfile	0.0061486	173.102
4.4303e-31	rs2237297	A	G	31470	0.105397	-0.150177	0.0129534	AHR	TRUE	reported	F9MAxH	textfile	0.00425301	134.405
8.4341e-27	rs581792	C	G	30688	0.64934	0.0904906	0.00844326	AHR	TRUE	reported	F9MAxH	textfile	0.00372903	114.857
6.3424e-23	rs866423	T	C	31352	0.587917	-0.0798556	0.00810084	AHR	TRUE	reported	F9MAxH	textfile	0.00308988	97.1681
7.7538e-23	rs1476081	T	G	31470	0.711094	-0.0863791	0.00878068	AHR	TRUE	reported	F9MAxH	textfile	0.00306571	96.7683
1.4555e-20	rs79802978	A	G	30256	0.96137	-0.195819	0.0210646	AHR	TRUE	reported	F9MAxH	textfile	0.00284807	86.4118
2.5223e-19	rs150035721	T	A	30327	0.0310218	0.210211	0.0233885	AHR	TRUE	reported	F9MAxH	textfile	0.00265658	80.7752
2.7126e-19	rs34879990	T	C	31351	0.0715553	-0.138952	0.015474	AHR	TRUE	reported	F9MAxH	textfile	0.00256541	80.6299
8.49e-17	rs34122906	G	A	31355	0.179456	0.0865318	0.010395	AHR	TRUE	reported	F9MAxH	textfile	0.00220516	69.2912
3.8306e-16	rs55699764	A	G	31470	0.469277	-0.064976	0.00797868	AHR	TRUE	reported	F9MAxH	textfile	0.00210297	66.3156
1.2361e-15	rs112505876	C	A	27707	0.0227611	0.227634	0.0284506	AHR	TRUE	reported	F9MAxH	textfile	0.00230514	64.0114
2.8892e-15	rs143436512	A	C	28608	0.0486798	-0.153218	0.0194058	AHR	TRUE	reported	F9MAxH	textfile	0.00217433	62.3346
5.6305e-14	rs2190270	T	C	31141	0.15196	-0.0838218	0.011152	AHR	TRUE	reported	F9MAxH	textfile	0.00181088	56.4911
1.564e-10	rs113521727	A	G	31023	0.0539523	0.113636	0.017758	AHR	TRUE	reported	F9MAxH	textfile	0.0013182	40.9458
8.689e-10	rs62441892	T	C	31354	0.0821915	0.0891012	0.0145308	AHR	TRUE	reported	F9MAxH	textfile	0.00119778	37.5978
1.2078e-09	rs12670483	G	C	31017	0.607451	-0.0499524	0.0082172	AHR	TRUE	reported	F9MAxH	textfile	0.00119	36.9519
1.3697e-09	rs3735251	C	T	31017	0.168107	-0.0650112	0.0107301	AHR	TRUE	reported	F9MAxH	textfile	0.00118211	36.7067
2.9456e-09	rs506347	A	G	31470	0.249089	0.0546656	0.00921133	AHR	TRUE	reported	F9MAxH	textfile	0.00111789	35.2172
6.1879e-09	rs11772785	G	A	27766	0.0412792	-0.123891	0.0213183	AHR	TRUE	reported	F9MAxH	textfile	0.00121489	33.7711
2.2579e-34	rs10016884	T	C	31684	0.216637	-0.117619	0.00962044	AIMP1	TRUE	reported	qLK7Pj	textfile	0.00469545	149.463
3.4128e-09	rs62321381	A	T	31569	0.155016	0.0649581	0.0109901	AIMP1	TRUE	reported	qLK7Pj	textfile	0.00110541	34.933
3.2408e-34	rs518365	G	A	31682	0.544349	-0.0970596	0.00795805	AKR1A1	TRUE	reported	kwJDiA	textfile	0.00467322	148.743
7.5099e-12	rs72692616	A	G	29990	0.0654626	0.112955	0.0164954	AKR1A1	TRUE	reported	kwJDiA	textfile	0.00156111	46.8879
1e-200	rs73164856	T	C	28911	0.391046	0.28106	0.00836027	AKR1B1	TRUE	reported	tii2TF	textfile	0.037622	1130.13
1.2103e-100	rs2974975	G	A	24389	0.28289	0.212131	0.00996059	AKR1B1	TRUE	reported	tii2TF	textfile	0.0182575	453.525
1.5384e-66	rs78504666	A	G	26752	0.0240754	0.483329	0.0280488	AKR1B1	TRUE	reported	tii2TF	textfile	0.0109776	296.909
3.2464e-52	rs6971727	C	T	28917	0.359352	-0.131253	0.00863196	AKR1B1	TRUE	reported	tii2TF	textfile	0.00793213	231.191
2.7684e-51	rs1722895	A	G	28464	0.266918	-0.142167	0.0094373	AKR1B1	TRUE	reported	tii2TF	textfile	0.00790968	226.92
5.4231e-42	rs75401036	A	G	24131	0.0213843	0.425621	0.0313466	AKR1B1	TRUE	reported	tii2TF	textfile	0.00758201	184.344
1.0455e-34	rs113665798	T	C	28799	0.0535842	-0.226776	0.0184545	AKR1B1	TRUE	reported	tii2TF	textfile	0.00521605	150.994
1.5441e-30	rs117425320	T	C	28135	0.851454	-0.135836	0.0118259	AKR1B1	TRUE	reported	tii2TF	textfile	0.00466747	131.926
1.6489e-26	rs55800141	T	C	25522	0.0449944	0.227009	0.021305	AKR1B1	TRUE	reported	tii2TF	textfile	0.00442875	113.524
2.5117e-23	rs12671034	A	G	28802	0.491394	-0.0827864	0.00831999	AKR1B1	TRUE	reported	tii2TF	textfile	0.00342578	99.0016
3.3804e-23	rs62463005	A	C	28799	0.0938243	0.141527	0.0142656	AKR1B1	TRUE	reported	tii2TF	textfile	0.00340592	98.4154
1.4674e-22	rs145036017	G	A	23170	0.0177673	0.342966	0.0350922	AKR1B1	TRUE	reported	tii2TF	textfile	0.00410553	95.5091
7.1848e-22	rs62466187	C	T	27639	0.0625321	-0.168554	0.0175376	AKR1B1	TRUE	reported	tii2TF	textfile	0.00333093	92.3646
6.4925e-20	rs2347722	A	C	28800	0.389136	0.077963	0.0085337	AKR1B1	TRUE	reported	tii2TF	textfile	0.0028897	83.4589
7.7332e-19	rs7803568	C	A	28586	0.125904	-0.11159	0.0125896	AKR1B1	TRUE	reported	tii2TF	textfile	0.00274078	78.5579
1.0374e-18	rs11766218	A	C	28917	0.904844	-0.124975	0.014152	AKR1B1	TRUE	reported	tii2TF	textfile	0.0026896	77.9794
5.7521e-17	rs17777296	T	C	23798	0.0229409	0.255886	0.0305711	AKR1B1	TRUE	reported	tii2TF	textfile	0.00293531	70.0544
1.4739e-16	rs56197603	C	G	28459	0.148828	-0.0971405	0.0117626	AKR1B1	TRUE	reported	tii2TF	textfile	0.00239074	68.1964
4.8324e-15	rs116970713	G	A	25213	0.0346649	0.190412	0.0243143	AKR1B1	TRUE	reported	tii2TF	textfile	0.00242654	61.3244
1.2542e-14	rs12669537	T	C	28135	0.813277	-0.0833224	0.0108065	AKR1B1	TRUE	reported	tii2TF	textfile	0.00210858	59.446
6.2183e-14	rs113710466	A	G	23585	0.0197191	-0.248186	0.0330774	AKR1B1	TRUE	reported	tii2TF	textfile	0.00238134	56.2932
1.6781e-11	rs74982567	G	A	28199	0.0238886	0.185478	0.0275533	AKR1B1	TRUE	reported	tii2TF	textfile	0.00160437	45.3112
1.8073e-11	rs74826448	A	G	27075	0.0395486	-0.148064	0.0220311	AKR1B1	TRUE	reported	tii2TF	textfile	0.00166547	45.1645
6.764e-11	rs116919709	G	A	25485	0.0324244	-0.163053	0.0249863	AKR1B1	TRUE	reported	tii2TF	textfile	0.00166819	42.5814
6.9099e-11	rs1424442	T	C	28802	0.320865	-0.058173	0.00891895	AKR1B1	TRUE	reported	tii2TF	textfile	0.00147486	42.5387
1.7637e-09	rs16874341	T	C	28529	0.124423	0.0762868	0.0126756	AKR1B1	TRUE	reported	tii2TF	textfile	0.00126802	36.2186
1.9756e-09	rs7457999	C	T	28588	0.254966	-0.0575344	0.00958939	AKR1B1	TRUE	reported	tii2TF	textfile	0.0012576	35.9951
2.4077e-09	rs75627053	T	C	26513	0.0230324	0.172648	0.0289304	AKR1B1	TRUE	reported	tii2TF	textfile	0.00134144	35.6108
3.2588e-09	rs117198347	C	T	25437	0.0351723	0.142335	0.0240507	AKR1B1	TRUE	reported	tii2TF	textfile	0.001375	35.0212
3.8155e-09	rs55832222	C	T	25531	0.0203462	0.184561	0.0313241	AKR1B1	TRUE	reported	tii2TF	textfile	0.0013579	34.7129
1.1324e-08	rs10488172	G	T	28521	0.23517	-0.0563361	0.00986692	AKR1B1	TRUE	reported	tii2TF	textfile	0.0011417	32.5972
1.1925e-08	rs73444008	G	T	24389	0.253702	-0.0592811	0.0103987	AKR1B1	TRUE	reported	tii2TF	textfile	0.00133076	32.4965
1.7649e-08	rs118001548	A	G	25136	0.0324382	-0.141734	0.0251591	AKR1B1	TRUE	reported	tii2TF	textfile	0.00126099	31.7338
2.4725e-08	rs186931935	G	A	15529	0.0142954	0.266241	0.0477537	AKR1B1	TRUE	reported	tii2TF	textfile	0.00199767	31.08
2.481e-08	rs74342727	A	G	27780	0.0521946	-0.106272	0.0190636	AKR1B1	TRUE	reported	tii2TF	textfile	0.0011174	31.0739
8.9815e-33	rs5011018	G	C	14263	0.874198	0.21182	0.0177655	AKR1C1	TRUE	reported	QFUWUG	textfile	0.00986871	142.14
5.8483e-29	rs4881429	C	T	13925	0.38993	0.1366	0.0122312	AKR1C1	TRUE	reported	QFUWUG	textfile	0.00887766	124.711
1.6804e-25	rs4339941	C	A	14263	0.0486528	-0.286138	0.027416	AKR1C1	TRUE	reported	QFUWUG	textfile	0.00757928	108.914
2.1863e-23	rs77529416	C	T	14260	0.0725907	-0.226611	0.0227427	AKR1C1	TRUE	reported	QFUWUG	textfile	0.00691422	99.2694
8.4571e-22	rs2961585	T	C	13925	0.0397162	0.293421	0.0305825	AKR1C1	TRUE	reported	QFUWUG	textfile	0.00656718	92.0393
4.3754e-20	rs72769970	A	G	14263	0.216434	0.131575	0.0143351	AKR1C1	TRUE	reported	QFUWUG	textfile	0.00587185	84.233
9.5883e-15	rs12360243	T	C	14263	0.217504	-0.110914	0.0143217	AKR1C1	TRUE	reported	QFUWUG	textfile	0.00418749	59.9689
1.2701e-14	rs12776076	G	A	14250	0.0703289	-0.178206	0.0231176	AKR1C1	TRUE	reported	QFUWUG	textfile	0.00415279	59.4157
1.3985e-12	rs111970989	T	G	14262	0.119649	-0.129013	0.0182117	AKR1C1	TRUE	reported	QFUWUG	textfile	0.00350642	50.1774
3.3028e-12	rs7089546	C	G	14261	0.266609	0.0931004	0.013368	AKR1C1	TRUE	reported	QFUWUG	textfile	0.00338956	48.4961
5.7691e-11	rs1937878	T	C	14263	0.558664	-0.0779786	0.011906	AKR1C1	TRUE	reported	QFUWUG	textfile	0.00299848	42.8899
1.3187e-10	rs4880687	A	G	14263	0.435388	-0.0766123	0.0119245	AKR1C1	TRUE	reported	QFUWUG	textfile	0.00288571	41.2723
3.9956e-10	rs76753056	T	C	14254	0.0690386	-0.145904	0.0233297	AKR1C1	TRUE	reported	QFUWUG	textfile	0.00273646	39.107
1.6499e-08	rs10795254	T	C	14263	0.126998	0.100271	0.0177619	AKR1C1	TRUE	reported	QFUWUG	textfile	0.00222943	31.8649
4.5463e-08	rs9733478	A	G	14261	0.289485	-0.0713168	0.0130423	AKR1C1	TRUE	reported	QFUWUG	textfile	0.00209225	29.8959
1e-200	rs11252860	A	C	29254	0.767597	0.480576	0.0093763	AKR1C2	TRUE	reported	bqiyou	textfile	0.0824003	2626.82
1e-200	rs11252752	G	A	31355	0.104193	0.518581	0.0127386	AKR1C2	TRUE	reported	bqiyou	textfile	0.0502017	1657.17
1e-200	rs2904800	T	C	31470	0.606205	0.301192	0.00797952	AKR1C2	TRUE	reported	bqiyou	textfile	0.0433118	1424.64
1e-200	rs72769963	A	G	22957	0.0254476	1.03629	0.0288347	AKR1C2	TRUE	reported	bqiyou	textfile	0.0532654	1291.5
1e-200	rs143354375	G	T	25754	0.025487	0.97346	0.0272922	AKR1C2	TRUE	reported	bqiyou	textfile	0.0470731	1272.11
1e-200	rs1937883	A	G	31141	0.704661	0.273884	0.00864531	AKR1C2	TRUE	reported	bqiyou	textfile	0.0312223	1003.56
6.7045e-165	rs35308766	G	T	22069	0.0181311	0.960158	0.0350839	AKR1C2	TRUE	reported	bqiyou	textfile	0.0328241	748.912
2.5858e-124	rs11252879	C	A	26248	0.436691	-0.206479	0.0087071	AKR1C2	TRUE	reported	bqiyou	textfile	0.0209751	562.306
2.2356e-88	rs4448588	A	T	30603	0.366852	-0.166078	0.00833306	AKR1C2	TRUE	reported	bqiyou	textfile	0.012813	397.179
3.5824e-55	rs11816204	T	C	30803	0.233193	-0.148473	0.00949006	AKR1C2	TRUE	reported	bqiyou	textfile	0.00788363	244.753
6.1468e-54	rs10795212	C	A	31141	0.360369	-0.128562	0.00831418	AKR1C2	TRUE	reported	bqiyou	textfile	0.00761962	239.089
1.652e-53	rs10904400	G	A	31468	0.294734	-0.134132	0.00871021	AKR1C2	TRUE	reported	bqiyou	textfile	0.00747959	237.126
1.8637e-53	rs10904353	A	G	31344	0.489465	0.122515	0.00795974	AKR1C2	TRUE	reported	bqiyou	textfile	0.00750161	236.892
4.9647e-50	rs11252868	G	A	26434	0.308835	-0.13942	0.00937432	AKR1C2	TRUE	reported	bqiyou	textfile	0.00829824	221.175
3.841e-45	rs10751985	T	A	31351	0.228199	0.133743	0.00948587	AKR1C2	TRUE	reported	bqiyou	textfile	0.00630075	198.775
5.0649e-43	rs4491123	G	A	31140	0.14074	-0.157962	0.0114879	AKR1C2	TRUE	reported	bqiyou	textfile	0.00603499	189.059
2.7449e-39	rs2961610	T	G	31352	0.48139	0.104528	0.00797068	AKR1C2	TRUE	reported	bqiyou	textfile	0.00545543	171.966
6.7886e-31	rs147683642	A	C	21194	0.016068	0.445048	0.038508	AKR1C2	TRUE	reported	bqiyou	textfile	0.00626284	133.559
1.5958e-29	rs7923027	A	G	28703	0.281667	0.10446	0.00925826	AKR1C2	TRUE	reported	bqiyou	textfile	0.00441563	127.295
1.291e-25	rs2924279	G	A	31355	0.262437	-0.0947933	0.00906073	AKR1C2	TRUE	reported	bqiyou	textfile	0.00347864	109.446
1.961e-23	rs12359137	T	C	19409	0.0150691	0.414515	0.0415554	AKR1C2	TRUE	reported	bqiyou	textfile	0.00510037	99.4904
1.3373e-22	rs140822494	C	T	23219	0.0217072	0.31088	0.0317786	AKR1C2	TRUE	reported	bqiyou	textfile	0.00410476	95.693
2.882e-22	rs185832443	C	T	10583	0.0181895	0.496957	0.0512073	AKR1C2	TRUE	reported	bqiyou	textfile	0.00882097	94.1653
9.2587e-21	rs2961579	T	C	31465	0.263663	-0.0844206	0.00903454	AKR1C2	TRUE	reported	bqiyou	textfile	0.00276728	87.3085
6.3149e-20	rs11252880	A	G	29688	0.0724211	-0.144496	0.0158116	AKR1C2	TRUE	reported	bqiyou	textfile	0.00280516	83.5084
3.4159e-19	rs117215634	T	C	29479	0.061256	-0.153574	0.0171511	AKR1C2	TRUE	reported	bqiyou	textfile	0.00271245	80.1723
2.4888e-18	rs117006308	A	G	30688	0.0700236	-0.137958	0.0157981	AKR1C2	TRUE	reported	bqiyou	textfile	0.0024788	76.2533
1.1151e-17	rs4881397	A	T	31351	0.836882	-0.0924291	0.0107962	AKR1C2	TRUE	reported	bqiyou	textfile	0.00233246	73.2912
1.4711e-17	rs112734695	G	T	28336	0.0240895	0.233377	0.0273615	AKR1C2	TRUE	reported	bqiyou	textfile	0.00256085	72.7455
1.5307e-17	rs117965276	G	T	19559	0.0268917	0.265957	0.0311972	AKR1C2	TRUE	reported	bqiyou	textfile	0.00370196	72.6682
2.3028e-17	rs11252627	T	C	31139	0.0476064	0.159353	0.0187971	AKR1C2	TRUE	reported	bqiyou	textfile	0.00230266	71.8634
2.2754e-16	rs11817141	C	T	31011	0.0891587	-0.115506	0.0140751	AKR1C2	TRUE	reported	bqiyou	textfile	0.00216694	67.3407
4.068e-14	rs61830347	G	A	29978	0.0629255	0.127006	0.0168023	AKR1C2	TRUE	reported	bqiyou	textfile	0.00190229	57.1316
5.1999e-14	rs17133585	G	A	29477	0.0257356	0.195588	0.0259849	AKR1C2	TRUE	reported	bqiyou	textfile	0.00191834	56.6519
6.4602e-13	rs72769943	T	C	31013	0.0647943	-0.117188	0.0162978	AKR1C2	TRUE	reported	bqiyou	textfile	0.00166433	51.6985
6.7503e-13	rs17133587	A	G	30316	0.768533	-0.0691185	0.00962063	AKR1C2	TRUE	reported	bqiyou	textfile	0.00169969	51.6122
3.2285e-12	rs4880688	T	C	31459	0.25641	-0.0635635	0.00912312	AKR1C2	TRUE	reported	bqiyou	textfile	0.00154069	48.5402
1.0667e-11	rs146703824	A	G	14834	0.0143457	0.331355	0.048748	AKR1C2	TRUE	reported	bqiyou	textfile	0.00310502	46.1971
1.0712e-11	rs116911347	T	C	25264	0.0331814	-0.168656	0.0248152	AKR1C2	TRUE	reported	bqiyou	textfile	0.00182505	46.1888
2.0956e-11	rs2011131	A	G	31017	0.382264	0.0553117	0.00825635	AKR1C2	TRUE	reported	bqiyou	textfile	0.00144488	44.8777
2.4858e-11	rs11252719	A	G	30017	0.0395731	0.139622	0.0209193	AKR1C2	TRUE	reported	bqiyou	textfile	0.00148184	44.5433
5.5122e-11	rs11252694	T	G	30688	0.332114	-0.0561523	0.0085645	AKR1C2	TRUE	reported	bqiyou	textfile	0.0013988	42.9836
6.6122e-11	rs77514721	A	G	31141	0.0420472	-0.130265	0.0199518	AKR1C2	TRUE	reported	bqiyou	textfile	0.00136699	42.6251
8.2374e-11	rs10508288	G	A	31470	0.400541	0.0528091	0.0081291	AKR1C2	TRUE	reported	bqiyou	textfile	0.00133922	42.1992
1.2777e-10	rs12245804	T	C	29114	0.0201212	0.189637	0.0294926	AKR1C2	TRUE	reported	bqiyou	textfile	0.00141809	41.3421
3.4252e-10	rs149101706	A	T	24077	0.039004	-0.147655	0.0235187	AKR1C2	TRUE	reported	bqiyou	textfile	0.0016344	39.4125
6.6837e-10	rs75509222	C	A	31141	0.100361	0.0822735	0.0133271	AKR1C2	TRUE	reported	bqiyou	textfile	0.00122232	38.1084
2.1612e-09	rs141643774	C	T	26240	0.0219374	-0.178239	0.0297804	AKR1C2	TRUE	reported	bqiyou	textfile	0.00136328	35.8187
3.535e-09	rs144491977	C	T	28400	0.0330303	0.138546	0.0234637	AKR1C2	TRUE	reported	bqiyou	textfile	0.00122615	34.863
8.5927e-09	rs11595166	T	C	31138	0.0700232	-0.0903431	0.0156946	AKR1C2	TRUE	reported	bqiyou	textfile	0.001063	33.1329
1e-200	rs1344355	C	A	31567	0.229503	-0.327625	0.00928292	AKR1C3	TRUE	reported	EIEPkw	textfile	0.0379615	1245.54
6.4756e-190	rs2011131	A	G	31231	0.382264	0.238753	0.00812237	AKR1C3	TRUE	reported	EIEPkw	textfile	0.0269212	863.981
6.1039e-85	rs6601900	A	G	31684	0.563588	-0.155502	0.00796228	AKR1C3	TRUE	reported	EIEPkw	textfile	0.0118948	381.389
1.9063e-65	rs7918455	T	C	30077	0.12221	0.211665	0.0123886	AKR1C3	TRUE	reported	EIEPkw	textfile	0.00961227	291.895
4.6684e-30	rs75935081	C	A	31006	0.890054	-0.145913	0.0128103	AKR1C3	TRUE	reported	EIEPkw	textfile	0.00416688	129.731
1.4901e-28	rs142509239	G	C	28480	0.0298868	-0.272171	0.0245544	AKR1C3	TRUE	reported	EIEPkw	textfile	0.00429551	122.855
1.6292e-22	rs72774292	A	G	23228	0.0278466	-0.274722	0.0281408	AKR1C3	TRUE	reported	EIEPkw	textfile	0.00408623	95.2962
1.0049e-21	rs10795254	T	C	31355	0.126998	0.114684	0.0119754	AKR1C3	TRUE	reported	EIEPkw	textfile	0.0029164	91.7054
1.9325e-21	rs112452791	G	A	28673	0.0292821	0.235149	0.0247296	AKR1C3	TRUE	reported	EIEPkw	textfile	0.00314348	90.411
8.0343e-21	rs111495161	T	C	21189	0.0215961	-0.31212	0.0333493	AKR1C3	TRUE	reported	EIEPkw	textfile	0.00411686	87.5845
1.2502e-17	rs149447514	T	C	24518	0.0222959	-0.261065	0.0305407	AKR1C3	TRUE	reported	EIEPkw	textfile	0.0029714	73.0641
2.1908e-17	rs11253101	C	A	31565	0.150302	0.0943719	0.0111243	AKR1C3	TRUE	reported	EIEPkw	textfile	0.00227481	71.9635
1.6389e-15	rs35983920	T	C	25919	0.0177029	-0.26499	0.033266	AKR1C3	TRUE	reported	EIEPkw	textfile	0.00244219	63.4491
4.0555e-15	rs12360243	T	C	31355	0.217504	-0.0759402	0.00967009	AKR1C3	TRUE	reported	EIEPkw	textfile	0.00196301	61.6672
6.8664e-14	rs191428137	T	C	20398	0.0175553	-0.281995	0.0376475	AKR1C3	TRUE	reported	EIEPkw	textfile	0.00274302	56.1006
1.1193e-13	rs74342842	A	G	26055	0.018899	0.238652	0.0321369	AKR1C3	TRUE	reported	EIEPkw	textfile	0.00211209	55.1427
2.8059e-13	rs114488149	A	G	22280	0.016594	0.270515	0.0370396	AKR1C3	TRUE	reported	EIEPkw	textfile	0.00238834	53.3349
3.0027e-12	rs1937865	G	T	30902	0.29868	0.0612775	0.00878191	AKR1C3	TRUE	reported	EIEPkw	textfile	0.00157309	48.6851
2.5787e-10	rs17399851	A	G	20449	0.0181475	-0.233971	0.0370078	AKR1C3	TRUE	reported	EIEPkw	textfile	0.00195082	39.9663
8.0977e-10	rs41306310	T	C	30868	0.0536386	-0.109666	0.0178525	AKR1C3	TRUE	reported	EIEPkw	textfile	0.00122098	37.7328
9.839e-10	rs4457653	C	T	31599	0.227888	0.057927	0.00947744	AKR1C3	TRUE	reported	EIEPkw	textfile	0.00118085	37.3554
1e-200	rs45490496	A	T	22246	0.41844	-0.286334	0.00941679	AKT1	TRUE	reported	Tk3t6z	textfile	0.0399029	924.49
2.4328e-42	rs11624762	T	C	26008	0.122922	0.18145	0.0133061	AKT1	TRUE	reported	Tk3t6z	textfile	0.00709923	185.943
6.1438e-38	rs79405222	A	C	17517	0.0763894	-0.257766	0.0200193	AKT1	TRUE	reported	Tk3t6z	textfile	0.00937572	165.77
4.9214e-30	rs55752802	G	T	17151	0.0726666	-0.23593	0.0207214	AKT1	TRUE	reported	Tk3t6z	textfile	0.00750183	129.621
1.663e-17	rs72707615	T	C	30590	0.110148	-0.109831	0.0128983	AKT1	TRUE	reported	Tk3t6z	textfile	0.00236468	72.5022
2.1252e-16	rs4262882	T	C	14743	0.222651	-0.114729	0.0139663	AKT1	TRUE	reported	Tk3t6z	textfile	0.00455632	67.4721
2.5211e-14	rs73345596	T	C	18230	0.13713	-0.11584	0.0152007	AKT1	TRUE	reported	Tk3t6z	textfile	0.00317557	58.0687
1.8641e-13	rs117538559	A	G	15703	0.0190296	-0.303372	0.041229	AKT1	TRUE	reported	Tk3t6z	textfile	0.0034361	54.1362
2.443e-13	rs72715988	T	C	14070	0.0784294	0.16205	0.0221314	AKT1	TRUE	reported	Tk3t6z	textfile	0.0037961	53.607
1.5837e-09	rs12432267	C	T	11957	0.023719	-0.256089	0.0424304	AKT1	TRUE	reported	Tk3t6z	textfile	0.00303727	36.4212
2.3122e-09	rs72709705	A	C	17813	0.0151814	-0.2586	0.0432861	AKT1	TRUE	reported	Tk3t6z	textfile	0.00199965	35.6871
1.0404e-08	rs2494735	C	T	29245	0.634962	-0.0491329	0.00858367	AKT1	TRUE	reported	Tk3t6z	textfile	0.00111908	32.7619
1.1855e-08	rs7157574	A	G	18082	0.255941	0.0686464	0.0120392	AKT1	TRUE	reported	Tk3t6z	textfile	0.00179479	32.5081
1.3005e-08	rs2841283	A	G	22246	0.542765	-0.0540704	0.00950973	AKT1	TRUE	reported	Tk3t6z	textfile	0.00145111	32.3254
2.1659e-08	rs34050645	T	C	25913	0.0675657	0.0979129	0.0174901	AKT1	TRUE	reported	Tk3t6z	textfile	0.00120796	31.3374
2.1849e-22	rs4332845	T	A	31567	0.303091	-0.0841543	0.00864655	AKT2	TRUE	reported	bFDQTS	textfile	0.0029918	94.7194
1.6493e-18	rs17846842	T	A	31567	0.0785898	0.129682	0.0147717	AKT2	TRUE	reported	bFDQTS	textfile	0.00243561	77.0677
6.0834e-34	rs67027895	T	C	31256	0.221805	0.116648	0.00960431	AKT3	TRUE	reported	1sG2lt	textfile	0.00469727	147.501
1.0786e-11	rs142553495	A	G	25534	0.0371747	0.158809	0.0233688	AKT3	TRUE	reported	1sG2lt	textfile	0.00180542	46.1793
6.0012e-10	rs10927195	A	G	30926	0.158271	-0.0681521	0.0110095	AKT3	TRUE	reported	1sG2lt	textfile	0.00123755	38.3173
3.0441e-09	rs77891117	G	A	26822	0.0648459	-0.103885	0.0175215	AKT3	TRUE	reported	1sG2lt	textfile	0.00130889	35.1504
2.741e-09	rs150643605	G	A	12001	0.140632	-0.110243	0.0185398	ALB	TRUE	reported	ia6BHV	textfile	0.00293764	35.3526
1e-200	rs6770045	T	C	31569	0.8079	-0.424572	0.00981542	ALCAM	TRUE	reported	bQSNQE	textfile	0.0559523	1870.93
1e-200	rs16851097	T	G	31565	0.230521	-0.378644	0.00920647	ALCAM	TRUE	reported	bQSNQE	textfile	0.0508628	1691.41
1e-200	rs7624777	C	T	31684	0.294806	0.324819	0.00851924	ALCAM	TRUE	reported	bQSNQE	textfile	0.0438691	1453.63
2.1786e-196	rs901280	G	A	31568	0.17733	0.307198	0.0102753	ALCAM	TRUE	reported	bQSNQE	textfile	0.0275343	893.756
7.8412e-172	rs9879039	C	T	31684	0.106674	-0.355244	0.0127129	ALCAM	TRUE	reported	bQSNQE	textfile	0.0240522	780.801
5.9563e-166	rs76004022	C	T	30546	0.0220643	0.747042	0.0272091	ALCAM	TRUE	reported	bQSNQE	textfile	0.0240835	753.761
5.2258e-105	rs7636761	C	T	31566	0.423785	0.173977	0.00799422	ALCAM	TRUE	reported	bQSNQE	textfile	0.0147823	473.589
5.9034e-98	rs4569688	G	A	30902	0.775855	-0.201177	0.00957763	ALCAM	TRUE	reported	bQSNQE	textfile	0.0140766	441.177
1.1441e-70	rs35400692	A	G	31684	0.491544	0.140529	0.00790684	ALCAM	TRUE	reported	bQSNQE	textfile	0.00987138	315.863
1.7665e-66	rs7616103	G	A	31346	0.572475	-0.138391	0.00803507	ALCAM	TRUE	reported	bQSNQE	textfile	0.00937487	296.627
1.1846e-51	rs113646777	T	G	24646	0.0198253	0.486312	0.0321622	ALCAM	TRUE	reported	bQSNQE	textfile	0.00919139	228.614
4.1003e-50	rs150119942	G	A	23960	0.0268997	0.418364	0.0281054	ALCAM	TRUE	reported	bQSNQE	textfile	0.0091631	221.56
3.4096e-43	rs115399993	A	G	28473	0.0327378	-0.3234	0.0234708	ALCAM	TRUE	reported	bQSNQE	textfile	0.00662374	189.842
2.9776e-38	rs55653703	T	C	23318	0.0197336	-0.429011	0.0331751	ALCAM	TRUE	reported	bQSNQE	textfile	0.0071206	167.215
2.9531e-35	rs78761191	A	C	24510	0.020247	0.396096	0.0319683	ALCAM	TRUE	reported	bQSNQE	textfile	0.00622456	153.507
2.337e-34	rs148287455	C	A	23611	0.0240613	-0.365905	0.0299356	ALCAM	TRUE	reported	bQSNQE	textfile	0.00628795	149.392
1.6848e-33	rs35067598	G	A	27980	0.0550535	0.222971	0.0184858	ALCAM	TRUE	reported	bQSNQE	textfile	0.0051727	145.474
8.9459e-32	rs6773320	C	T	31226	0.900042	-0.156143	0.0133117	ALCAM	TRUE	reported	bQSNQE	textfile	0.00438688	137.579
2.4512e-30	rs149231748	C	T	26500	0.0210735	-0.345316	0.0301681	ALCAM	TRUE	reported	bQSNQE	textfile	0.00491983	131.01
8.7156e-28	rs976454	A	G	27310	0.0516303	-0.210799	0.0192946	ALCAM	TRUE	reported	bQSNQE	textfile	0.00435162	119.353
4.1325e-27	rs4894929	T	G	28589	0.0192439	-0.327583	0.0303793	ALCAM	TRUE	reported	bQSNQE	textfile	0.00405066	116.267
1.6698e-25	rs145837385	A	G	24107	0.020991	-0.330839	0.0316975	ALCAM	TRUE	reported	bQSNQE	textfile	0.00449866	108.93
4.1155e-22	rs13081046	T	C	31569	0.0617876	-0.159569	0.0165048	ALCAM	TRUE	reported	bQSNQE	textfile	0.00295208	93.4643
5.4083e-22	rs61224228	C	T	28473	0.0513078	-0.182807	0.018963	ALCAM	TRUE	reported	bQSNQE	textfile	0.0032533	92.9269
6.2829e-22	rs75104483	A	G	31229	0.176034	0.100973	0.0104908	ALCAM	TRUE	reported	bQSNQE	textfile	0.00295766	92.6328
4.6175e-20	rs79999886	C	T	25496	0.0376818	0.212964	0.0232171	ALCAM	TRUE	reported	bQSNQE	textfile	0.00328921	84.1318
2.0493e-19	rs7647531	A	C	31270	0.955278	0.174096	0.0193211	ALCAM	TRUE	reported	bQSNQE	textfile	0.00258978	81.1875
7.875e-18	rs2971376	A	G	28917	0.598251	0.0728633	0.00847099	ALCAM	TRUE	reported	bQSNQE	textfile	0.00255203	73.9807
2.6737e-16	rs894933	T	C	31355	0.371062	0.0676054	0.00825735	ALCAM	TRUE	reported	bQSNQE	textfile	0.00213328	67.0276
6.498e-16	rs76486927	A	G	25907	0.030506	-0.206137	0.0255132	ALCAM	TRUE	reported	bQSNQE	textfile	0.00251345	65.2749
1.597e-15	rs138258498	G	A	24074	0.0193958	-0.262998	0.0330019	ALCAM	TRUE	reported	bQSNQE	textfile	0.0026311	63.5029
8.6688e-15	rs74582920	T	C	19144	0.0143933	0.332335	0.0428405	ALCAM	TRUE	reported	bQSNQE	textfile	0.00313363	60.1725
1.6286e-14	rs9873354	A	G	31565	0.270064	0.0687541	0.00895573	ALCAM	TRUE	reported	bQSNQE	textfile	0.00186371	58.9341
2.6085e-14	rs62260666	T	C	31567	0.19421	-0.0765549	0.0100513	ALCAM	TRUE	reported	bQSNQE	textfile	0.00183429	58.0059
1.2108e-13	rs1525846	T	A	31568	0.929755	0.115384	0.0155594	ALCAM	TRUE	reported	bQSNQE	textfile	0.00173901	54.9891
7.9392e-13	rs62259041	A	C	30662	0.0995818	0.0965077	0.0134744	ALCAM	TRUE	reported	bQSNQE	textfile	0.00167024	51.2952
2.9434e-12	rs151020260	A	G	10815	0.0134146	-0.411636	0.0589711	ALCAM	TRUE	reported	bQSNQE	textfile	0.00448507	48.7156
2.618e-11	rs605324	C	A	22597	0.11223	-0.0992489	0.0148877	ALCAM	TRUE	reported	bQSNQE	textfile	0.00196287	44.4383
2.7049e-11	rs80046476	G	A	27740	0.046349	-0.134417	0.0201776	ALCAM	TRUE	reported	bQSNQE	textfile	0.00159724	44.375
7.5452e-11	rs9814761	T	C	30077	0.297876	0.0579942	0.00890917	ALCAM	TRUE	reported	bQSNQE	textfile	0.00140685	42.3708
1.2511e-10	rs73189603	A	G	24818	0.0194246	0.20905	0.0324955	ALCAM	TRUE	reported	bQSNQE	textfile	0.00166481	41.3827
1.5096e-10	rs9875069	G	A	28467	0.0411252	0.135068	0.0210895	ALCAM	TRUE	reported	bQSNQE	textfile	0.00143881	41.0147
1.8106e-10	rs144057106	G	A	21907	0.022279	0.20622	0.0323397	ALCAM	TRUE	reported	bQSNQE	textfile	0.00185269	40.6586
1.9863e-10	rs9834384	C	T	29084	0.0296555	0.155404	0.0244253	ALCAM	TRUE	reported	bQSNQE	textfile	0.0013899	40.4774
3.7813e-10	rs74352761	G	A	17604	0.01724	-0.256133	0.0408981	ALCAM	TRUE	reported	bQSNQE	textfile	0.00222303	39.217
4.4038e-10	rs17450051	G	A	31564	0.110102	-0.0792795	0.0127073	ALCAM	TRUE	reported	bQSNQE	textfile	0.00123165	38.9214
6.2418e-10	rs142160881	A	G	30413	0.029363	0.148438	0.0240023	ALCAM	TRUE	reported	bQSNQE	textfile	0.00125596	38.2431
2.8537e-09	rs6788676	G	A	31684	0.365797	-0.0489614	0.00824307	ALCAM	TRUE	reported	bQSNQE	textfile	0.00111226	35.2778
1.5102e-08	rs116510740	C	T	30655	0.0304339	0.133013	0.0234985	ALCAM	TRUE	reported	bQSNQE	textfile	0.00104413	32.0392
3.0041e-08	rs74589443	C	T	26645	0.0162958	0.189482	0.0341946	ALCAM	TRUE	reported	bQSNQE	textfile	0.00115109	30.7037
3.0144e-08	rs115746479	A	G	26317	0.0307881	0.139729	0.0252181	ALCAM	TRUE	reported	bQSNQE	textfile	0.0011652	30.6981
1e-200	rs1578944	C	T	14178	0.77391	0.527381	0.0134883	ALDH16A1	TRUE	reported	i4pK4D	textfile	0.0973311	1528.54
7.8893e-40	rs78663425	T	G	9730	0.0186358	0.693939	0.0525389	ALDH16A1	TRUE	reported	i4pK4D	textfile	0.0176137	174.418
5.0167e-39	rs701717	G	A	14263	0.0490679	0.356069	0.0272472	ALDH16A1	TRUE	reported	i4pK4D	textfile	0.0118316	170.751
3.7485e-32	rs3745309	A	G	11496	0.353724	-0.161831	0.0137105	ALDH16A1	TRUE	reported	i4pK4D	textfile	0.0119739	139.296
4.3746e-32	rs8107051	G	A	10333	0.307624	0.176531	0.0149723	ALDH16A1	TRUE	reported	i4pK4D	textfile	0.013275	138.989
2.2204e-31	rs35279796	A	G	11496	0.147323	-0.215556	0.0184984	ALDH16A1	TRUE	reported	i4pK4D	textfile	0.0116737	135.762
4.0052e-25	rs147362951	A	G	10333	0.0227486	0.48059	0.0464141	ALDH16A1	TRUE	reported	i4pK4D	textfile	0.0102693	107.193
2.4344e-22	rs10469298	G	A	11158	0.196957	-0.162947	0.0167612	ALDH16A1	TRUE	reported	i4pK4D	textfile	0.00839914	94.4945
6.675e-20	rs8109119	C	G	13099	0.523676	-0.112618	0.0123312	ALDH16A1	TRUE	reported	i4pK4D	textfile	0.00632722	83.3953
7.1074e-19	rs77552159	G	A	9496	0.0297144	-0.377632	0.0425587	ALDH16A1	TRUE	reported	i4pK4D	textfile	0.00822307	78.7171
1.115e-14	rs150944766	T	C	8568	0.0251102	0.375891	0.0486558	ALDH16A1	TRUE	reported	i4pK4D	textfile	0.00691766	59.6694
2.9204e-14	rs74529756	A	G	8567	0.026336	0.361454	0.0475479	ALDH16A1	TRUE	reported	i4pK4D	textfile	0.00670032	57.7754
5.2217e-13	rs1965104	C	T	14172	0.289655	-0.0943597	0.0130707	ALDH16A1	TRUE	reported	i4pK4D	textfile	0.00366398	52.1095
1.3276e-12	rs55732330	G	A	11494	0.313081	-0.100634	0.0141912	ALDH16A1	TRUE	reported	i4pK4D	textfile	0.00435597	50.2778
8.8656e-10	rs34165679	C	T	8568	0.0980313	-0.157098	0.0256341	ALDH16A1	TRUE	reported	i4pK4D	textfile	0.00436445	37.5497
3.6749e-09	rs1273634	T	C	9219	0.300175	-0.0945906	0.0160377	ALDH16A1	TRUE	reported	i4pK4D	textfile	0.00375915	34.7789
1.5386e-08	rs115776071	T	C	10845	0.0260035	-0.241011	0.0426025	ALDH16A1	TRUE	reported	i4pK4D	textfile	0.00294235	31.998
1.8189e-08	rs185216186	A	G	7294	0.0141836	-0.393238	0.0698667	ALDH16A1	TRUE	reported	i4pK4D	textfile	0.00432436	31.6702
1.8964e-08	rs73054110	T	C	8312	0.0132523	0.380537	0.0676955	ALDH16A1	TRUE	reported	i4pK4D	textfile	0.00378722	31.5914
1e-200	rs7867580	A	G	31644	0.741103	-0.377355	0.00882336	ALDH1A1	TRUE	reported	aFELkh	textfile	0.0546432	1828.96
2.4139e-75	rs278733	T	C	31200	0.95343	-0.347066	0.0188962	ALDH1A1	TRUE	reported	aFELkh	textfile	0.0106966	337.321
8.1504e-73	rs7858789	A	G	31519	0.311981	0.154361	0.00855267	ALDH1A1	TRUE	reported	aFELkh	textfile	0.010229	325.72
1.3657e-52	rs17575649	A	G	31529	0.205745	0.149798	0.00981493	ALDH1A1	TRUE	reported	aFELkh	textfile	0.00733387	232.923
9.6879e-43	rs11794852	A	G	31642	0.250272	0.125383	0.00914976	ALDH1A1	TRUE	reported	aFELkh	textfile	0.00589961	187.771
2.6454e-39	rs72734871	T	C	31528	0.0751331	-0.197614	0.0150661	ALDH1A1	TRUE	reported	aFELkh	textfile	0.0054272	172.032
3.7888e-36	rs72737080	A	G	30667	0.0223939	-0.34171	0.0272201	ALDH1A1	TRUE	reported	aFELkh	textfile	0.00511257	157.583
3.6663e-33	rs78320984	T	G	25498	0.022504	-0.357192	0.029773	ALDH1A1	TRUE	reported	aFELkh	textfile	0.00561318	143.922
2.0369e-32	rs35460188	A	G	29796	0.0438795	0.236531	0.0199525	ALDH1A1	TRUE	reported	aFELkh	textfile	0.0046944	140.524
6.7414e-31	rs11143504	T	G	31315	0.129775	0.137136	0.0118651	ALDH1A1	TRUE	reported	aFELkh	textfile	0.00424773	133.577
1.1915e-28	rs13300927	A	G	31521	0.536132	-0.0885114	0.00797084	ALDH1A1	TRUE	reported	aFELkh	textfile	0.00389668	123.3
8.6089e-24	rs67286026	T	G	31526	0.190216	0.101881	0.0101309	ALDH1A1	TRUE	reported	aFELkh	textfile	0.00319767	101.127
1.7271e-23	rs117377468	C	T	25286	0.0190608	-0.324157	0.0324563	ALDH1A1	TRUE	reported	aFELkh	textfile	0.00392938	99.7423
2.7771e-23	rs117148564	T	G	29100	0.0269271	-0.254115	0.0255644	ALDH1A1	TRUE	reported	aFELkh	textfile	0.00338396	98.8008
1.4023e-22	rs76755135	A	G	25955	0.0239245	0.280323	0.028669	ALDH1A1	TRUE	reported	aFELkh	textfile	0.00367006	95.6
2.7189e-18	rs12379984	T	G	31529	0.213954	-0.0845986	0.0096989	ALDH1A1	TRUE	reported	aFELkh	textfile	0.00240727	76.0772
2.544e-17	rs111478760	G	A	31192	0.0501395	-0.155136	0.018325	ALDH1A1	TRUE	reported	aFELkh	textfile	0.00229243	71.6652
3.8691e-17	rs116870084	A	G	19664	0.0119625	-0.389683	0.0462988	ALDH1A1	TRUE	reported	aFELkh	textfile	0.00358963	70.8336
6.8495e-17	rs6560318	T	G	31523	0.696221	-0.072227	0.00865046	ALDH1A1	TRUE	reported	aFELkh	textfile	0.00220665	69.7097
1.0272e-16	rs62540668	A	G	31200	0.118058	-0.102877	0.0123925	ALDH1A1	TRUE	reported	aFELkh	textfile	0.00220394	68.9105
9.5896e-16	rs1079290	A	T	31140	0.544072	0.0645541	0.00803711	ALDH1A1	TRUE	reported	aFELkh	textfile	0.00206743	64.5089
1.2801e-14	rs12353493	C	T	30807	0.103271	0.101943	0.0132258	ALDH1A1	TRUE	reported	aFELkh	textfile	0.0019248	59.4079
2.8097e-14	rs11143516	C	T	27270	0.210299	-0.0798425	0.0104962	ALDH1A1	TRUE	reported	aFELkh	textfile	0.00211738	57.8592
6.5395e-14	rs2589622	G	C	31523	0.182158	0.0772861	0.0103092	ALDH1A1	TRUE	reported	aFELkh	textfile	0.00177972	56.1984
2.1653e-12	rs8187896	C	T	21638	0.0240017	0.220342	0.0313716	ALDH1A1	TRUE	reported	aFELkh	textfile	0.00227464	49.3264
2.4699e-12	rs10869090	A	G	30808	0.477496	0.0564545	0.00805894	ALDH1A1	TRUE	reported	aFELkh	textfile	0.00159033	49.0696
1.1082e-10	rs76766686	G	A	4350	0.0355353	0.371838	0.0576367	ALDH1A1	TRUE	reported	aFELkh	textfile	0.00947727	41.6014
1.8829e-10	rs149493631	G	A	23382	0.0267657	0.182371	0.0286266	ALDH1A1	TRUE	reported	aFELkh	textfile	0.00173276	40.5823
2.3796e-10	rs10781087	A	T	31031	0.680778	-0.0545092	0.00860513	ALDH1A1	TRUE	reported	aFELkh	textfile	0.00129142	40.1233
4.1734e-10	rs11788245	G	A	31354	0.0667389	0.0999042	0.0159911	ALDH1A1	TRUE	reported	aFELkh	textfile	0.00124331	39.0288
2.9672e-09	rs276782	A	C	31145	0.162332	-0.0644323	0.0108594	ALDH1A1	TRUE	reported	aFELkh	textfile	0.00112905	35.2018
6.9223e-09	rs17579286	G	A	31031	0.149446	0.0651861	0.0112528	ALDH1A1	TRUE	reported	aFELkh	textfile	0.00108026	33.5555
1.2512e-08	rs148523756	T	C	28706	0.0304381	0.138219	0.0242805	ALDH1A1	TRUE	reported	aFELkh	textfile	0.00112761	32.4034
1.4147e-08	rs11143438	G	A	31643	0.072591	-0.0868454	0.0153126	ALDH1A1	TRUE	reported	aFELkh	textfile	0.00101549	32.1639
2.0658e-08	rs79854818	C	T	10298	0.0276458	-0.237901	0.0424346	ALDH1A1	TRUE	reported	aFELkh	textfile	0.00304282	31.4245
2.0898e-08	rs4744653	T	C	31018	0.817419	0.0582164	0.0103874	ALDH1A1	TRUE	reported	aFELkh	textfile	0.00101163	31.4084
1.837e-09	rs57887591	G	C	25567	0.772899	-0.06341	0.0105479	ALDH1A2	TRUE	reported	xTD47M	textfile	0.00141152	36.1365
2.3023e-08	rs8032266	G	A	23120	0.0371272	0.137341	0.0245792	ALDH1A2	TRUE	reported	xTD47M	textfile	0.00134863	31.2197
4.1942e-28	rs77054814	G	A	24163	0.068138	0.197934	0.0180076	ALDH1B1	TRUE	reported	Gw3Iwp	textfile	0.00497523	120.807
9.3562e-18	rs4878802	G	C	25947	0.211766	0.0920755	0.0107293	ALDH1B1	TRUE	reported	Gw3Iwp	textfile	0.00283027	73.6399
2.1609e-17	rs77402149	G	A	26279	0.0833239	0.133734	0.0157614	ALDH1B1	TRUE	reported	Gw3Iwp	textfile	0.0027321	71.988
1.0771e-11	rs2181139	T	C	26393	0.218552	-0.0715092	0.0105229	ALDH1B1	TRUE	reported	Gw3Iwp	textfile	0.00174666	46.1767
1.844e-10	rs7846941	A	G	26066	0.281906	-0.0619952	0.00972673	ALDH1B1	TRUE	reported	Gw3Iwp	textfile	0.00155608	40.6209
1.2093e-09	rs117856868	C	T	23854	0.0538059	0.123256	0.0202751	ALDH1B1	TRUE	reported	Gw3Iwp	textfile	0.00154689	36.9536
8.4413e-09	rs1555480	T	C	26395	0.283682	-0.0555725	0.00964901	ALDH1B1	TRUE	reported	Gw3Iwp	textfile	0.00125513	33.1682
1e-200	rs7969271	A	T	28379	0.109981	0.450267	0.0131472	ALDH2	TRUE	reported	Z4V1p6	textfile	0.0396905	1172.85
7.4506e-92	rs4994424	T	C	29569	0.207051	0.204864	0.0100784	ALDH2	TRUE	reported	Z4V1p6	textfile	0.0137811	413.159
3.916e-89	rs17696736	G	A	31185	0.591306	-0.162006	0.00809347	ALDH2	TRUE	reported	Z4V1p6	textfile	0.0126854	400.651
4.1055e-87	rs117600114	A	C	27776	0.044976	0.402187	0.0203289	ALDH2	TRUE	reported	Z4V1p6	textfile	0.0138957	391.378
5.1445e-47	rs233715	C	G	30847	0.700062	0.126101	0.00875668	ALDH2	TRUE	reported	Z4V1p6	textfile	0.00667788	207.364
3.8966e-40	rs7301370	T	C	31230	0.0625693	0.218479	0.0164752	ALDH2	TRUE	reported	Z4V1p6	textfile	0.00559949	175.846
3.4177e-31	rs138525463	T	C	30545	0.0320573	0.266213	0.0229176	ALDH2	TRUE	reported	Z4V1p6	textfile	0.00439811	134.925
8.3287e-23	rs4766653	A	G	31231	0.133029	0.115644	0.0117638	ALDH2	TRUE	reported	Z4V1p6	textfile	0.00308478	96.6325
2.059e-21	rs6489858	G	T	31682	0.463374	-0.0755901	0.00795535	ALDH2	TRUE	reported	Z4V1p6	textfile	0.0028416	90.2785
1.8645e-18	rs142170016	T	C	22297	0.0653234	0.167694	0.0191315	ALDH2	TRUE	reported	Z4V1p6	textfile	0.00343394	76.8236
5.6745e-17	rs9783423	C	G	31231	0.178831	0.0873145	0.0104296	ALDH2	TRUE	reported	Z4V1p6	textfile	0.00223912	70.0826
8.8528e-16	rs232935	T	C	31017	0.458504	0.0647333	0.0080494	ALDH2	TRUE	reported	Z4V1p6	textfile	0.00208077	64.6696
1.3374e-14	rs77052307	A	T	31233	0.0800329	-0.113463	0.0147315	ALDH2	TRUE	reported	Z4V1p6	textfile	0.00189575	59.3185
7.6503e-14	rs117532831	A	G	27741	0.0891644	-0.111263	0.0148823	ALDH2	TRUE	reported	Z4V1p6	textfile	0.00201078	55.8895
1.3799e-11	rs11611847	C	T	30439	0.0569705	-0.118114	0.0174726	ALDH2	TRUE	reported	Z4V1p6	textfile	0.00149903	45.6946
2.4965e-10	rs7304705	G	A	28195	0.0994377	0.0889768	0.0140624	ALDH2	TRUE	reported	Z4V1p6	textfile	0.00141791	40.0319
3.4517e-10	rs117700897	A	G	23106	0.0477788	-0.136776	0.0217904	ALDH2	TRUE	reported	Z4V1p6	textfile	0.00170226	39.3961
1.6786e-09	rs138957407	G	A	24845	0.0218007	0.184988	0.0306972	ALDH2	TRUE	reported	Z4V1p6	textfile	0.00145953	36.3122
9.1487e-09	rs2078854	C	A	31559	0.294234	-0.0501606	0.00873011	ALDH2	TRUE	reported	Z4V1p6	textfile	0.00104498	33.011
1.6966e-08	rs7973949	A	T	24521	0.169546	0.0678344	0.0120263	ALDH2	TRUE	reported	Z4V1p6	textfile	0.00129579	31.8126
1.9498e-08	rs148745582	G	A	26946	0.0188377	0.177858	0.0316664	ALDH2	TRUE	reported	Z4V1p6	textfile	0.00116935	31.5439
2.1372e-97	rs11204407	G	A	31684	0.303431	-0.179729	0.00858158	ALDH3A2	TRUE	reported	ADtDho	textfile	0.013655	438.607
5.9452e-51	rs11655989	A	G	31484	0.355882	0.124524	0.00829383	ALDH3A2	TRUE	reported	ADtDho	textfile	0.00710903	225.409
7.31e-15	rs11654290	A	G	19618	0.132435	0.115682	0.0148709	ALDH3A2	TRUE	reported	ADtDho	textfile	0.00307515	60.5082
1.4353e-12	rs74811834	G	A	31684	0.12616	0.0846488	0.0119549	ALDH3A2	TRUE	reported	ADtDho	textfile	0.00157989	50.1331
1.2084e-11	rs72840375	C	T	28588	0.172734	-0.0749384	0.0110543	ALDH3A2	TRUE	reported	ADtDho	textfile	0.00160495	45.953
4.7362e-11	rs9913823	T	G	31566	0.445774	-0.0526417	0.0080016	ALDH3A2	TRUE	reported	ADtDho	textfile	0.00136928	43.2792
3.5436e-09	rs73984117	A	G	22454	0.0204845	0.19654	0.0332876	ALDH3A2	TRUE	reported	ADtDho	textfile	0.00155013	34.8577
7.6225e-09	rs731996	T	G	16281	0.408219	-0.0650646	0.0112635	ALDH3A2	TRUE	reported	ADtDho	textfile	0.00204538	33.365
1.4197e-08	rs146855690	A	G	17790	0.0169485	0.232716	0.0410347	ALDH3A2	TRUE	reported	ADtDho	textfile	0.00180464	32.1589
3.3631e-08	rs118025864	G	T	19130	0.0152615	-0.230072	0.04167	ALDH3A2	TRUE	reported	ADtDho	textfile	0.00159102	30.4816
1.2971e-111	rs2286164	G	A	31683	0.773527	-0.211399	0.0094167	ALDH3B1	TRUE	reported	iPd2nn	textfile	0.0156577	503.944
4.4198e-36	rs3819255	T	A	31146	0.356641	-0.104641	0.00834349	ALDH3B1	TRUE	reported	iPd2nn	textfile	0.00502477	157.282
2.286e-22	rs112018934	A	G	25023	0.0644175	-0.176801	0.0181741	ALDH3B1	TRUE	reported	iPd2nn	textfile	0.00376779	94.6303
2.5007e-17	rs406548	G	T	15522	0.633962	-0.0995362	0.0117548	ALDH3B1	TRUE	reported	iPd2nn	textfile	0.00459814	71.6927
7.0683e-11	rs11228144	A	G	27203	0.888173	0.088617	0.013593	ALDH3B1	TRUE	reported	iPd2nn	textfile	0.00155994	42.4981
1.2998e-10	rs145506132	A	G	8975	0.0151282	-0.392105	0.061008	ALDH3B1	TRUE	reported	iPd2nn	textfile	0.00458143	41.2984
5.0417e-10	rs141151466	A	G	25767	0.0326696	-0.153956	0.024761	ALDH3B1	TRUE	reported	iPd2nn	textfile	0.00149811	38.6568
5.8955e-10	rs2428816	A	G	25199	0.158468	0.0754883	0.0121887	ALDH3B1	TRUE	reported	iPd2nn	textfile	0.00151985	38.3539
3.2866e-09	rs75652621	A	G	25522	0.0475131	0.123017	0.0207919	ALDH3B1	TRUE	reported	iPd2nn	textfile	0.00136973	35.0034
1.7608e-08	rs112300475	C	G	24279	0.0228077	-0.171145	0.0303777	ALDH3B1	TRUE	reported	iPd2nn	textfile	0.00130563	31.7382
5.5707e-52	rs1009971	G	A	23259	0.0401055	-0.356721	0.0235146	ALDH4A1	TRUE	reported	k1k0Ok	textfile	0.00979751	230.115
1.3454e-08	rs10916957	T	G	26354	0.145483	-0.0701271	0.0123461	ALDH4A1	TRUE	reported	k1k0Ok	textfile	0.00122274	32.2611
1e-200	rs78420872	A	C	31567	0.116318	-0.474687	0.0121226	ALDH5A1	TRUE	reported	Tjniih	textfile	0.046322	1533.17
6.1395e-155	rs11758106	G	T	31568	0.412581	0.212021	0.00799556	ALDH5A1	TRUE	reported	Tjniih	textfile	0.0217893	703.123
4.2838e-74	rs72834991	T	C	31033	0.160529	-0.198061	0.0108764	ALDH5A1	TRUE	reported	Tjniih	textfile	0.0105727	331.586
3.2474e-60	rs2760180	A	C	24502	0.0203325	0.521055	0.0318337	ALDH5A1	TRUE	reported	Tjniih	textfile	0.010816	267.89
3.8734e-47	rs2817247	A	G	31684	0.102804	0.188002	0.0130376	ALDH5A1	TRUE	reported	Tjniih	textfile	0.00652003	207.923
2.0252e-38	rs9379679	T	C	28263	0.0420476	0.270833	0.0208952	ALDH5A1	TRUE	reported	Tjniih	textfile	0.00590906	167.989
4.4759e-36	rs17373803	T	C	16236	0.0163964	-0.54536	0.0434879	ALDH5A1	TRUE	reported	Tjniih	textfile	0.00959322	157.245
5.2144e-34	rs112327531	C	T	26066	0.0278453	0.322727	0.0265446	ALDH5A1	TRUE	reported	Tjniih	textfile	0.0056388	147.803
1.7772e-33	rs148716963	C	T	15969	0.0151001	-0.550731	0.0456765	ALDH5A1	TRUE	reported	Tjniih	textfile	0.00902151	145.358
2.0713e-32	rs62400830	A	C	30163	0.056541	0.208467	0.0175871	ALDH5A1	TRUE	reported	Tjniih	textfile	0.00463653	140.494
2.629e-31	rs9467135	A	G	31554	0.352034	-0.0967941	0.00831686	ALDH5A1	TRUE	reported	Tjniih	textfile	0.00427429	135.441
8.0946e-27	rs62401890	G	C	31563	0.849271	-0.119048	0.0111042	ALDH5A1	TRUE	reported	Tjniih	textfile	0.00362839	114.933
1.8963e-22	rs793715	T	C	31355	0.0497146	-0.178804	0.0183445	ALDH5A1	TRUE	reported	Tjniih	textfile	0.00302079	94.9979
1.4283e-21	rs60555264	A	C	30902	0.0487668	0.17791	0.0186487	ALDH5A1	TRUE	reported	Tjniih	textfile	0.00293658	91.0076
4.0081e-21	rs72833097	C	A	26244	0.0556946	0.179227	0.0190008	ALDH5A1	TRUE	reported	Tjniih	textfile	0.0033788	88.9672
4.0021e-20	rs141014144	T	C	30547	0.054766	-0.163154	0.0177573	ALDH5A1	TRUE	reported	Tjniih	textfile	0.00275597	84.4138
9.1504e-20	rs190654114	C	T	3329	0.0465605	-0.522768	0.0574565	ALDH5A1	TRUE	reported	Tjniih	textfile	0.0242638	82.733
2.4949e-19	rs138320800	A	C	15770	0.0139317	-0.430739	0.0479185	ALDH5A1	TRUE	reported	Tjniih	textfile	0.00509767	80.7919
4.1211e-17	rs11753038	T	C	25213	0.0374665	0.196927	0.0234172	ALDH5A1	TRUE	reported	Tjniih	textfile	0.00279704	70.7141
6.53e-16	rs189747503	T	C	25816	0.0530592	0.158421	0.0196088	ALDH5A1	TRUE	reported	Tjniih	textfile	0.00252197	65.2668
2.6367e-15	rs9460955	G	A	31349	0.275653	0.0705998	0.00892865	ALDH5A1	TRUE	reported	Tjniih	textfile	0.00199042	62.5182
3.0609e-15	rs57470320	A	G	30825	0.0361748	-0.169972	0.0215473	ALDH5A1	TRUE	reported	Tjniih	textfile	0.0020146	62.2212
3.8969e-15	rs72830600	C	T	31568	0.141622	-0.0896097	0.0114033	ALDH5A1	TRUE	reported	Tjniih	textfile	0.00195232	61.7474
6.2202e-15	rs6938792	A	C	31564	0.15329	0.0860833	0.0110369	ALDH5A1	TRUE	reported	Tjniih	textfile	0.00192361	60.8299
8.8902e-15	rs807524	T	G	30902	0.175959	-0.0818315	0.0105533	ALDH5A1	TRUE	reported	Tjniih	textfile	0.00194192	60.1222
1.6907e-14	rs76521518	A	G	30547	0.0606156	-0.129952	0.0169383	ALDH5A1	TRUE	reported	Tjniih	textfile	0.0019232	58.8573
1.7443e-14	rs112939612	C	A	26941	0.0291777	0.196069	0.0255687	ALDH5A1	TRUE	reported	Tjniih	textfile	0.0021779	58.7985
3.9753e-13	rs13199423	G	A	27233	0.0463038	0.147819	0.0203706	ALDH5A1	TRUE	reported	Tjniih	textfile	0.00192983	52.6529
7.2593e-11	rs2793429	A	T	26456	0.0555166	0.123595	0.01897	ALDH5A1	TRUE	reported	Tjniih	textfile	0.00160195	42.4459
1.2811e-10	rs60953408	T	C	31568	0.0720756	0.098879	0.015379	ALDH5A1	TRUE	reported	Tjniih	textfile	0.00130779	41.3359
1.595e-10	rs17588579	A	G	30547	0.0683888	0.102451	0.0160177	ALDH5A1	TRUE	reported	Tjniih	textfile	0.00133746	40.9074
1.8012e-10	rs17376929	A	G	28529	0.0537435	0.11831	0.0185509	ALDH5A1	TRUE	reported	Tjniih	textfile	0.00142367	40.6709
1.9427e-10	rs16889516	G	A	31569	0.818997	-0.0657564	0.0103298	ALDH5A1	TRUE	reported	Tjniih	textfile	0.00128196	40.5196
6.2102e-10	rs7763790	A	G	31684	0.185708	0.0631458	0.0102093	ALDH5A1	TRUE	reported	Tjniih	textfile	0.00120595	38.253
1.9829e-09	rs2747674	A	G	31228	0.370913	0.0496683	0.00827887	ALDH5A1	TRUE	reported	Tjniih	textfile	0.00115125	35.9905
2.7377e-09	rs73394032	T	G	31684	0.0835807	0.0853097	0.0143457	ALDH5A1	TRUE	reported	Tjniih	textfile	0.00111488	35.361
3.5009e-09	rs72830837	G	A	29471	0.0702164	0.0951575	0.0161109	ALDH5A1	TRUE	reported	Tjniih	textfile	0.00118233	34.8832
4.4108e-09	rs114089484	C	T	28064	0.0315368	0.141642	0.0241376	ALDH5A1	TRUE	reported	Tjniih	textfile	0.0012255	34.4321
9.9605e-09	rs116478188	A	G	28230	0.0198661	0.172761	0.0301424	ALDH5A1	TRUE	reported	Tjniih	textfile	0.00116231	32.8478
1.1084e-18	rs7148979	A	T	30946	0.12431	0.107365	0.0121677	ALDH6A1	TRUE	reported	lDQ8Gv	textfile	0.00250966	77.8544
2.6842e-10	rs12895218	T	C	31526	0.472934	-0.0503468	0.00797156	ALDH6A1	TRUE	reported	lDQ8Gv	textfile	0.00126368	39.8868
3.9619e-146	rs900641	G	T	14258	0.890256	0.476745	0.0185201	ALDH7A1	TRUE	reported	gEt7TQ	textfile	0.044412	662.563
1.3075e-59	rs144272515	T	C	10333	0.0397541	-0.57242	0.0351551	ALDH7A1	TRUE	reported	gEt7TQ	textfile	0.0250163	265.075
6.9544e-29	rs13154789	A	G	10330	0.419715	-0.156282	0.0140132	ALDH7A1	TRUE	reported	gEt7TQ	textfile	0.0118972	124.354
7.3049e-23	rs77388739	T	C	14263	0.0285731	0.348645	0.0354181	ALDH7A1	TRUE	reported	gEt7TQ	textfile	0.00674785	96.8848
2.3603e-16	rs144282930	T	C	10332	0.107605	-0.183535	0.0223763	ALDH7A1	TRUE	reported	gEt7TQ	textfile	0.0064693	67.2631
7.6545e-16	rs4626334	C	T	14263	0.770148	0.113162	0.0140405	ALDH7A1	TRUE	reported	gEt7TQ	textfile	0.00453371	64.9497
6.3296e-15	rs112498647	A	G	13100	0.0152026	0.392786	0.0503746	ALDH7A1	TRUE	reported	gEt7TQ	textfile	0.00461962	60.7886
4.3746e-11	rs4836272	T	C	11496	0.655566	0.0913011	0.0138526	ALDH7A1	TRUE	reported	gEt7TQ	textfile	0.00376448	43.4324
6.3186e-11	rs34639628	G	A	14263	0.914965	-0.138529	0.0211948	ALDH7A1	TRUE	reported	gEt7TQ	textfile	0.00298617	42.7133
1.6545e-10	rs2175359	G	A	14263	0.639257	-0.0786762	0.0123118	ALDH7A1	TRUE	reported	gEt7TQ	textfile	0.00285489	40.8302
1.2151e-08	rs76226389	T	C	14257	0.0555449	0.147151	0.0258264	ALDH7A1	TRUE	reported	gEt7TQ	textfile	0.00227187	32.4592
1.5676e-08	rs148217955	T	C	13429	0.025748	-0.21756	0.0384804	ALDH7A1	TRUE	reported	gEt7TQ	textfile	0.00237468	31.9607
3.3977e-08	rs907195	C	T	14263	0.267481	-0.0737497	0.0133617	ALDH7A1	TRUE	reported	gEt7TQ	textfile	0.00213139	30.4606
1e-200	rs3817776	C	T	30776	0.456682	-0.328916	0.00787159	ALDH8A1	TRUE	reported	BlWOAY	textfile	0.0536868	1745.89
2.7865e-52	rs76200612	A	C	28679	0.198315	0.158696	0.0104298	ALDH8A1	TRUE	reported	BlWOAY	textfile	0.00800797	231.498
2.0162e-50	rs6934903	A	T	30773	0.187828	-0.153556	0.0102832	ALDH8A1	TRUE	reported	BlWOAY	textfile	0.00719401	222.971
3.4266e-50	rs1320960	T	C	30895	0.356101	-0.124709	0.00837126	ALDH8A1	TRUE	reported	BlWOAY	textfile	0.00713212	221.915
1.2691e-44	rs9389245	G	A	30511	0.0702002	-0.22135	0.0157943	ALDH8A1	TRUE	reported	BlWOAY	textfile	0.00639614	196.396
2.774e-39	rs13192235	A	G	27842	0.067711	-0.220491	0.0168148	ALDH8A1	TRUE	reported	BlWOAY	textfile	0.00613795	171.936
4.9637e-36	rs5012874	T	C	25034	0.311018	-0.120614	0.00962421	ALDH8A1	TRUE	reported	BlWOAY	textfile	0.00623479	157.049
7.9234e-35	rs7757388	G	A	30451	0.105045	0.162297	0.0131831	ALDH8A1	TRUE	reported	BlWOAY	textfile	0.00495255	151.551
5.9655e-34	rs72970280	A	G	27132	0.0419329	-0.259447	0.0213595	ALDH8A1	TRUE	reported	BlWOAY	textfile	0.00540853	147.531
3.1257e-33	rs35485255	A	G	29758	0.0581226	0.209911	0.0174768	ALDH8A1	TRUE	reported	BlWOAY	textfile	0.00482436	144.25
5.3274e-31	rs11154785	T	C	30228	0.121193	-0.143967	0.0124346	ALDH8A1	TRUE	reported	BlWOAY	textfile	0.00441498	134.039
3.2667e-26	rs117206061	A	G	26293	0.0345572	-0.252321	0.0238236	ALDH8A1	TRUE	reported	BlWOAY	textfile	0.00424816	112.165
4.4734e-23	rs9402657	T	C	30113	0.362121	0.0837405	0.00846462	ALDH8A1	TRUE	reported	BlWOAY	textfile	0.00323961	97.8649
1.4173e-21	rs9389229	T	C	29828	0.786783	0.0952274	0.00998096	ALDH8A1	TRUE	reported	BlWOAY	textfile	0.0030425	91.0227
4.767e-21	rs62429512	T	C	27709	0.037762	-0.209453	0.0222491	ALDH8A1	TRUE	reported	BlWOAY	textfile	0.00318816	88.617
1.3939e-20	rs117966977	C	T	27266	0.0331158	-0.22223	0.0238936	ALDH8A1	TRUE	reported	BlWOAY	textfile	0.00316259	86.4985
1.3657e-19	rs41294862	C	T	30444	0.0651426	-0.148501	0.0164	ALDH8A1	TRUE	reported	BlWOAY	textfile	0.00268595	81.9858
1.5133e-14	rs9483738	T	C	30566	0.54882	0.0624153	0.00812001	ALDH8A1	TRUE	reported	BlWOAY	textfile	0.00192926	59.08
2.07e-11	rs914346	T	C	25015	0.0226449	0.201201	0.0300251	ALDH8A1	TRUE	reported	BlWOAY	textfile	0.0017919	44.9011
1.5215e-10	rs9483751	A	G	30511	0.395138	-0.0529858	0.0082749	ALDH8A1	TRUE	reported	BlWOAY	textfile	0.00134201	40.9983
2.503e-10	rs17705152	A	G	30779	0.117314	0.0791933	0.0125169	ALDH8A1	TRUE	reported	BlWOAY	textfile	0.00129886	40.0271
3.9447e-10	rs56110897	G	T	24041	0.0203652	0.201832	0.0322611	ALDH8A1	TRUE	reported	BlWOAY	textfile	0.00162541	39.1368
4.5525e-10	rs76344333	G	A	23860	0.0143732	0.239561	0.0384294	ALDH8A1	TRUE	reported	BlWOAY	textfile	0.00162603	38.857
5.1325e-10	rs4896134	A	G	30894	0.361978	-0.051993	0.008366	ALDH8A1	TRUE	reported	BlWOAY	textfile	0.00124864	38.6212
1.7121e-09	rs56252100	T	C	18979	0.0168788	-0.23975	0.039807	ALDH8A1	TRUE	reported	BlWOAY	textfile	0.00190763	36.2703
1.9251e-09	rs2474924	A	T	30686	0.330814	0.0514804	0.00857422	ALDH8A1	TRUE	reported	BlWOAY	textfile	0.0011734	36.0469
7.3467e-09	rs74634620	T	G	22493	0.0225737	0.183414	0.0317172	ALDH8A1	TRUE	reported	BlWOAY	textfile	0.00148451	33.4378
1.2179e-08	rs112529964	T	C	12893	0.0158165	0.284008	0.0498504	ALDH8A1	TRUE	reported	BlWOAY	textfile	0.00251118	32.4531
1.8702e-08	rs117130183	A	G	11839	0.0139021	-0.311718	0.0554303	ALDH8A1	TRUE	reported	BlWOAY	textfile	0.00266413	31.6195
3.2206e-08	rs62430454	T	C	27153	0.0200726	-0.169069	0.0305797	ALDH8A1	TRUE	reported	BlWOAY	textfile	0.00112449	30.5654
1e-200	rs4578194	T	C	30935	0.69251	0.325622	0.0085133	ALDH9A1	TRUE	reported	X40K1U	textfile	0.0451558	1462.86
1e-200	rs10800135	C	G	30818	0.197248	-0.346751	0.00992786	ALDH9A1	TRUE	reported	X40K1U	textfile	0.0380766	1219.82
1e-200	rs4147602	T	C	30935	0.363975	-0.270933	0.00821257	ALDH9A1	TRUE	reported	X40K1U	textfile	0.033986	1088.28
1e-200	rs11587760	A	C	30153	0.116583	-0.407863	0.0124695	ALDH9A1	TRUE	reported	X40K1U	textfile	0.0342659	1069.81
1.9851e-187	rs10918252	T	C	30606	0.0580289	-0.497902	0.017052	ALDH9A1	TRUE	reported	X40K1U	textfile	0.0271019	852.532
1.4524e-173	rs9333471	C	T	30935	0.285148	0.246969	0.00879324	ALDH9A1	TRUE	reported	X40K1U	textfile	0.0248657	788.784
2.0863e-152	rs56108418	T	C	30606	0.672869	0.224032	0.0085193	ALDH9A1	TRUE	reported	X40K1U	textfile	0.0220954	691.487
7.9793e-123	rs75865921	T	A	30491	0.0520543	0.425801	0.0180659	ALDH9A1	TRUE	reported	X40K1U	textfile	0.017893	555.48
1.444e-117	rs16849624	T	A	30813	0.173689	0.243017	0.0105426	ALDH9A1	TRUE	reported	X40K1U	textfile	0.016952	531.314
2.1384e-74	rs1572542	A	G	30935	0.401481	0.148863	0.00815762	ALDH9A1	TRUE	reported	X40K1U	textfile	0.0106499	332.979
6.4242e-74	rs7556417	T	C	30921	0.172984	-0.19234	0.0105752	ALDH9A1	TRUE	reported	X40K1U	textfile	0.010585	330.778
2.2434e-56	rs9333468	G	T	29986	0.136652	-0.187302	0.0118391	ALDH9A1	TRUE	reported	X40K1U	textfile	0.00827785	250.275
5.259e-38	rs138453198	A	G	24033	0.0299893	-0.343473	0.026651	ALDH9A1	TRUE	reported	X40K1U	textfile	0.0068637	166.082
2.66e-31	rs11590711	G	A	30814	0.444031	-0.0941418	0.00808959	ALDH9A1	TRUE	reported	X40K1U	textfile	0.00437582	135.42
3.5437e-28	rs4147598	G	A	30929	0.104763	0.144227	0.0131033	ALDH9A1	TRUE	reported	X40K1U	textfile	0.00390181	121.144
1.063e-22	rs115791054	T	C	22016	0.0253822	0.296466	0.0302334	ALDH9A1	TRUE	reported	X40K1U	textfile	0.00434854	96.1469
1.2697e-21	rs72699961	G	A	30153	0.138034	-0.112596	0.0117876	ALDH9A1	TRUE	reported	X40K1U	textfile	0.00301686	91.2366
6.1851e-21	rs17405997	T	C	26320	0.0699509	0.160136	0.0170595	ALDH9A1	TRUE	reported	X40K1U	textfile	0.00333662	88.1072
3.9022e-17	rs6662032	A	G	30820	0.0979467	-0.113907	0.013535	ALDH9A1	TRUE	reported	X40K1U	textfile	0.00229272	70.8194
1.9715e-16	rs141456574	C	T	27747	0.0224371	0.235432	0.0286281	ALDH9A1	TRUE	reported	X40K1U	textfile	0.00243149	67.626
3.3641e-15	rs117895696	A	G	22593	0.0173263	0.283589	0.0360035	ALDH9A1	TRUE	reported	X40K1U	textfile	0.00273857	62.0369
7.184e-15	rs150951550	A	C	27517	0.0256781	-0.20947	0.02692	ALDH9A1	TRUE	reported	X40K1U	textfile	0.00219552	60.5427
8.946e-14	rs4074362	C	A	28965	0.0313121	0.177696	0.0238333	ALDH9A1	TRUE	reported	X40K1U	textfile	0.0019155	55.5851
2.7809e-13	rs61800425	A	G	30818	0.273215	0.0659712	0.00903134	ALDH9A1	TRUE	reported	X40K1U	textfile	0.00172842	53.3552
3.284e-12	rs6665765	T	C	28246	0.0736413	0.112101	0.0160947	ALDH9A1	TRUE	reported	X40K1U	textfile	0.00171456	48.5092
4.2383e-12	rs2010538	G	A	30815	0.344294	-0.0586972	0.00847123	ALDH9A1	TRUE	reported	X40K1U	textfile	0.00155562	48.0079
1.3057e-11	rs114763603	G	A	22858	0.0201273	-0.225168	0.03327	ALDH9A1	TRUE	reported	X40K1U	textfile	0.00199986	45.8005
6.4984e-11	rs12063408	C	T	23606	0.0208247	0.21033	0.0322005	ALDH9A1	TRUE	reported	X40K1U	textfile	0.00180415	42.6621
2.2358e-10	rs12041574	G	A	26501	0.0432694	0.135339	0.0213324	ALDH9A1	TRUE	reported	X40K1U	textfile	0.00151651	40.2471
5.1259e-10	rs139194917	A	G	24501	0.0155886	0.226475	0.0364384	ALDH9A1	TRUE	reported	X40K1U	textfile	0.00157419	38.6268
7.2378e-10	rs142657651	A	G	12369	0.0164118	0.307831	0.0499652	ALDH9A1	TRUE	reported	X40K1U	textfile	0.00305931	37.9506
7.5864e-09	rs4147601	G	T	29328	0.143269	0.0680517	0.0117787	ALDH9A1	TRUE	reported	X40K1U	textfile	0.00113685	33.3772
1.1179e-08	rs112376933	C	T	20523	0.0175032	-0.214813	0.0376093	ALDH9A1	TRUE	reported	X40K1U	textfile	0.00158708	32.6203
2.0922e-08	rs10918350	A	G	29328	0.12005	-0.0711539	0.012697	ALDH9A1	TRUE	reported	X40K1U	textfile	0.00106967	31.4027
2.6336e-08	rs138594097	T	C	10996	0.0179225	-0.28241	0.0507557	ALDH9A1	TRUE	reported	X40K1U	textfile	0.00280759	30.9536
1.1122e-45	rs434844	G	C	31561	0.384618	0.115695	0.00815534	ALOX12	TRUE	reported	ru4jO9	textfile	0.00633626	201.241
2.4962e-39	rs2089454	C	T	31683	0.64614	0.108715	0.00828545	ALOX12	TRUE	reported	ru4jO9	textfile	0.00540465	172.155
5.8035e-36	rs11571326	A	G	31354	0.0925644	0.172081	0.0137444	ALOX12	TRUE	reported	ru4jO9	textfile	0.00497458	156.743
8.0887e-09	rs112316101	G	A	31566	0.196538	-0.0577235	0.0100101	ALOX12	TRUE	reported	ru4jO9	textfile	0.00105232	33.2504
4.4801e-08	rs11571364	A	G	23159	0.0416667	-0.127126	0.0232376	ALOX12	TRUE	reported	ru4jO9	textfile	0.00129064	29.926
1e-200	rs2255888	C	T	31340	0.237679	-0.447548	0.00903667	ALOX15	TRUE	reported	LmUJ2T	textfile	0.0725836	2452.65
1.4457e-76	rs11078528	A	G	31139	0.287236	0.163112	0.00880768	ALOX15	TRUE	reported	LmUJ2T	textfile	0.010894	342.942
[truncated: 38,449 more rows]
