# Supplementary material for: Therapeutic Target Discovery for Multiple Myeloma: Identifying Druggable Genes via Mendelian Randomization
Source: Biomedicines. 2025 Apr 5;13(4):885. doi: 10.3390/biomedicines13040885 (PMC12024999; doi:10.3390/biomedicines13040885)
Supplement: Supplementary file 1 [file biomedicines-13-00885-s001.zip › Table S4.xlsx]

## Sheet: Sheet1
Table S4 Heterogeneity Test Results for Significant Genes and Instrumental Variables
id.exposure	id.outcome	outcome	exposure	method	Q	Q_df	Q_pval
2sqcWm	J1Nu4r	outcome	PAM	MR Egger	92.0314	76	0.101699
2sqcWm	J1Nu4r	outcome	PAM	Inverse variance weighted	92.2852	77	0.112863
4Vykiv	J1Nu4r	outcome	ABCA2	MR Egger	19.6137	19	0.41815
4Vykiv	J1Nu4r	outcome	ABCA2	Inverse variance weighted	20.5337	20	0.425019
6rirFq	J1Nu4r	outcome	LIPA	MR Egger	79.6008	90	0.775458
6rirFq	J1Nu4r	outcome	LIPA	Inverse variance weighted	79.6877	91	0.795613
7nwHHL	J1Nu4r	outcome	LRRC4B	MR Egger	1.51412	3	0.679014
7nwHHL	J1Nu4r	outcome	LRRC4B	Inverse variance weighted	1.52375	4	0.822426
8uLAla	J1Nu4r	outcome	OVGP1	MR Egger	29.3884	33	0.64764
8uLAla	J1Nu4r	outcome	OVGP1	Inverse variance weighted	29.503	34	0.687772
9D3DMv	J1Nu4r	outcome	MATN2	MR Egger	17.4069	13	0.181365
9D3DMv	J1Nu4r	outcome	MATN2	Inverse variance weighted	17.8059	14	0.215763
AlHE5v	J1Nu4r	outcome	MARK3	MR Egger	16.5651	22	0.786886
AlHE5v	J1Nu4r	outcome	MARK3	Inverse variance weighted	16.828	23	0.817606
AuiXv3	J1Nu4r	outcome	LRRK1	MR Egger	8.98971	16	0.913837
AuiXv3	J1Nu4r	outcome	LRRK1	Inverse variance weighted	10.2513	17	0.892742
B3TA9k	J1Nu4r	outcome	ABCB4	MR Egger	7.47438	9	0.587855
B3TA9k	J1Nu4r	outcome	ABCB4	Inverse variance weighted	7.48581	10	0.678922
cK6Lmj	J1Nu4r	outcome	ALOX5AP	MR Egger	8.2158	25	0.999361
cK6Lmj	J1Nu4r	outcome	ALOX5AP	Inverse variance weighted	8.34869	26	0.999593
CPNQ8C	J1Nu4r	outcome	TRAV8-4	MR Egger	3.83766	4	0.428422
CPNQ8C	J1Nu4r	outcome	TRAV8-4	Inverse variance weighted	3.84856	5	0.571419
DB9S7R	J1Nu4r	outcome	CCNA1	MR Egger	11.9146	15	0.685485
DB9S7R	J1Nu4r	outcome	CCNA1	Inverse variance weighted	11.9153	16	0.749792
HJVOYQ	J1Nu4r	outcome	ORM1	MR Egger	27.3253	36	0.850363
HJVOYQ	J1Nu4r	outcome	ORM1	Inverse variance weighted	27.5252	37	0.871435
i0pzKF	J1Nu4r	outcome	FKBP15	MR Egger	15.4752	14	0.346459
i0pzKF	J1Nu4r	outcome	FKBP15	Inverse variance weighted	17.7147	15	0.277961
IntcFQ	J1Nu4r	outcome	TNXB	MR Egger	10.7247	22	0.978459
IntcFQ	J1Nu4r	outcome	TNXB	Inverse variance weighted	11.0681	23	0.982483
J6PMZN	J1Nu4r	outcome	MPZ	MR Egger	2.63726	5	0.755696
J6PMZN	J1Nu4r	outcome	MPZ	Inverse variance weighted	2.65182	6	0.851104
jc3pq2	J1Nu4r	outcome	HLA-DPB1	MR Egger	23.8262	31	0.817573
jc3pq2	J1Nu4r	outcome	HLA-DPB1	Inverse variance weighted	25.8908	32	0.768416
kmxyr7	J1Nu4r	outcome	GSN	MR Egger	50.29	65	0.910377
kmxyr7	J1Nu4r	outcome	GSN	Inverse variance weighted	50.4564	66	0.921804
mp5LRX	J1Nu4r	outcome	C5	MR Egger	57.5513	63	0.670133
mp5LRX	J1Nu4r	outcome	C5	Inverse variance weighted	59.4891	64	0.636515
oewyTi	J1Nu4r	outcome	GGCX	MR Egger	14.1418	19	0.775361
oewyTi	J1Nu4r	outcome	GGCX	Inverse variance weighted	17.1845	20	0.640962
OOpLi8	J1Nu4r	outcome	HS3ST1	MR Egger	6.2809	7	0.50736
OOpLi8	J1Nu4r	outcome	HS3ST1	Inverse variance weighted	6.95587	8	0.541402
Ovvmao	J1Nu4r	outcome	PPP5C	MR Egger	24.2004	26	0.564507
Ovvmao	J1Nu4r	outcome	PPP5C	Inverse variance weighted	24.2084	27	0.618734
pIl6ue	J1Nu4r	outcome	EDEM2	MR Egger	13.9984	19	0.783785
pIl6ue	J1Nu4r	outcome	EDEM2	Inverse variance weighted	14.2053	20	0.819934
PPrA42	J1Nu4r	outcome	FSTL1	MR Egger	19.1175	17	0.321831
PPrA42	J1Nu4r	outcome	FSTL1	Inverse variance weighted	20.2067	18	0.321305
quU49p	J1Nu4r	outcome	FUCA1	MR Egger	47.9943	40	0.180408
quU49p	J1Nu4r	outcome	FUCA1	Inverse variance weighted	51.6853	41	0.122426
RCkELG	J1Nu4r	outcome	PDE7A	MR Egger	4.64523	7	0.703165
RCkELG	J1Nu4r	outcome	PDE7A	Inverse variance weighted	5.00498	8	0.757044
SpeJPp	J1Nu4r	outcome	SGSH	MR Egger	9.15706	9	0.422905
SpeJPp	J1Nu4r	outcome	SGSH	Inverse variance weighted	10.5079	10	0.397116
tyul6h	J1Nu4r	outcome	CD1A	MR Egger	18.6437	25	0.813876
tyul6h	J1Nu4r	outcome	CD1A	Inverse variance weighted	18.8589	26	0.842331
VeT6id	J1Nu4r	outcome	CA2	MR Egger	36.2979	37	0.501761
VeT6id	J1Nu4r	outcome	CA2	Inverse variance weighted	44.7992	38	0.208046
x80E1X	J1Nu4r	outcome	PTGDS	MR Egger	5.09195	10	0.884951
x80E1X	J1Nu4r	outcome	PTGDS	Inverse variance weighted	5.23146	11	0.919441
XfoPrv	J1Nu4r	outcome	FGFRL1	MR Egger	8.01825	16	0.948321
XfoPrv	J1Nu4r	outcome	FGFRL1	Inverse variance weighted	8.44747	17	0.95602
YOrEpt	J1Nu4r	outcome	LIPN	MR Egger	44.8103	64	0.967319
YOrEpt	J1Nu4r	outcome	LIPN	Inverse variance weighted	44.8143	65	0.973573
ZfXyMi	J1Nu4r	outcome	SPINT2	MR Egger	16.9803	22	0.764449
ZfXyMi	J1Nu4r	outcome	SPINT2	Inverse variance weighted	18.1583	23	0.748849
ZXJl81	J1Nu4r	outcome	TNF	MR Egger	8.22694	15	0.914362
ZXJl81	J1Nu4r	outcome	TNF	Inverse variance weighted	13.4128	16	0.642371
