# Supplementary material for: Therapeutic Target Discovery for Multiple Myeloma: Identifying Druggable Genes via Mendelian Randomization
Source: Biomedicines. 2025 Apr 5;13(4):885. doi: 10.3390/biomedicines13040885 (PMC12024999; doi:10.3390/biomedicines13040885)
Supplement: Supplementary file 1 [file biomedicines-13-00885-s001.zip › Table S5.xlsx]

## Sheet: Sheet1
Table S5 Horizontal Pleiotropy Test Results for Instrumental Variables and Multiple Myeloma Risk
id.exposure	id.outcome	outcome	exposure	egger_intercept	se	pval
2sqcWm	J1Nu4r	outcome	PAM	-0.0104576	0.0228402	0.648359
4Vykiv	J1Nu4r	outcome	ABCA2	0.0374109	0.0396283	0.356997
6rirFq	J1Nu4r	outcome	LIPA	-0.00551254	0.0186924	0.768743
7nwHHL	J1Nu4r	outcome	LRRC4B	0.00804156	0.0819599	0.928028
8uLAla	J1Nu4r	outcome	OVGP1	0.0111527	0.0329316	0.737009
9D3DMv	J1Nu4r	outcome	MATN2	0.0230663	0.0422526	0.594369
AlHE5v	J1Nu4r	outcome	MARK3	-0.0204228	0.0398295	0.613232
AuiXv3	J1Nu4r	outcome	LRRK1	0.0500215	0.0445345	0.277921
B3TA9k	J1Nu4r	outcome	ABCB4	0.00635662	0.0594668	0.917218
cK6Lmj	J1Nu4r	outcome	ALOX5AP	0.014536	0.0398747	0.718518
CPNQ8C	J1Nu4r	outcome	TRAV8-4	0.00829722	0.0794522	0.921855
DB9S7R	J1Nu4r	outcome	CCNA1	-0.00107135	0.0402367	0.979109
HJVOYQ	J1Nu4r	outcome	ORM1	0.0118305	0.0264551	0.657416
i0pzKF	J1Nu4r	outcome	FKBP15	0.0586017	0.041171	0.17653
IntcFQ	J1Nu4r	outcome	TNXB	-0.027419	0.0467888	0.563829
J6PMZN	J1Nu4r	outcome	MPZ	0.00868398	0.0719551	0.908639
jc3pq2	J1Nu4r	outcome	HLA-DPB1	-0.0476082	0.0331329	0.160768
kmxyr7	J1Nu4r	outcome	GSN	-0.00956002	0.0234292	0.684586
mp5LRX	J1Nu4r	outcome	C5	-0.0316073	0.0227053	0.168797
oewyTi	J1Nu4r	outcome	GGCX	0.0681916	0.0390934	0.0972588
OOpLi8	J1Nu4r	outcome	HS3ST1	-0.0501667	0.0610623	0.438407
Ovvmao	J1Nu4r	outcome	PPP5C	0.00218445	0.0244791	0.929577
pIl6ue	J1Nu4r	outcome	EDEM2	0.0201462	0.0442867	0.654334
PPrA42	J1Nu4r	outcome	FSTL1	0.0473259	0.0480878	0.338838
quU49p	J1Nu4r	outcome	FUCA1	0.0554874	0.0316363	0.0871051
RCkELG	J1Nu4r	outcome	PDE7A	0.0445489	0.0742747	0.567549
SpeJPp	J1Nu4r	outcome	SGSH	-0.0547989	0.0475579	0.278903
tyul6h	J1Nu4r	outcome	CD1A	-0.011327	0.0244171	0.646737
VeT6id	J1Nu4r	outcome	CA2	-0.106162	0.0364104	0.00599604
x80E1X	J1Nu4r	outcome	PTGDS	-0.0205952	0.0551397	0.716565
XfoPrv	J1Nu4r	outcome	FGFRL1	0.0250308	0.0382065	0.521683
YOrEpt	J1Nu4r	outcome	LIPN	-0.0012577	0.0199446	0.949915
ZfXyMi	J1Nu4r	outcome	SPINT2	-0.0380031	0.0350148	0.289519
ZXJl81	J1Nu4r	outcome	TNF	0.106052	0.0465705	0.0378509
