# Supplementary material for: Therapeutic Target Discovery for Multiple Myeloma: Identifying Druggable Genes via Mendelian Randomization
Source: Biomedicines. 2025 Apr 5;13(4):885. doi: 10.3390/biomedicines13040885 (PMC12024999; doi:10.3390/biomedicines13040885)
Supplement: Supplementary file 1 [file biomedicines-13-00885-s001.zip › Table S6.xlsx]

## Sheet: Sheet1
Table S6 Colocalization results of potentially druggable genes
Gene	leadsnp	leadsnppos	nsnps	PP.H0.abf	PP.H1.abf	PP.H2.abf	PP.H3.abf	PP.H4.abf
ORM1	rs9299216	117078173	3248	0	0.0347114	0	0.00930457	0.955984
MATN2	rs11991498	98856699	3240	1.2376e-239	0.0707221	1.1503e-239	0.0648687	0.864409
OVGP1	rs1264899	111992095	3585	0	0.121187	0	0.0790414	0.799771
ALOX5AP	rs12429692	31312178	3226	0	0.296007	0	0.0984534	0.60554
LRRK1	rs2925200	101610336	4258	8.1626e-278	0.252331	4.8043e-278	0.147915	0.599754
ABCB4	rs45493392	87079880	2504	3.59478e-100	0.361214	1.10074e-100	0.110077	0.528709
PTGDS	rs885070	139856810	2702	3.404e-142	0.31421	2.1021e-142	0.193547	0.492243
PDE7A	rs62506599	66888699	3388	2.29852e-38	0.399977	1.29377e-38	0.22476	0.375263
MPZ	rs74124945	161372372	2860	9.0171e-80	0.580543	3.01234e-80	0.193716	0.22574
GSN	rs10760167	124035545	2647	0	0.637843	0	0.15507	0.207087
LRRC4B	rs2607238	51019404	3483	6.5419e-34	0.619338	1.89051e-34	0.178778	0.201884
HLA-DPB1	rs9277935	33160425	2354	5.8917e-168	0.680387	1.0871e-168	0.125342	0.194271
FKBP15	rs17762660	115952414	3444	1.0506e-143	0.5776	4.2096e-144	0.231252	0.191148
LIPN	rs10509554	90525792	3374	0	0.667894	0	0.172927	0.159179
PPP5C	rs12459222	46859301	3615	0	0.625755	0	0.216628	0.157617
CCNA1	rs4941839	37025916	2743	6.4333e-211	0.656604	1.9111e-211	0.194905	0.148491
MARK3	rs8006994	103841296	3202	0	0.683467	0	0.176156	0.140377
CD1A	rs3181030	158220291	3452	0	0.66782	0	0.20562	0.12656
TRAV8-4	rs8003805	22370028	4248	3.97086e-51	0.694968	1.07459e-51	0.187954	0.117078
C5	rs10733650	123784498	2359	0	0.731506	0	0.157562	0.110931
EDEM2	rs7353271	33727431	2214	0	0.726297	0	0.162881	0.110821
CA2	rs7814461	86958004	1753	0	0.771681	0	0.1247	0.103619
SGSH	rs114747872	78180243	3687	2.1476e-102	0.715823	6.0412e-103	0.201274	0.0829033
TNF	rs1121800	31535074	2214	1.1768e-125	0.751814	2.7443e-126	0.175253	0.0729322
HS3ST1	rs224488	11432582	4164	5.51128e-75	0.691613	1.90828e-75	0.239402	0.0689848
PAM	rs2431321	102118794	3456	0	0.658251	0	0.279536	0.0622129
FSTL1	rs1147707	120169248	3053	7.3524e-205	0.728683	2.1306e-205	0.2111	0.0602172
TNXB	rs2269426	32076499	1175	1.6764e-119	0.864551	1.5787e-120	0.0813609	0.054088
GGCX	rs35215812	85792384	3428	1.11474290733427e-308	0.756546	1.11313174760897e-308	0.203955	0.0394995
ABCA2	rs4880192	139927062	2816	6.0091e-192	0.590017	3.8113e-192	0.374179	0.035804
FGFRL1	rs34587452	1009900	3655	1.56385e-85	0.740494	4.75001e-86	0.224882	0.0346235
LIPA	rs1412444	91002927	3793	0	0.43148	0	0.536274	0.0322456
SPINT2	rs55978203	38757121	3080	1.9507e-200	0.691496	7.9589e-201	0.282103	0.0264003
FUCA1	rs2501431	24201643	2469	0	0.785654	0	0.189538	0.0248074
