# Supplementary material for: Therapeutic Target Discovery for Multiple Myeloma: Identifying Druggable Genes via Mendelian Randomization
Source: Biomedicines. 2025 Apr 5;13(4):885. doi: 10.3390/biomedicines13040885 (PMC12024999; doi:10.3390/biomedicines13040885)
Supplement: Supplementary file 1 [file biomedicines-13-00885-s001.zip › Table S7.xlsx]

## Sheet: Sheet1
Table S7 Potential Side Effects of ORM1 as Drug Targets Identified through MR-PheWAS Analysis
exposure	method	nsnp.x	b	se	pval	p.adj	trait	ncase	consortium	population	sample_size	ncontrol	category
ORM1	Inverse variance weighted	38	0.295112	0.0555742	1.0949e-07	0.000153396	Blindness and low vision	723	UKB-SAIGE	European	407253	406530	sense organs
ORM1	Inverse variance weighted	38	-0.456004	0.0911138	5.59281e-07	0.000391776	Acute posthemorrhagic anemia	271	UKB-SAIGE	European	390297	390026	hematopoietic
ORM1	Inverse variance weighted	38	0.140723	0.0295724	1.94945e-06	0.000910395	Acute appendicitis	2608	UKB-SAIGE	European	408160	405552	digestive
ORM1	Inverse variance weighted	38	-0.165753	0.0369534	7.27567e-06	0.00217244	Leukemia	1661	UKB-SAIGE	European	406127	404466	neoplasms
ORM1	Inverse variance weighted	38	0.120548	0.0269567	7.75317e-06	0.00217244	Appendicitis	3217	UKB-SAIGE	European	408769	405552	digestive
ORM1	Inverse variance weighted	38	-0.482727	0.11527	2.81656e-05	0.00627015	Astigmatism	190	UKB-SAIGE	European	406720	406530	sense organs
ORM1	Inverse variance weighted	38	-0.162539	0.0390383	3.13284e-05	0.00627015	Elevated blood pressure reading without diagnosis of hypertension	1487	UKB-SAIGE	European	331853	330366	circulatory system
ORM1	Inverse variance weighted	38	0.10688	0.0260983	4.21629e-05	0.00738378	Appendiceal conditions	3409	UKB-SAIGE	European	408961	405552	digestive
ORM1	Inverse variance weighted	38	0.675447	0.170258	7.27241e-05	0.0107362	Vascular disorders of kidney/hypertrophy	77	UKB-SAIGE	European	397679	397602	genitourinary
ORM1	Inverse variance weighted	38	-0.281563	0.0711971	7.66326e-05	0.0107362	Antirheumatics causing adverse effects in therapeutic use	476	UKB-SAIGE	European	382273	381797	injuries & poisonings
ORM1	Inverse variance weighted	38	-0.672994	0.172627	9.6772e-05	0.0123252	Speech and language disorder	89	UKB-SAIGE	European	408467	408378	mental disorders
ORM1	Inverse variance weighted	38	-0.246192	0.0640427	0.000120954	0.0141214	Multiple myeloma	552	UKB-SAIGE	European	405018	404466	neoplasms
ORM1	Inverse variance weighted	38	0.696851	0.186189	0.000182049	0.0181352	ASCVD	66	UKB-SAIGE	European	377169	377103	circulatory system
ORM1	Inverse variance weighted	38	-0.188187	0.0504998	0.000194167	0.0181352	Postinflammatory pulmonary fibrosis	887	UKB-SAIGE	European	398298	397411	respiratory
ORM1	Inverse variance weighted	38	-0.402678	0.107235	0.00017328	0.0181352	Congenital anomalies of mouth/tongue	193	UKB-SAIGE	European	406923	406730	congenital anomalies
ORM1	Inverse variance weighted	38	0.500752	0.135388	0.000216753	0.0189795	Cysts of oral soft tissues	125	UKB-SAIGE	European	403448	403323	digestive
ORM1	Inverse variance weighted	38	-0.160229	0.0435593	0.000234694	0.0193415	Aortic valve disease	1260	UKB-SAIGE	European	403681	402421	circulatory system
ORM1	Inverse variance weighted	38	0.314777	0.0861953	0.000260298	0.0202599	Preeclampsia and eclampsia	307	UKB-SAIGE	European	408154	407847	pregnancy complications
ORM1	Inverse variance weighted	38	-0.174483	0.0481243	0.000288204	0.0212512	Secondary hypothyroidism	1117	UKB-SAIGE	European	392546	391429	endocrine/metabolic
ORM1	Inverse variance weighted	38	-0.343594	0.0954271	0.000317499	0.0222408	Chronic interstitial cystitis	249	UKB-SAIGE	European	380185	379936	genitourinary
ORM1	Inverse variance weighted	38	0.163365	0.0462792	0.0004156	0.0277265	Bipolar	1064	UKB-SAIGE	European	366540	365476	mental disorders
ORM1	Inverse variance weighted	38	0.341577	0.0975691	0.000463748	0.0283166	Encephalopathy, not elsewhere classified	237	UKB-SAIGE	European	395446	395209	neurological
ORM1	Inverse variance weighted	38	-0.104916	0.0299742	0.000464869	0.0283166	Respiratory failure, insufficiency, arrest	2565	UKB-SAIGE	European	399976	397411	respiratory
ORM1	Inverse variance weighted	38	-0.131472	0.0377829	0.000502045	0.0293069	Malposition and malpresentation of fetus or obstruction	1720	UKB-SAIGE	European	407714	405994	digestive
ORM1	Inverse variance weighted	38	0.113378	0.03277	0.000540583	0.0302943	Heartburn	2100	UKB-SAIGE	European	371375	369275	digestive
ORM1	Inverse variance weighted	38	-0.0987478	0.0286995	0.000580103	0.0310543	Complication of internal orthopedic device	3167	UKB-SAIGE	European	398096	394929	injuries & poisonings
ORM1	Inverse variance weighted	38	0.678463	0.19767	0.000598477	0.0310543	Toxic effect of other substances, chiefly nonmedicinal as to source	58	UKB-SAIGE	European	408425	408367	injuries & poisonings
ORM1	Inverse variance weighted	38	-0.114523	0.0337093	0.00068034	0.0340413	Congestive heart failure (CHF) NOS	2031	UKB-SAIGE	European	404865	402834	circulatory system
ORM1	Inverse variance weighted	38	-0.656597	0.198115	0.000919011	0.0409628	Cancer of intrathoracic organs	57	UKB-SAIGE	European	406283	406226	neoplasms
ORM1	Inverse variance weighted	38	0.301292	0.0908492	0.000911868	0.0409628	Psychogenic disorder	354	UKB-SAIGE	European	365830	365476	mental disorders
ORM1	Inverse variance weighted	38	0.122305	0.0369591	0.000935625	0.0409628	Abnormal findings on exam of gastrointestinal tract/ abdominal area	1650	UKB-SAIGE	European	336433	334783	digestive
ORM1	Inverse variance weighted	38	0.623044	0.187701	0.000902275	0.0409628	Other specified diffuse diseases of connective tissue	64	UKB-SAIGE	European	399468	399404	dermatologic
ORM1	Inverse variance weighted	38	-0.101059	0.0309171	0.00108042	0.0432478	Symptoms involving head and neck	2986	UKB-SAIGE	European	408961	405975	mental disorders
ORM1	Inverse variance weighted	38	-0.0744084	0.0227163	0.00105456	0.0432478	Acute renal failure	4521	UKB-SAIGE	European	402123	397602	genitourinary
ORM1	Inverse variance weighted	38	-0.0750953	0.0229489	0.0010668	0.0432478	Disorders of muscle, ligament, and fascia	4488	UKB-SAIGE	European	383199	378711	musculoskeletal
ORM1	Inverse variance weighted	38	-0.219769	0.0678944	0.00120827	0.0450171	Gram positive septicemia	492	UKB-SAIGE	European	394389	393897	infectious diseases
ORM1	Inverse variance weighted	38	-0.302275	0.093486	0.00122339	0.0450171	Benign neoplasm of respiratory and intrathoracic organs	348	UKB-SAIGE	European	408961	408613	neoplasms
ORM1	Inverse variance weighted	38	-0.42965	0.133163	0.00125315	0.0450171	Benign neoplasm of eye	130	UKB-SAIGE	European	407369	407239	neoplasms
ORM1	Inverse variance weighted	38	0.584333	0.180009	0.00116984	0.0450171	Other high-risk pregnancy	70	UKB-SAIGE	European	400982	400912	pregnancy complications
ORM1	Inverse variance weighted	38	-0.611467	0.191456	0.00140422	0.0468407	Retinoschisis and retinal cysts	68	UKB-SAIGE	European	397829	397761	sense organs
ORM1	Inverse variance weighted	38	0.154709	0.0484019	0.00139187	0.0468407	Hypertension complicating pregnancy, childbirth, and the puerperium	1114	UKB-SAIGE	European	408961	407847	pregnancy complications
ORM1	Inverse variance weighted	38	0.634019	0.198397	0.0013949	0.0468407	Dermatitis herpetiformis	57	UKB-SAIGE	European	402729	402672	dermatologic
ORM1	Inverse variance weighted	38	-0.372598	0.117662	0.00154195	0.0502389	Malignant neoplasm of gallbladder and extrahepatic bile ducts	196	UKB-SAIGE	European	393568	393372	neoplasms
ORM1	Inverse variance weighted	38	0.248866	0.0788287	0.00159379	0.0507478	Lower gastrointestinal congenital anomalies	364	UKB-SAIGE	European	407094	406730	congenital anomalies
ORM1	Inverse variance weighted	38	-0.0777527	0.0248771	0.00177521	0.0551168	Fasciitis	3843	UKB-SAIGE	European	382554	378711	musculoskeletal
ORM1	Inverse variance weighted	38	0.184598	0.0591696	0.00180969	0.0551168	Fracture of pelvis	722	UKB-SAIGE	European	388487	387765	injuries & poisonings
ORM1	Inverse variance weighted	38	0.134828	0.0434145	0.00189892	0.0565547	Renal failure NOS	1412	UKB-SAIGE	European	399014	397602	genitourinary
ORM1	Inverse variance weighted	38	0.458694	0.147983	0.00193763	0.0565547	Torticollis	107	UKB-SAIGE	European	392024	391917	musculoskeletal
ORM1	Inverse variance weighted	38	-0.0707335	0.0229636	0.00206835	0.0591379	Sleep apnea	4471	UKB-SAIGE	European	408194	403723	neurological
ORM1	Inverse variance weighted	38	-0.591106	0.192394	0.00212368	0.0595056	Vitiligo	60	UKB-SAIGE	European	402732	402672	dermatologic
ORM1	Inverse variance weighted	38	-0.456981	0.149055	0.00217054	0.0596259	Cornea replaced by transplant	100	UKB-SAIGE	European	397861	397761	sense organs
ORM1	Inverse variance weighted	38	-0.546712	0.180734	0.00248678	0.0618369	Benign neoplasm of eye, uveal	68	UKB-SAIGE	European	407307	407239	neoplasms
ORM1	Inverse variance weighted	38	-0.353877	0.117599	0.0026195	0.0618369	Testicular hypofunction	158	UKB-SAIGE	European	405544	405386	endocrine/metabolic
ORM1	Inverse variance weighted	38	0.21215	0.0704147	0.00258796	0.0618369	Iron deficiency anemia secondary to blood loss (chronic)	456	UKB-SAIGE	European	390482	390026	hematopoietic
ORM1	Inverse variance weighted	38	0.326046	0.107793	0.0024884	0.0618369	Mild cognitive impairment	191	UKB-SAIGE	European	402574	402383	mental disorders
ORM1	Inverse variance weighted	38	0.354683	0.116721	0.00237583	0.0618369	Other hypertrophic cardiomyopathy	163	UKB-SAIGE	European	405942	405779	circulatory system
ORM1	Inverse variance weighted	38	0.299455	0.0991493	0.00252568	0.0618369	Congenital anomalies of intestine	229	UKB-SAIGE	European	406959	406730	congenital anomalies
ORM1	Inverse variance weighted	38	0.167951	0.0556068	0.00252493	0.0618369	Congenital anomalies of genital organs	732	UKB-SAIGE	European	407462	406730	congenital anomalies
ORM1	Inverse variance weighted	38	0.282854	0.0938395	0.00257628	0.0618369	Neural tube defects	256	UKB-SAIGE	European	408650	408394	congenital anomalies
ORM1	Inverse variance weighted	38	-0.511522	0.170175	0.00264826	0.0618369	Congenital musculoskeletal deformities of spine	110	UKB-SAIGE	European	407941	407831	congenital anomalies
ORM1	Inverse variance weighted	38	0.0779514	0.0259992	0.0027156	0.0623698	Malaise and fatigue	3429	UKB-SAIGE	European	408961	405532	symptoms
ORM1	Inverse variance weighted	38	-0.404433	0.135377	0.00281301	0.0635649	Other hypertensive complications	144	UKB-SAIGE	European	330510	330366	circulatory system
ORM1	Inverse variance weighted	38	0.289557	0.0977764	0.00306226	0.0680987	Arteritis NOS	237	UKB-SAIGE	European	400832	400595	circulatory system
ORM1	Inverse variance weighted	38	0.113941	0.038542	0.00311368	0.0681604	Congenital anomalies of great vessels	1799	UKB-SAIGE	European	407964	406165	congenital anomalies
ORM1	Inverse variance weighted	38	-0.0551275	0.0187577	0.00329346	0.0709867	Bacterial pneumonia	6710	UKB-SAIGE	European	405248	398538	respiratory
ORM1	Inverse variance weighted	38	-0.139137	0.0475724	0.00344739	0.0731786	Hypertrophy of female genital organs	1275	UKB-SAIGE	European	397659	396384	genitourinary
ORM1	Inverse variance weighted	38	-0.2326	0.0797175	0.00352504	0.0737102	Other benign neoplasm of uterus	356	UKB-SAIGE	European	392009	391653	neoplasms
ORM1	Inverse variance weighted	38	-0.10084	0.0349711	0.00393265	0.0757577	Cervical intraepithelial neoplasia [CIN] [Cervical dysplasia]	2090	UKB-SAIGE	European	383992	381902	neoplasms
ORM1	Inverse variance weighted	38	-0.289675	0.100143	0.00382062	0.0757577	Chronic thyroiditis	223	UKB-SAIGE	European	391652	391429	endocrine/metabolic
ORM1	Inverse variance weighted	38	0.0512916	0.0177762	0.00390913	0.0757577	Varicose veins	12172	UKB-SAIGE	European	381764	369592	circulatory system
ORM1	Inverse variance weighted	38	-0.266132	0.0922414	0.00391207	0.0757577	Paralysis/spasm of vocal cords or larynx	266	UKB-SAIGE	European	390311	390045	respiratory
ORM1	Inverse variance weighted	38	-0.232193	0.0805333	0.0039367	0.0757577	Osteoarthrosis, localized, secondary	348	UKB-SAIGE	European	380870	380522	musculoskeletal
ORM1	Inverse variance weighted	38	0.102025	0.0353968	0.0039474	0.0757577	Fracture of foot	1842	UKB-SAIGE	European	389607	387765	injuries & poisonings
ORM1	Inverse variance weighted	38	-0.432433	0.150509	0.00406404	0.0769421	Pneumonia due to fungus (mycoses)	98	UKB-SAIGE	European	398636	398538	respiratory
ORM1	Inverse variance weighted	38	-0.324096	0.113127	0.00417163	0.077926	Symptoms involving cardiovascular system	198	UKB-SAIGE	European	403032	402834	circulatory system
ORM1	Inverse variance weighted	38	0.07941	0.0279797	0.00453787	0.0836521	Inflammation of the eye	3174	UKB-SAIGE	European	402480	399306	sense organs
ORM1	Inverse variance weighted	38	-0.415339	0.146671	0.00462909	0.0842254	Panniculitis	103	UKB-SAIGE	European	378814	378711	musculoskeletal
ORM1	Inverse variance weighted	38	-0.185867	0.0662414	0.00501745	0.0889804	Displacement of intervertebral disc	513	UKB-SAIGE	European	392430	391917	musculoskeletal
ORM1	Inverse variance weighted	38	-0.258812	0.0921339	0.00496831	0.0889804	Poisoning by agents primarily affecting blood constituents	265	UKB-SAIGE	European	382062	381797	injuries & poisonings
ORM1	Inverse variance weighted	38	0.360667	0.129197	0.00524467	0.0897275	Glycosuria or Acetonuria	131	UKB-SAIGE	European	388887	388756	endocrine/metabolic
ORM1	Inverse variance weighted	38	0.19529	0.0699155	0.00521857	0.0897275	Psychogenic and somatoform disorders	529	UKB-SAIGE	European	366005	365476	mental disorders
ORM1	Inverse variance weighted	38	-0.300921	0.107923	0.00529875	0.0897275	Chronic venous insufficiency [CVI]	188	UKB-SAIGE	European	369780	369592	circulatory system
ORM1	Inverse variance weighted	38	0.122175	0.0438335	0.00531576	0.0897275	Acute gastritis	1184	UKB-SAIGE	European	379308	378124	digestive
ORM1	Inverse variance weighted	38	0.185131	0.0668992	0.00565194	0.0942662	Complication of colostomy or enterostomy	502	UKB-SAIGE	European	395431	394929	injuries & poisonings
ORM1	Inverse variance weighted	38	-0.146684	0.0531418	0.0057759	0.0952004	Neuralgia, neuritis, and radiculitis NOS	1181	UKB-SAIGE	European	406662	405481	symptoms
ORM1	Inverse variance weighted	38	-0.18609	0.0677907	0.00604992	0.0985574	Develomental delays and disorders	496	UKB-SAIGE	European	408874	408378	mental disorders
ORM1	Inverse variance weighted	38	0.433656	0.158551	0.00623581	0.100418	Myoclonus	95	UKB-SAIGE	European	395304	395209	neurological
ORM1	Inverse variance weighted	38	-0.226287	0.0829235	0.00635536	0.10118	Traumatic amputation	476	UKB-SAIGE	European	400902	400426	injuries & poisonings
ORM1	Inverse variance weighted	38	0.0515945	0.0189527	0.00648332	0.102058	Lipoma	6271	UKB-SAIGE	European	407884	401613	neoplasms
ORM1	Inverse variance weighted	38	-0.290556	0.107101	0.00666931	0.102678	Subdural hemorrhage	259	UKB-SAIGE	European	399276	399017	circulatory system
ORM1	Inverse variance weighted	38	-0.416135	0.153198	0.00660113	0.102678	Disorders resulting from impaired renal function	98	UKB-SAIGE	European	397700	397602	genitourinary
ORM1	Inverse variance weighted	38	-0.0766984	0.0284903	0.00710065	0.105736	Colon cancer	3051	UKB-SAIGE	European	385807	382756	neoplasms
ORM1	Inverse variance weighted	38	-0.280105	0.103896	0.00701723	0.105736	Chronic lymphocytic thyroiditis	210	UKB-SAIGE	European	391639	391429	endocrine/metabolic
ORM1	Inverse variance weighted	38	0.203688	0.0757317	0.00715373	0.105736	Substance addiction and disorders	392	UKB-SAIGE	European	379747	379355	mental disorders
ORM1	Inverse variance weighted	38	0.514781	0.19145	0.00716985	0.105736	Postlaminectomy syndrome	69	UKB-SAIGE	European	391986	391917	musculoskeletal
ORM1	Inverse variance weighted	38	0.507846	0.189615	0.00739982	0.107991	Anomalies of pupillary function	71	UKB-SAIGE	European	401316	401245	sense organs
ORM1	Inverse variance weighted	38	0.0646676	0.0242508	0.00766182	0.110662	Other retinal disorders	3867	UKB-SAIGE	European	400726	396859	sense organs
ORM1	Inverse variance weighted	38	0.272057	0.102691	0.00806621	0.113008	Cancer of connective tissue	312	UKB-SAIGE	European	408849	408537	neoplasms
ORM1	Inverse variance weighted	38	0.0811934	0.0306114	0.00799251	0.113008	Inflammation of eyelids	2396	UKB-SAIGE	European	401702	399306	sense organs
ORM1	Inverse variance weighted	38	-0.0891198	0.0336227	0.00803519	0.113008	Respiratory failure	2018	UKB-SAIGE	European	399429	397411	respiratory
ORM1	Inverse variance weighted	38	0.18916	0.0717927	0.00841843	0.113275	Aplastic anemia	436	UKB-SAIGE	European	390462	390026	hematopoietic
ORM1	Inverse variance weighted	38	0.303699	0.115389	0.00848958	0.113275	Pain, swelling or discharge of eye	170	UKB-SAIGE	European	401415	401245	sense organs
ORM1	Inverse variance weighted	38	-0.0522208	0.0197912	0.0083253	0.113275	Pneumococcal pneumonia	5951	UKB-SAIGE	European	404489	398538	respiratory
ORM1	Inverse variance weighted	38	-0.0606517	0.0230433	0.00848645	0.113275	Other local infections of skin and subcutaneous tissue	4520	UKB-SAIGE	European	402155	397635	dermatologic
ORM1	Inverse variance weighted	38	0.16614	0.0630828	0.00844644	0.113275	Nonspecific abnormal findings on radiological and other examination of other intrathoracic organs (echocardiogram, etc)	567	UKB-SAIGE	European	408830	408263	circulatory system
ORM1	Inverse variance weighted	38	-0.216981	0.0826036	0.00861979	0.113928	Influenza	328	UKB-SAIGE	European	398866	398538	respiratory
ORM1	Inverse variance weighted	38	0.0398469	0.0152852	0.00913692	0.118526	Personal history of diseases of digestive system	15392	UKB-SAIGE	European	350175	334783	digestive
ORM1	Inverse variance weighted	38	0.113836	0.0436473	0.00910495	0.118526	Placenta previa and abruptio placenta	1274	UKB-SAIGE	European	402220	400946	pregnancy complications
ORM1	Inverse variance weighted	38	-0.43897	0.168756	0.00928928	0.119397	Bone marrow or stem cell transplant	79	UKB-SAIGE	European	408961	408882	neoplasms
ORM1	Inverse variance weighted	38	0.0286133	0.0110204	0.00942083	0.119987	Functional digestive disorders	22138	UKB-SAIGE	European	356921	334783	digestive
ORM1	Inverse variance weighted	38	-0.178699	0.0691337	0.0097425	0.122068	Respiratory abnormalities	611	UKB-SAIGE	European	408961	408350	respiratory
ORM1	Inverse variance weighted	38	0.0980978	0.0379595	0.00975846	0.122068	Symptoms involving nervous and musculoskeletal systems	1886	UKB-SAIGE	European	408961	407075	symptoms
ORM1	Inverse variance weighted	38	0.326289	0.126615	0.00996564	0.123556	Obsessive-compulsive disorders	141	UKB-SAIGE	European	365617	365476	mental disorders
ORM1	Inverse variance weighted	38	-0.324887	0.126615	0.0102894	0.126452	Acquired hemolytic anemias	143	UKB-SAIGE	European	390169	390026	hematopoietic
ORM1	Inverse variance weighted	38	-0.220438	0.0860916	0.0104521	0.126689	Proteinuria	339	UKB-SAIGE	European	408569	408230	endocrine/metabolic
ORM1	Inverse variance weighted	38	-0.37286	0.145691	0.0104896	0.126689	Autoimmune hemolytic anemias	107	UKB-SAIGE	European	390133	390026	hematopoietic
ORM1	Inverse variance weighted	38	-0.0586375	0.0229636	0.0106649	0.127705	Other and unspecified disc disorder	4434	UKB-SAIGE	European	396351	391917	musculoskeletal
ORM1	Inverse variance weighted	38	-0.132314	0.0521374	0.0111556	0.132449	Stricture of artery	873	UKB-SAIGE	European	401468	400595	circulatory system
ORM1	Inverse variance weighted	38	-0.17193	0.0680234	0.0114872	0.13524	Gastrointestinal complications	486	UKB-SAIGE	European	387824	387338	digestive
ORM1	Inverse variance weighted	38	0.152346	0.0605537	0.0118737	0.136017	Crystal arthropathies	616	UKB-SAIGE	European	405814	405198	endocrine/metabolic
ORM1	Inverse variance weighted	38	0.343527	0.136653	0.0119415	0.136017	Transient mental disorders due to conditions classified elsewhere	121	UKB-SAIGE	European	402504	402383	mental disorders
ORM1	Inverse variance weighted	38	0.0908363	0.0360952	0.0118502	0.136017	Degenerative disease of the spinal cord	1789	UKB-SAIGE	European	396998	395209	neurological
ORM1	Inverse variance weighted	38	0.0791415	0.0314558	0.0118708	0.136017	Cardiac and circulatory congenital anomalies	2796	UKB-SAIGE	European	408961	406165	congenital anomalies
ORM1	Inverse variance weighted	38	-0.0480515	0.0191951	0.0123034	0.136975	Inflammatory diseases of female pelvic organs	6204	UKB-SAIGE	European	405961	399757	genitourinary
ORM1	Inverse variance weighted	38	0.260271	0.103845	0.012199	0.136975	Spina bifida	210	UKB-SAIGE	European	408604	408394	congenital anomalies
ORM1	Inverse variance weighted	38	-0.0480086	0.0191814	0.0123189	0.136975	Pain in limb	6327	UKB-SAIGE	European	408961	402634	symptoms
ORM1	Inverse variance weighted	38	-0.241705	0.0975639	0.0132341	0.145992	Hepatomegaly	297	UKB-SAIGE	European	400352	400055	digestive
ORM1	Inverse variance weighted	38	-0.193351	0.0781393	0.0133444	0.146058	Cholangitis	477	UKB-SAIGE	European	391784	391307	digestive
ORM1	Inverse variance weighted	38	-0.0756347	0.0306113	0.0134807	0.146407	Benign neoplasm of unspecified sites	2402	UKB-SAIGE	European	408961	406559	neoplasms
ORM1	Inverse variance weighted	38	0.0736889	0.0298873	0.0136801	0.147429	Cholecystitis without cholelithiasis	2761	UKB-SAIGE	European	394068	391307	digestive
ORM1	Inverse variance weighted	38	0.16562	0.0675954	0.0142792	0.152711	Osteoarthrosis, generalized	599	UKB-SAIGE	European	381121	380522	musculoskeletal
ORM1	Inverse variance weighted	38	-0.122099	0.0501092	0.0148237	0.157333	Stricture/obstruction of ureter	913	UKB-SAIGE	European	398515	397602	genitourinary
ORM1	Inverse variance weighted	38	-0.281955	0.116326	0.0153571	0.158396	Testicular dysfunction	168	UKB-SAIGE	European	405554	405386	endocrine/metabolic
ORM1	Inverse variance weighted	38	0.297529	0.122773	0.015376	0.158396	Hereditary and idiopathic peripheral neuropathy	152	UKB-SAIGE	European	407004	406852	neurological
ORM1	Inverse variance weighted	38	-0.0621312	0.0255993	0.0152216	0.158396	Umbilical hernia	3727	UKB-SAIGE	European	365344	361617	digestive
ORM1	Inverse variance weighted	38	-0.116321	0.0479212	0.0152104	0.158396	Dyschromia and Vitiligo	987	UKB-SAIGE	European	403659	402672	dermatologic
ORM1	Inverse variance weighted	38	-0.158327	0.0659113	0.0163002	0.16669	Chronic pulmonary heart disease	590	UKB-SAIGE	European	402965	402375	circulatory system
ORM1	Inverse variance weighted	38	-0.0629003	0.026245	0.0165455	0.167973	Cervical cancer and dysplasia	3653	UKB-SAIGE	European	385555	381902	neoplasms
ORM1	Inverse variance weighted	38	-0.411311	0.172161	0.0168894	0.169015	Hypoventilation	82	UKB-SAIGE	European	408432	408350	respiratory
ORM1	Inverse variance weighted	38	0.0781667	0.0327136	0.0168747	0.169015	Disorders of tooth development	2449	UKB-SAIGE	European	400585	398136	digestive
ORM1	Inverse variance weighted	38	-0.400801	0.167952	0.017014	0.169054	Other specified congenital anomalies of nervous system	80	UKB-SAIGE	European	408474	408394	congenital anomalies
ORM1	Inverse variance weighted	38	-0.0735029	0.0310315	0.0178527	0.169078	Type 1 diabetes	2660	UKB-SAIGE	European	391416	388756	endocrine/metabolic
ORM1	Inverse variance weighted	38	0.187348	0.0787904	0.0174159	0.169078	Disorders of bilirubin excretion	365	UKB-SAIGE	European	407902	407537	endocrine/metabolic
ORM1	Inverse variance weighted	38	0.315481	0.133768	0.0183526	0.169078	Spontaneous ecchymoses	128	UKB-SAIGE	European	406409	406281	hematopoietic
ORM1	Inverse variance weighted	38	-0.235545	0.0999696	0.0184646	0.169078	Other demyelinating diseases of central nervous system	255	UKB-SAIGE	European	395464	395209	neurological
ORM1	Inverse variance weighted	38	-0.244432	0.103345	0.01802	0.169078	Myoneural disorders	213	UKB-SAIGE	European	407065	406852	neurological
ORM1	Inverse variance weighted	38	-0.0740993	0.0312781	0.0178342	0.169078	Paroxysmal supraventricular tachycardia	2359	UKB-SAIGE	European	383278	380919	circulatory system
ORM1	Inverse variance weighted	38	-0.300583	0.127412	0.018317	0.169078	Iatrogenic hypotension	235	UKB-SAIGE	European	388140	387905	circulatory system
ORM1	Inverse variance weighted	38	0.222231	0.0941037	0.0181984	0.169078	Atrophic gastritis	370	UKB-SAIGE	European	378494	378124	digestive
ORM1	Inverse variance weighted	38	0.154709	0.0652555	0.0177488	0.169078	Portal hypertension	529	UKB-SAIGE	European	400584	400055	digestive
ORM1	Inverse variance weighted	38	0.0858201	0.0363309	0.018168	0.169078	Normal delivery	1928	UKB-SAIGE	European	408961	407033	pregnancy complications
ORM1	Inverse variance weighted	38	-0.0616956	0.0261063	0.0181157	0.169078	Contracture of palmar fascia [Dupuytren's disease]	3503	UKB-SAIGE	European	382214	378711	musculoskeletal
ORM1	Inverse variance weighted	38	-0.129145	0.0544034	0.0176044	0.169078	Fracture of ribs	775	UKB-SAIGE	European	388540	387765	injuries & poisonings
ORM1	Inverse variance weighted	38	0.272603	0.115881	0.0186511	0.169676	Fracture of unspecified part of femur	168	UKB-SAIGE	European	387933	387765	injuries & poisonings
ORM1	Inverse variance weighted	38	0.0570481	0.0242871	0.0188286	0.170186	Other disorders of eye	3910	UKB-SAIGE	European	405155	401245	sense organs
ORM1	Inverse variance weighted	38	0.0440009	0.0188109	0.0193295	0.171962	Varicose veins of lower extremity	11697	UKB-SAIGE	European	381289	369592	circulatory system
ORM1	Inverse variance weighted	38	0.407383	0.174253	0.0193933	0.171962	Proliferative glomerulonephritis	79	UKB-SAIGE	European	397681	397602	genitourinary
ORM1	Inverse variance weighted	38	-0.191132	0.0816989	0.0193112	0.171962	Rupture of tendon, nontraumatic	353	UKB-SAIGE	European	379064	378711	musculoskeletal
ORM1	Inverse variance weighted	38	-0.251724	0.107999	0.019764	0.174147	Wegener's granulomatosis	186	UKB-SAIGE	European	400781	400595	circulatory system
ORM1	Inverse variance weighted	38	0.0724074	0.0311451	0.0200805	0.17583	Sciatica	2383	UKB-SAIGE	European	407864	405481	symptoms
ORM1	Inverse variance weighted	38	-0.166068	0.0715448	0.020277	0.176448	Atrophy of female genital tract	442	UKB-SAIGE	European	399951	399509	genitourinary
ORM1	Inverse variance weighted	38	-0.120555	0.0520651	0.0205874	0.178043	Peritoneal or intestinal adhesions	832	UKB-SAIGE	European	335615	334783	digestive
ORM1	Inverse variance weighted	38	0.247286	0.107115	0.0209657	0.180202	Flat foot	193	UKB-SAIGE	European	395107	394914	musculoskeletal
ORM1	Inverse variance weighted	38	-0.202142	0.0876816	0.0211437	0.180624	Thyroiditis	293	UKB-SAIGE	European	391722	391429	endocrine/metabolic
ORM1	Inverse variance weighted	38	-0.196926	0.0856344	0.02147	0.1823	Synoviopathy	334	UKB-SAIGE	European	379045	378711	musculoskeletal
ORM1	Inverse variance weighted	38	0.0343746	0.0149883	0.0218228	0.184179	Constipation	10442	UKB-SAIGE	European	345225	334783	digestive
ORM1	Inverse variance weighted	38	0.312428	0.137048	0.0226258	0.187566	Antisocial/borderline personality disorder	119	UKB-SAIGE	European	365595	365476	mental disorders
ORM1	Inverse variance weighted	38	-0.181019	0.0793704	0.0225671	0.187566	Myopathy	359	UKB-SAIGE	European	407211	406852	neurological
ORM1	Inverse variance weighted	38	-0.0953742	0.0417702	0.0224121	0.187566	Atherosclerosis	1324	UKB-SAIGE	European	401919	400595	circulatory system
ORM1	Inverse variance weighted	38	0.0711723	0.0312987	0.0229677	0.189281	Disturbances in tooth eruption	2364	UKB-SAIGE	European	400500	398136	digestive
ORM1	Inverse variance weighted	38	-0.107033	0.0472385	0.0234637	0.18939	Viral warts & HPV	1007	UKB-SAIGE	European	404323	403316	infectious diseases
ORM1	Inverse variance weighted	38	-0.179264	0.0796078	0.0243324	0.18939	Thyroid cancer	358	UKB-SAIGE	European	407757	407399	neoplasms
ORM1	Inverse variance weighted	38	-0.134785	0.0599044	0.024449	0.18939	Swelling, mass, or lump in head and neck [Space-occupying lesion, intracranial NOS]	907	UKB-SAIGE	European	406882	405975	mental disorders
ORM1	Inverse variance weighted	38	-0.147868	0.0657526	0.0245218	0.18939	Paralytic ileus	522	UKB-SAIGE	European	335305	334783	digestive
ORM1	Inverse variance weighted	38	0.17215	0.0760242	0.0235486	0.18939	Cholesterolosis of gallbladder	458	UKB-SAIGE	European	391765	391307	digestive
ORM1	Inverse variance weighted	38	-0.0934892	0.0415797	0.0245486	0.18939	Cervicitis and endocervicitis	1323	UKB-SAIGE	European	401080	399757	genitourinary
ORM1	Inverse variance weighted	38	0.0803412	0.0354649	0.0234898	0.18939	Hemorrhage during pregnancy; childbirth and postpartum	2005	UKB-SAIGE	European	402951	400946	pregnancy complications
ORM1	Inverse variance weighted	38	-0.199517	0.0885116	0.0241876	0.18939	Localized superficial swelling, mass, or lump	284	UKB-SAIGE	European	403691	403407	symptoms
ORM1	Inverse variance weighted	38	0.060824	0.026979	0.024165	0.18939	Ganglion and cyst of synovium, tendon, and bursa	3185	UKB-SAIGE	European	381896	378711	musculoskeletal
ORM1	Inverse variance weighted	38	-0.379062	0.168654	0.0246032	0.18939	Pathological, developmental or recurrent dislocation	96	UKB-SAIGE	European	402729	402633	musculoskeletal
ORM1	Inverse variance weighted	38	-0.143509	0.0637566	0.0243925	0.18939	Other congenital musculoskeletal anomalies	594	UKB-SAIGE	European	408425	407831	congenital anomalies
ORM1	Inverse variance weighted	38	-0.0963356	0.0428344	0.0245109	0.18939	Mechanical complication of unspecified genitourinary device, implant, and graft	1241	UKB-SAIGE	European	396170	394929	injuries & poisonings
ORM1	Inverse variance weighted	38	0.114386	0.0509863	0.0248672	0.190377	Acute pharyngitis	870	UKB-SAIGE	European	407317	406447	respiratory
ORM1	Inverse variance weighted	38	-0.210984	0.0941978	0.0251042	0.191147	Anticoagulants causing adverse effects	256	UKB-SAIGE	European	382053	381797	injuries & poisonings
ORM1	Inverse variance weighted	38	-0.0718326	0.0322276	0.0258196	0.195531	Altered mental status	2189	UKB-SAIGE	European	404572	402383	mental disorders
ORM1	Inverse variance weighted	38	-0.186483	0.0841492	0.0266847	0.195734	Myeloid leukemia, acute	318	UKB-SAIGE	European	404784	404466	neoplasms
ORM1	Inverse variance weighted	38	0.0492817	0.0222146	0.0265249	0.195734	Lipoma of skin and subcutaneous tissue	4611	UKB-SAIGE	European	406224	401613	neoplasms
ORM1	Inverse variance weighted	38	-0.0729091	0.0328632	0.0265162	0.195734	Convulsions	2232	UKB-SAIGE	European	397441	395209	neurological
ORM1	Inverse variance weighted	38	-0.0679389	0.030563	0.0262214	0.195734	Other disorders of intestine	4200	UKB-SAIGE	European	391538	387338	digestive
ORM1	Inverse variance weighted	38	0.0721763	0.0324618	0.0261873	0.195734	Cardiac congenital anomalies	2618	UKB-SAIGE	European	408783	406165	congenital anomalies
ORM1	Inverse variance weighted	38	0.326983	0.147528	0.0266632	0.195734	Toxic effect of other gases, fumes, or vapors	102	UKB-SAIGE	European	408469	408367	injuries & poisonings
ORM1	Inverse variance weighted	38	0.464917	0.210692	0.0273409	0.197753	Intestinal infection due to protozoa	55	UKB-SAIGE	European	400025	399970	infectious diseases
ORM1	Inverse variance weighted	38	0.471411	0.213889	0.0275245	0.197753	Atrophy of edentulous alveolar ridge	73	UKB-SAIGE	European	398209	398136	digestive
ORM1	Inverse variance weighted	38	-0.111181	0.0504201	0.0274475	0.197753	Peritonitis and retroperitoneal infections	887	UKB-SAIGE	European	388225	387338	digestive
ORM1	Inverse variance weighted	38	0.323187	0.146541	0.0274236	0.197753	Infusion and transfusion reaction	104	UKB-SAIGE	European	404921	404817	injuries & poisonings
ORM1	Inverse variance weighted	38	0.282109	0.128443	0.0280644	0.197783	Iatrogenic endocrine disorders	133	UKB-SAIGE	European	405519	405386	endocrine/metabolic
ORM1	Inverse variance weighted	38	-0.385999	0.175383	0.0277441	0.197783	Localized adiposity	84	UKB-SAIGE	European	398077	397993	endocrine/metabolic
ORM1	Inverse variance weighted	38	-0.0591782	0.0269484	0.0280934	0.197783	Paroxysmal tachycardia, unspecified	3225	UKB-SAIGE	European	384144	380919	circulatory system
ORM1	Inverse variance weighted	38	-0.438226	0.199408	0.0279749	0.197783	Pemphigus and pemphigoid	75	UKB-SAIGE	European	402747	402672	dermatologic
ORM1	Inverse variance weighted	38	-0.235399	0.107503	0.0285465	0.199968	Poisoning by drugs primarily affecting the autonomic nervous system	191	UKB-SAIGE	European	381988	381797	injuries & poisonings
ORM1	Inverse variance weighted	38	0.313326	0.143855	0.0294012	0.204931	Gingivitis	114	UKB-SAIGE	European	398250	398136	digestive
ORM1	Inverse variance weighted	38	0.198712	0.0914261	0.0297449	0.2063	Chronic hepatitis	277	UKB-SAIGE	European	403593	403316	infectious diseases
ORM1	Inverse variance weighted	38	0.122773	0.0566035	0.0300833	0.206691	Other signs and symptoms in breast	704	UKB-SAIGE	European	407682	406978	genitourinary
ORM1	Inverse variance weighted	38	0.113699	0.0524243	0.0300964	0.206691	Antepartum hemorrhage, abruptio placentae, and placenta previa	866	UKB-SAIGE	European	401812	400946	pregnancy complications
ORM1	Inverse variance weighted	38	-0.150738	0.0696557	0.0304616	0.207391	Myeloid leukemia	467	UKB-SAIGE	European	404933	404466	neoplasms
ORM1	Inverse variance weighted	38	0.198176	0.091595	0.0304943	0.207391	Disorders of function of stomach	268	UKB-SAIGE	European	378392	378124	digestive
ORM1	Inverse variance weighted	38	0.0271309	0.0125631	0.0308057	0.208496	Internal derangement of knee	15430	UKB-SAIGE	European	406887	391457	injuries & poisonings
ORM1	Inverse variance weighted	38	-0.0582124	0.027084	0.0316083	0.210873	Gout	3195	UKB-SAIGE	European	408393	405198	endocrine/metabolic
ORM1	Inverse variance weighted	38	-0.0365188	0.0169725	0.0314249	0.210873	Pneumonia	10059	UKB-SAIGE	European	408597	398538	respiratory
ORM1	Inverse variance weighted	38	0.122567	0.0569915	0.0315062	0.210873	Nonspecific abnormal findings on radiological and other examination of musculoskeletal system	698	UKB-SAIGE	European	408961	408263	injuries & poisonings
ORM1	Inverse variance weighted	38	-0.195067	0.0909982	0.0320622	0.212887	Open wound or laceration of eye or eyelid	273	UKB-SAIGE	European	400699	400426	injuries & poisonings
ORM1	Inverse variance weighted	38	0.113787	0.0531402	0.0322533	0.213146	Secondary malignancy of brain/spine	806	UKB-SAIGE	European	371410	370604	neoplasms
ORM1	Inverse variance weighted	38	-0.357454	0.168394	0.0337769	0.221128	Extrinsic allergic alveolitis	79	UKB-SAIGE	European	397490	397411	respiratory
ORM1	Inverse variance weighted	38	0.154194	0.0725792	0.0336292	0.221128	Certain early complications of trauma or procedure	491	UKB-SAIGE	European	408961	408470	injuries & poisonings
ORM1	Inverse variance weighted	38	0.0790885	0.037367	0.0342993	0.223504	Functional disorders of bladder	1664	UKB-SAIGE	European	396363	394699	genitourinary
ORM1	Inverse variance weighted	38	-0.19134	0.0906273	0.0347482	0.225381	Hyperventilation	277	UKB-SAIGE	European	408627	408350	respiratory
ORM1	Inverse variance weighted	38	-0.150974	0.0716349	0.0350699	0.226189	Carcinoma in situ of skin	667	UKB-SAIGE	European	395738	395071	neoplasms
ORM1	Inverse variance weighted	38	0.395502	0.187789	0.0351958	0.226189	Heart transplant/surgery	64	UKB-SAIGE	European	402898	402834	circulatory system
ORM1	Inverse variance weighted	38	-0.364804	0.173428	0.0354231	0.226611	Other specified diseases of hair and hair follicles	76	UKB-SAIGE	European	402433	402357	dermatologic
ORM1	Inverse variance weighted	38	-0.217745	0.10419	0.0366281	0.230292	Unspecified disorder of lipoid metabolism	211	UKB-SAIGE	European	373245	373034	endocrine/metabolic
ORM1	Inverse variance weighted	38	0.178108	0.0850134	0.0361656	0.230292	Lack of coordination	364	UKB-SAIGE	European	406581	406217	neurological
ORM1	Inverse variance weighted	38	-0.075145	0.0359619	0.036656	0.230292	Left bundle branch block	1757	UKB-SAIGE	European	382676	380919	circulatory system
ORM1	Inverse variance weighted	38	0.0656405	0.031365	0.0363674	0.230292	Fracture of ankle and foot	2339	UKB-SAIGE	European	390104	387765	injuries & poisonings
ORM1	Inverse variance weighted	38	-0.0532191	0.0255062	0.0369319	0.23099	Diseases of the oral soft tissues, excluding lesions specific for gingiva and tongue	3939	UKB-SAIGE	European	407262	403323	digestive
ORM1	Inverse variance weighted	38	0.063433	0.030436	0.0371473	0.231304	Cardiac pacemaker/device in situ	2487	UKB-SAIGE	European	383406	380919	circulatory system
ORM1	Inverse variance weighted	38	-0.0596125	0.0286539	0.0374861	0.232381	Inflammatory disease of cervix, vagina, and vulva	2864	UKB-SAIGE	European	402621	399757	genitourinary
ORM1	Inverse variance weighted	38	0.0282584	0.0136275	0.0381144	0.235235	Poisoning by antibiotics	18430	UKB-SAIGE	European	400227	381797	injuries & poisonings
ORM1	Inverse variance weighted	38	0.424442	0.20557	0.0389512	0.2383	Autism	54	UKB-SAIGE	European	408432	408378	mental disorders
ORM1	Inverse variance weighted	38	0.0677274	0.0327999	0.038936	0.2383	Derangement of joint, non-traumatic	2913	UKB-SAIGE	European	405546	402633	musculoskeletal
ORM1	Inverse variance weighted	38	-0.191936	0.0934463	0.0399784	0.242518	Hodgkin's disease	258	UKB-SAIGE	European	404724	404466	neoplasms
ORM1	Inverse variance weighted	38	0.304799	0.148401	0.0399869	0.242518	Abnormal Papanicolaou smear of cervix and cervical HPV	99	UKB-SAIGE	European	382001	381902	symptoms
ORM1	Inverse variance weighted	38	0.355723	0.173429	0.0402559	0.243097	Type 1 diabetes with renal manifestations	76	UKB-SAIGE	European	388832	388756	endocrine/metabolic
ORM1	Inverse variance weighted	38	0.372897	0.182295	0.040799	0.245319	Congenital hip dysplasia and deformity	107	UKB-SAIGE	European	407938	407831	congenital anomalies
ORM1	Inverse variance weighted	38	0.01525	0.00749133	0.0417813	0.250152	Hypertension	77977	UKB-SAIGE	European	408343	330366	circulatory system
ORM1	Inverse variance weighted	38	-0.0245623	0.0121673	0.0435163	0.250364	Malignant neoplasm, other	15979	UKB-SAIGE	European	386583	370604	neoplasms
ORM1	Inverse variance weighted	38	-0.326313	0.161766	0.0436759	0.250364	Neurofibromatosis	96	UKB-SAIGE	European	370700	370604	neoplasms
ORM1	Inverse variance weighted	38	0.192433	0.0955442	0.0440015	0.250364	Benign neoplasm of thyroid glands	285	UKB-SAIGE	European	407684	407399	neoplasms
ORM1	Inverse variance weighted	38	-0.0427193	0.0211236	0.0431409	0.250364	Sleep disorders	5238	UKB-SAIGE	European	408961	403723	neurological
ORM1	Inverse variance weighted	38	0.0662772	0.0328847	0.0438582	0.250364	Abnormal movement	2744	UKB-SAIGE	European	408961	406217	neurological
ORM1	Inverse variance weighted	38	0.015108	0.0074668	0.0430361	0.250364	Essential hypertension	77723	UKB-SAIGE	European	408089	330366	circulatory system
ORM1	Inverse variance weighted	38	-0.027579	0.0137104	0.0442687	0.250364	Atrial fibrillation and flutter	14820	UKB-SAIGE	European	395739	380919	circulatory system
ORM1	Inverse variance weighted	38	0.0888432	0.0441772	0.0443186	0.250364	Cerebral artery occlusion, with cerebral infarction	1501	UKB-SAIGE	European	400518	399017	circulatory system
ORM1	Inverse variance weighted	38	-0.073528	0.0362152	0.0423253	0.250364	Respiratory insufficiency	1749	UKB-SAIGE	European	399160	397411	respiratory
ORM1	Inverse variance weighted	38	0.335194	0.166533	0.0441377	0.250364	Cyst of the salivary gland	94	UKB-SAIGE	European	403417	403323	digestive
ORM1	Inverse variance weighted	38	-0.0788385	0.0391753	0.0441719	0.250364	Other chronic nonalcoholic liver disease	1664	UKB-SAIGE	European	401719	400055	digestive
ORM1	Inverse variance weighted	38	0.171464	0.0852073	0.0441867	0.250364	Kidney replaced by transpant	369	UKB-SAIGE	European	397971	397602	genitourinary
ORM1	Inverse variance weighted	38	0.253335	0.125602	0.0436993	0.250364	Absent or infrequent menstruation	144	UKB-SAIGE	European	378001	377857	genitourinary
ORM1	Inverse variance weighted	38	0.0628997	0.0311321	0.0433408	0.250364	Early or threatened labor; hemorrhage in early pregnancy	2558	UKB-SAIGE	European	403504	400946	pregnancy complications
ORM1	Inverse variance weighted	38	-0.0263666	0.013141	0.0448105	0.250547	Hypothyroidism	14871	UKB-SAIGE	European	406300	391429	endocrine/metabolic
ORM1	Inverse variance weighted	38	-0.281087	0.140001	0.0446689	0.250547	Disorders of diaphragm	153	UKB-SAIGE	European	408503	408350	respiratory
ORM1	Inverse variance weighted	38	-0.105097	0.0523989	0.0448875	0.250547	Postmenopausal atrophic vaginitis	1115	UKB-SAIGE	European	378972	377857	genitourinary
ORM1	Inverse variance weighted	38	0.127629	0.0637253	0.045198	0.251279	Chondrocalcinosis	560	UKB-SAIGE	European	405758	405198	endocrine/metabolic
ORM1	Inverse variance weighted	38	-0.291989	0.145926	0.0453982	0.251395	Myocarditis	106	UKB-SAIGE	European	405885	405779	circulatory system
ORM1	Inverse variance weighted	38	-0.127556	0.0638873	0.0458702	0.25217	Arterial embolism and thrombosis of lower extremity artery	557	UKB-SAIGE	European	401152	400595	circulatory system
ORM1	Inverse variance weighted	38	-0.161525	0.0809736	0.046066	0.25217	Gastroesophageal laceration-hemorrhage syndrome	343	UKB-SAIGE	European	369618	369275	digestive
ORM1	Inverse variance weighted	38	-0.0437964	0.0219602	0.0461137	0.25217	Urinary incontinence	8856	UKB-SAIGE	European	393786	384930	genitourinary
ORM1	Inverse variance weighted	38	-0.102438	0.0514061	0.0462922	0.25217	Congenital anomalies of urinary system	855	UKB-SAIGE	European	407585	406730	congenital anomalies
ORM1	Inverse variance weighted	38	0.0549534	0.0275955	0.0464382	0.25217	Effects radiation NOS	3130	UKB-SAIGE	European	406425	403295	injuries & poisonings
ORM1	Inverse variance weighted	38	0.140367	0.0708799	0.047664	0.254936	Conductive hearing loss	450	UKB-SAIGE	European	405012	404562	sense organs
ORM1	Inverse variance weighted	38	-0.0643119	0.0324767	0.0476754	0.254936	Peripheral vascular disease, unspecified	2566	UKB-SAIGE	European	403161	400595	circulatory system
ORM1	Inverse variance weighted	38	-0.164058	0.0828059	0.0475642	0.254936	Lung disease due to external agents	402	UKB-SAIGE	European	397813	397411	respiratory
ORM1	Inverse variance weighted	38	0.0474453	0.0239462	0.0475541	0.254936	Osteoporosis NOS	5622	UKB-SAIGE	European	406901	401279	musculoskeletal
ORM1	Inverse variance weighted	38	-0.11546	0.058428	0.048142	0.256452	Atherosclerosis of the extremities	811	UKB-SAIGE	European	401406	400595	circulatory system
ORM1	Inverse variance weighted	38	-0.082319	0.0416956	0.0483493	0.256581	Injuries to the nervous system	1315	UKB-SAIGE	European	408811	407496	injuries & poisonings
ORM1	Inverse variance weighted	38	-0.0533088	0.0270658	0.048884	0.25844	Staphylococcus infections	3149	UKB-SAIGE	European	397046	393897	infectious diseases
ORM1	Inverse variance weighted	38	0.181778	0.092809	0.0501562	0.264169	Dyspepsia and other specified disorders of function of stomach	259	UKB-SAIGE	European	378383	378124	digestive
ORM1	Inverse variance weighted	38	0.0769052	0.039334	0.0505615	0.264465	Abnormality of gait	1601	UKB-SAIGE	European	407818	406217	neurological
ORM1	Inverse variance weighted	38	0.112349	0.0574694	0.0505901	0.264465	Adverse drug events and drug allergies	695	UKB-SAIGE	European	382492	381797	injuries & poisonings
ORM1	Inverse variance weighted	38	-0.0450923	0.0231507	0.0514417	0.267918	Effects of other external causes	4230	UKB-SAIGE	European	408961	404731	symptoms
ORM1	Inverse variance weighted	38	-0.0514159	0.0264832	0.0522035	0.269324	Malignant neoplasm of testis	2981	UKB-SAIGE	European	404769	401788	neoplasms
ORM1	Inverse variance weighted	38	-0.142373	0.0733578	0.0522828	0.269324	Primary thrombocytopenia	420	UKB-SAIGE	European	406701	406281	hematopoietic
ORM1	Inverse variance weighted	38	-0.0406634	0.0209524	0.0522885	0.269324	Congestive heart failure; nonhypertensive	5415	UKB-SAIGE	European	408249	402834	circulatory system
ORM1	Inverse variance weighted	38	0.0883922	0.0458124	0.0536762	0.27486	Voice disturbance	1086	UKB-SAIGE	European	391131	390045	respiratory
ORM1	Inverse variance weighted	38	-0.149272	0.0773912	0.0537557	0.27486	Bronchopneumonia and lung abscess	375	UKB-SAIGE	European	398913	398538	respiratory
ORM1	Inverse variance weighted	38	0.0309828	0.0161171	0.0545616	0.277967	Postmenopausal bleeding	9109	UKB-SAIGE	European	386966	377857	genitourinary
ORM1	Inverse variance weighted	38	-0.0340538	0.0177534	0.0550914	0.279649	Anal and rectal polyp	7408	UKB-SAIGE	European	394746	387338	digestive
ORM1	Inverse variance weighted	38	0.152005	0.0794688	0.055779	0.282117	Early onset of delivery	617	UKB-SAIGE	European	401563	400946	pregnancy complications
ORM1	Inverse variance weighted	38	-0.0793957	0.0417572	0.0572539	0.288535	Fracture of unspecified bones	1304	UKB-SAIGE	European	389069	387765	injuries & poisonings
ORM1	Inverse variance weighted	38	0.182241	0.0960213	0.0577063	0.289772	Inflammatory diseases of uterus, except cervix	278	UKB-SAIGE	European	400035	399757	genitourinary
ORM1	Inverse variance weighted	38	-0.0774741	0.0408788	0.0580641	0.290528	Fracture of vertebral column without mention of spinal cord injury	1352	UKB-SAIGE	European	389117	387765	injuries & poisonings
ORM1	Inverse variance weighted	38	0.158772	0.0842251	0.059418	0.291065	Cancer of bone and connective tissue	424	UKB-SAIGE	European	408961	408537	neoplasms
ORM1	Inverse variance weighted	38	0.115697	0.0613522	0.0593241	0.291065	Simple and unspecified goiter	602	UKB-SAIGE	European	392031	391429	endocrine/metabolic
ORM1	Inverse variance weighted	38	0.145449	0.0770238	0.0589775	0.291065	Throat pain	380	UKB-SAIGE	European	390425	390045	respiratory
ORM1	Inverse variance weighted	38	-0.0876319	0.0463818	0.0588439	0.291065	Hemorrhage in early pregnancy	1083	UKB-SAIGE	European	402029	400946	pregnancy complications
ORM1	Inverse variance weighted	38	-0.202216	0.10726	0.0593915	0.291065	Diabetes or abnormal glucose tolerance complicating pregnancy	193	UKB-SAIGE	European	408855	408662	pregnancy complications
ORM1	Inverse variance weighted	38	0.219809	0.116259	0.0586666	0.291065	Congenital anomalies of peripheral vascular system	168	UKB-SAIGE	European	406333	406165	congenital anomalies
ORM1	Inverse variance weighted	38	-0.230904	0.122762	0.0599848	0.292818	Diverticulum of esophagus, acquired	153	UKB-SAIGE	European	369428	369275	digestive
ORM1	Inverse variance weighted	38	0.124529	0.0663016	0.0603502	0.293579	Digestive congenital anomalies	703	UKB-SAIGE	European	407433	406730	congenital anomalies
ORM1	Inverse variance weighted	38	-0.216692	0.115582	0.060821	0.294845	Hypertensive heart disease	169	UKB-SAIGE	European	330535	330366	circulatory system
ORM1	Inverse variance weighted	38	-0.145427	0.0777339	0.0613683	0.296472	Disorders of magnesium metabolism	375	UKB-SAIGE	European	407209	406834	endocrine/metabolic
ORM1	Inverse variance weighted	38	-0.0841102	0.045059	0.0619477	0.298243	Chronic tonsillitis and adenoiditis	1126	UKB-SAIGE	European	391171	390045	respiratory
ORM1	Inverse variance weighted	38	0.228807	0.122743	0.0623064	0.298837	Adrenal hyperfunction	182	UKB-SAIGE	European	405568	405386	endocrine/metabolic
ORM1	Inverse variance weighted	38	-0.0299864	0.0161241	0.0629243	0.298837	Alcoholism	8968	UKB-SAIGE	European	388323	379355	mental disorders
ORM1	Inverse variance weighted	38	0.305266	0.164073	0.0628085	0.298837	Oral aphthae	85	UKB-SAIGE	European	403408	403323	digestive
ORM1	Inverse variance weighted	38	-0.179037	0.0961763	0.0626662	0.298837	Concussion	245	UKB-SAIGE	European	405799	405554	injuries & poisonings
ORM1	Inverse variance weighted	38	0.0720433	0.0388012	0.0633496	0.29984	Fracture of clavicle or scapula	1521	UKB-SAIGE	European	389286	387765	injuries & poisonings
ORM1	Inverse variance weighted	38	-0.0607761	0.03277	0.0636501	0.300249	Disorders of mineral metabolism	2127	UKB-SAIGE	European	408961	406834	endocrine/metabolic
ORM1	Inverse variance weighted	38	-0.0490929	0.0265454	0.0644003	0.302768	Other specified cardiac dysrhythmias	3236	UKB-SAIGE	European	384155	380919	circulatory system
ORM1	Inverse variance weighted	38	-0.197875	0.107364	0.0653235	0.306081	Myasthenia gravis	192	UKB-SAIGE	European	407044	406852	neurological
ORM1	Inverse variance weighted	38	0.0570053	0.0310341	0.0662304	0.309296	Scar conditions and fibrosis of skin	2356	UKB-SAIGE	European	406231	403875	dermatologic
ORM1	Inverse variance weighted	38	-0.301278	0.164809	0.0675429	0.314378	HIV infection, symptomatic	113	UKB-SAIGE	European	403429	403316	infectious diseases
ORM1	Inverse variance weighted	38	0.0757909	0.0415501	0.0681395	0.316104	Pyelonephritis	1324	UKB-SAIGE	European	381260	379936	genitourinary
ORM1	Inverse variance weighted	38	0.0380266	0.020928	0.0692142	0.32003	Diseases of hair and hair follicles	5344	UKB-SAIGE	European	407701	402357	dermatologic
ORM1	Inverse variance weighted	38	-0.0212067	0.0117185	0.0703465	0.321356	Cancer, suspected or other	16725	UKB-SAIGE	European	387329	370604	neoplasms
ORM1	Inverse variance weighted	38	-0.215588	0.119288	0.070716	0.321356	Benign neoplasm of kidney and other urinary organs	174	UKB-SAIGE	European	371345	371171	neoplasms
ORM1	Inverse variance weighted	38	-0.380768	0.210348	0.070267	0.321356	Allergic purpura	51	UKB-SAIGE	European	406332	406281	hematopoietic
ORM1	Inverse variance weighted	38	0.057192	0.0316609	0.0708571	0.321356	Cardiac pacemaker in situ	2283	UKB-SAIGE	European	383202	380919	circulatory system
ORM1	Inverse variance weighted	38	-0.173702	0.0959807	0.0703332	0.321356	Other specified erythematous conditions	244	UKB-SAIGE	European	402916	402672	dermatologic
ORM1	Inverse variance weighted	38	0.154692	0.0856418	0.0708773	0.321356	Open wound of neck	306	UKB-SAIGE	European	400732	400426	injuries & poisonings
ORM1	Inverse variance weighted	38	-0.0306153	0.0170123	0.0719237	0.325049	Other diseases of respiratory system, NEC	8844	UKB-SAIGE	European	408369	399525	respiratory
ORM1	Inverse variance weighted	38	0.0785702	0.0438633	0.0732527	0.32999	Periapical abscess	1177	UKB-SAIGE	European	399313	398136	digestive
ORM1	Inverse variance weighted	38	0.0635948	0.0355557	0.07368	0.330851	Aphakia and other disorders of lens	1825	UKB-SAIGE	European	403070	401245	sense organs
ORM1	Inverse variance weighted	38	-0.104069	0.0583751	0.0746261	0.334029	Acute periodontitis	668	UKB-SAIGE	European	398804	398136	digestive
ORM1	Inverse variance weighted	38	-0.028992	0.0163038	0.0753647	0.336261	Other diseases of respiratory system, not elsewhere classified	9436	UKB-SAIGE	European	408961	399525	respiratory
ORM1	Inverse variance weighted	38	0.343033	0.193395	0.0761049	0.338486	Other symptoms referable to back	63	UKB-SAIGE	European	391980	391917	musculoskeletal
ORM1	Inverse variance weighted	38	0.0670854	0.0381101	0.0783562	0.3463	Ascites (non malignant)	1547	UKB-SAIGE	European	401602	400055	digestive
ORM1	Inverse variance weighted	38	-0.0716187	0.0406793	0.0783113	0.3463	Irregular menstrual cycle	1989	UKB-SAIGE	European	379846	377857	genitourinary
ORM1	Inverse variance weighted	38	-0.272475	0.155189	0.0791286	0.348614	Acromegaly and gigantism	95	UKB-SAIGE	European	405481	405386	endocrine/metabolic
ORM1	Inverse variance weighted	38	0.137051	0.0781511	0.079488	0.349099	Congenital anomalies of female genital organs	458	UKB-SAIGE	European	407188	406730	congenital anomalies
ORM1	Inverse variance weighted	38	-0.226558	0.129671	0.0806081	0.351813	Malignant neoplasm of other urinary organs	131	UKB-SAIGE	European	404927	404796	neoplasms
ORM1	Inverse variance weighted	38	-0.280561	0.160511	0.0804776	0.351813	Hemorrhagic disorder due to intrinsic circulating anticoagulants	86	UKB-SAIGE	European	406367	406281	hematopoietic
ORM1	Inverse variance weighted	38	-0.0875847	0.0502036	0.0810562	0.35267	Epiphora	899	UKB-SAIGE	European	402144	401245	sense organs
ORM1	Inverse variance weighted	38	0.0401957	0.0231479	0.0824808	0.357757	Hearing loss	4256	UKB-SAIGE	European	408818	404562	sense organs
ORM1	Inverse variance weighted	38	0.0606513	0.0351228	0.0841971	0.364075	Other complications of pregnancy NEC	2235	UKB-SAIGE	European	408961	406726	pregnancy complications
ORM1	Inverse variance weighted	38	0.0799852	0.0463779	0.0845924	0.364658	Abnormal heart sounds	1049	UKB-SAIGE	European	403470	402421	circulatory system
ORM1	Inverse variance weighted	38	-0.192742	0.111894	0.0849721	0.365172	Allergic reaction to food	184	UKB-SAIGE	European	405001	404817	injuries & poisonings
ORM1	Inverse variance weighted	38	0.127718	0.0744024	0.0860553	0.367572	Other paralytic syndromes	660	UKB-SAIGE	European	395869	395209	neurological
ORM1	Inverse variance weighted	38	0.202295	0.117776	0.0858657	0.367572	Late effects of musculoskeletal and connective tissue injuries	158	UKB-SAIGE	European	407654	407496	injuries & poisonings
ORM1	Inverse variance weighted	38	0.180539	0.105482	0.0869773	0.37038	Loose body in joint	334	UKB-SAIGE	European	402967	402633	musculoskeletal
ORM1	Inverse variance weighted	38	0.205036	0.120122	0.0878405	0.372399	Tuberculosis	168	UKB-SAIGE	European	394065	393897	infectious diseases
ORM1	Inverse variance weighted	38	-0.274191	0.160709	0.0879829	0.372399	Disorders of the orbit	86	UKB-SAIGE	European	401331	401245	sense organs
ORM1	Inverse variance weighted	38	-0.0215777	0.0126677	0.0885008	0.373463	Peripheral enthesopathies and allied syndromes	14983	UKB-SAIGE	European	393694	378711	musculoskeletal
ORM1	Inverse variance weighted	38	0.09474	0.0556945	0.0889307	0.37415	Calculus of lower urinary tract	778	UKB-SAIGE	European	401783	401005	genitourinary
ORM1	Inverse variance weighted	38	-0.0351148	0.0207033	0.0898683	0.376963	Cholelithiasis with other cholecystitis	5472	UKB-SAIGE	European	396779	391307	digestive
ORM1	Inverse variance weighted	38	-0.364155	0.215307	0.0907734	0.37797	Disturbances of sensation of smell and taste	54	UKB-SAIGE	European	406271	406217	neurological
ORM1	Inverse variance weighted	38	0.0445509	0.0263513	0.0909032	0.37797	Visual disturbances	3307	UKB-SAIGE	European	408961	405654	sense organs
ORM1	Inverse variance weighted	38	0.235857	0.139513	0.0909179	0.37797	Toxic effect of noxious substances eaten as food	114	UKB-SAIGE	European	408481	408367	injuries & poisonings
ORM1	Inverse variance weighted	38	0.0632062	0.0374906	0.0918108	0.380185	Thyrotoxicosis with or without goiter	1860	UKB-SAIGE	European	393289	391429	endocrine/metabolic
ORM1	Inverse variance weighted	38	0.224512	0.133466	0.0925361	0.380185	Organic or persistent insomnia	139	UKB-SAIGE	European	403862	403723	neurological
ORM1	Inverse variance weighted	38	-0.0840763	0.0499447	0.0923004	0.380185	Arterial embolism and thrombosis	921	UKB-SAIGE	European	401516	400595	circulatory system
ORM1	Inverse variance weighted	38	0.0575392	0.0341696	0.0921956	0.380185	Bladder neck obstruction	1980	UKB-SAIGE	European	396679	394699	genitourinary
ORM1	Inverse variance weighted	38	0.117576	0.070296	0.0944101	0.381905	Graves' disease	457	UKB-SAIGE	European	391886	391429	endocrine/metabolic
ORM1	Inverse variance weighted	38	-0.0190328	0.0113915	0.0947621	0.381905	Asthma	26332	UKB-SAIGE	European	401837	375505	respiratory
ORM1	Inverse variance weighted	38	0.0970006	0.0578573	0.0936308	0.381905	Ulceration of intestine	674	UKB-SAIGE	European	335457	334783	digestive
ORM1	Inverse variance weighted	38	-0.0502683	0.0300883	0.0947828	0.381905	Pelvic peritoneal adhesions, female (postoperative) (postinfection)	2546	UKB-SAIGE	European	402303	399757	genitourinary
ORM1	Inverse variance weighted	38	0.075065	0.0448357	0.0940862	0.381905	Polymyalgia Rheumatica	1152	UKB-SAIGE	European	408961	407809	musculoskeletal
ORM1	Inverse variance weighted	38	-0.107181	0.064169	0.0948629	0.381905	Gangrene	550	UKB-SAIGE	European	408961	408411	symptoms
ORM1	Inverse variance weighted	38	-0.0353902	0.0211119	0.0936768	0.381905	Fracture of radius and ulna	5246	UKB-SAIGE	European	393011	387765	injuries & poisonings
ORM1	Inverse variance weighted	38	-0.386897	0.232796	0.0965216	0.387277	Malignant neoplasm of renal pelvis	65	UKB-SAIGE	European	404861	404796	neoplasms
ORM1	Inverse variance weighted	38	0.122383	0.0736885	0.0967502	0.387277	Cerebral degeneration, unspecified	416	UKB-SAIGE	European	395625	395209	neurological
ORM1	Inverse variance weighted	38	-0.129654	0.0781343	0.0970399	0.38733	Benign neoplasm of parathyroid gland	371	UKB-SAIGE	European	407770	407399	neoplasms
ORM1	Inverse variance weighted	38	-0.1754	0.10606	0.0981709	0.390731	Other alveolar and parietoalveolar pneumonopathy	300	UKB-SAIGE	European	397711	397411	respiratory
ORM1	Inverse variance weighted	38	0.161123	0.0978274	0.0995551	0.395118	Male infertility and abnormal spermatozoa	236	UKB-SAIGE	European	389330	389094	genitourinary
ORM1	Inverse variance weighted	38	-0.0880979	0.0535655	0.100037	0.395909	Other dyschromia	783	UKB-SAIGE	European	403455	402672	dermatologic
ORM1	Inverse variance weighted	38	0.212763	0.129529	0.100467	0.396491	Hypertrophic obstructive cardiomyopathy	131	UKB-SAIGE	European	405910	405779	circulatory system
ORM1	Inverse variance weighted	38	-0.0758224	0.0462222	0.100924	0.397177	Other disorders of arteries and arterioles	1333	UKB-SAIGE	European	401928	400595	circulatory system
ORM1	Inverse variance weighted	38	0.0683714	0.0418297	0.10215	0.399887	Infertility, female	1370	UKB-SAIGE	European	379227	377857	genitourinary
ORM1	Inverse variance weighted	38	0.265329	0.16248	0.102469	0.399887	Congenital anomalies of skin	120	UKB-SAIGE	European	402792	402672	dermatologic
ORM1	Inverse variance weighted	38	0.251111	0.153769	0.10246	0.399887	Acquired acanthosis nigricans	102	UKB-SAIGE	European	403977	403875	dermatologic
ORM1	Inverse variance weighted	38	-0.222971	0.137794	0.105631	0.410779	Supraventricular premature beats	117	UKB-SAIGE	European	381036	380919	circulatory system
ORM1	Inverse variance weighted	38	0.0586248	0.036252	0.105847	0.410779	Other derangement of joint	2000	UKB-SAIGE	European	404633	402633	musculoskeletal
ORM1	Inverse variance weighted	38	0.321775	0.200273	0.108125	0.418461	Other cardiac conduction disorders	59	UKB-SAIGE	European	380978	380919	circulatory system
ORM1	Inverse variance weighted	38	0.291975	0.182096	0.108844	0.420083	Infertility, male	67	UKB-SAIGE	European	389161	389094	genitourinary
ORM1	Inverse variance weighted	38	0.105501	0.0659108	0.109451	0.421265	Other disorders of cervical region	521	UKB-SAIGE	European	392438	391917	musculoskeletal
ORM1	Inverse variance weighted	38	0.0187431	0.0117298	0.110063	0.421568	Hyperlipidemia	35844	UKB-SAIGE	European	408878	373034	endocrine/metabolic
ORM1	Inverse variance weighted	38	-0.108468	0.0678944	0.110131	0.421568	Contracture of joint	489	UKB-SAIGE	European	395403	394914	musculoskeletal
ORM1	Inverse variance weighted	38	0.0189475	0.0118785	0.11069	0.422551	Hypercholesterolemia	33242	UKB-SAIGE	European	406276	373034	endocrine/metabolic
ORM1	Inverse variance weighted	38	-0.0345637	0.0216926	0.111084	0.422905	Septal Deviations/Turbinate Hypertrophy	4939	UKB-SAIGE	European	394984	390045	respiratory
ORM1	Inverse variance weighted	38	0.357724	0.225261	0.112276	0.425997	Deficiency anemias	54	UKB-SAIGE	European	390080	390026	hematopoietic
ORM1	Inverse variance weighted	38	-0.265567	0.167335	0.112505	0.425997	Congenital anomalies of muscle, tendon, fascia, and connective tissue	81	UKB-SAIGE	European	407912	407831	congenital anomalies
ORM1	Inverse variance weighted	38	-0.0642702	0.0406483	0.113849	0.429925	Retinal detachment with retinal defect	1392	UKB-SAIGE	European	399153	397761	sense organs
ORM1	Inverse variance weighted	38	-0.110477	0.0699787	0.114401	0.430849	Lymphoid leukemia, chronic	506	UKB-SAIGE	European	404972	404466	neoplasms
ORM1	Inverse variance weighted	38	-0.199852	0.12683	0.115085	0.431106	Type 1 diabetes with ketoacidosis	237	UKB-SAIGE	European	388993	388756	endocrine/metabolic
ORM1	Inverse variance weighted	38	-0.134778	0.0854622	0.114786	0.431106	Premenopausal menorrhagia	311	UKB-SAIGE	European	378168	377857	genitourinary
ORM1	Inverse variance weighted	38	0.2326	0.147997	0.116031	0.433491	Other congenital anomalies of lower limb, including pelvic girdle	162	UKB-SAIGE	European	407993	407831	congenital anomalies
ORM1	Inverse variance weighted	38	-0.110992	0.0708894	0.117419	0.436612	Vitamin D deficiency	448	UKB-SAIGE	European	406940	406492	endocrine/metabolic
ORM1	Inverse variance weighted	38	0.0276442	0.0176745	0.117801	0.436612	Osteoporosis, osteopenia and pathological fracture	7682	UKB-SAIGE	European	408961	401279	musculoskeletal
ORM1	Inverse variance weighted	38	-0.172476	0.110229	0.11765	0.436612	Open wound of ear	196	UKB-SAIGE	European	400622	400426	injuries & poisonings
ORM1	Inverse variance weighted	38	0.0503089	0.0322732	0.119033	0.438857	Degeneration of macula and posterior pole of retina	2191	UKB-SAIGE	European	399050	396859	sense organs
ORM1	Inverse variance weighted	38	-0.0334022	0.0214181	0.118871	0.438857	Symptoms involving female genital tract	6688	UKB-SAIGE	European	406197	399509	genitourinary
ORM1	Inverse variance weighted	38	0.199934	0.128567	0.119923	0.439822	Viral hepatitis B	132	UKB-SAIGE	European	403448	403316	infectious diseases
ORM1	Inverse variance weighted	38	-0.202812	0.130379	0.119814	0.439822	Other heart block	133	UKB-SAIGE	European	381052	380919	circulatory system
ORM1	Inverse variance weighted	38	0.181303	0.117134	0.121664	0.44016	Aspergillosis	163	UKB-SAIGE	European	406464	406301	infectious diseases
ORM1	Inverse variance weighted	38	-0.0452538	0.0292072	0.121284	0.44016	Cancer within the respiratory system	2700	UKB-SAIGE	European	408926	406226	neoplasms
ORM1	Inverse variance weighted	38	-0.0187254	0.0121024	0.121804	0.44016	Chemotherapy	21798	UKB-SAIGE	European	392402	370604	neoplasms
ORM1	Inverse variance weighted	38	0.069769	0.0451817	0.122543	0.44016	Other benign neoplasm of connective and other soft tissue	1110	UKB-SAIGE	European	402723	401613	neoplasms
ORM1	Inverse variance weighted	38	0.0611879	0.039645	0.122734	0.44016	Disorders of external ear	1451	UKB-SAIGE	European	408961	407510	sense organs
ORM1	Inverse variance weighted	38	-0.079744	0.0513917	0.120736	0.44016	Suppurative and unspecified otitis media	856	UKB-SAIGE	European	405744	404888	sense organs
ORM1	Inverse variance weighted	38	-0.161286	0.103862	0.120451	0.44016	Nonrheumatic aortic valve disorders	248	UKB-SAIGE	European	402669	402421	circulatory system
ORM1	Inverse variance weighted	38	0.0425319	0.027538	0.122473	0.44016	Other disorders of stomach and duodenum	3404	UKB-SAIGE	European	381528	378124	digestive
ORM1	Inverse variance weighted	38	0.0314985	0.0204144	0.122843	0.44016	Osteoporosis	6484	UKB-SAIGE	European	407763	401279	musculoskeletal
ORM1	Inverse variance weighted	38	-0.0586038	0.038016	0.123181	0.440246	Cancer of bladder	2427	UKB-SAIGE	European	407223	404796	neoplasms
ORM1	Inverse variance weighted	38	0.0526592	0.034218	0.12382	0.440285	Hematemesis	1961	UKB-SAIGE	European	387118	385157	digestive
ORM1	Inverse variance weighted	38	-0.0297418	0.0193204	0.123707	0.440285	Intervertebral disc disorders	9241	UKB-SAIGE	European	401158	391917	musculoskeletal
ORM1	Inverse variance weighted	38	-0.0591119	0.0386588	0.126248	0.445355	Malignant neoplasm of bladder	2146	UKB-SAIGE	European	406942	404796	neoplasms
ORM1	Inverse variance weighted	38	-0.12284	0.0802891	0.126023	0.445355	Pelvic inflammatory disease, NOS	352	UKB-SAIGE	European	400109	399757	genitourinary
ORM1	Inverse variance weighted	38	-0.0548396	0.0358903	0.126518	0.445355	Chronic ulcer of skin	1988	UKB-SAIGE	European	408961	406973	dermatologic
ORM1	Inverse variance weighted	38	0.0472774	0.030887	0.125854	0.445355	Other open wound of head and face	2919	UKB-SAIGE	European	403345	400426	injuries & poisonings
ORM1	Inverse variance weighted	38	0.0186678	0.0122387	0.127181	0.446569	Diaphragmatic hernia	27126	UKB-SAIGE	European	388743	361617	digestive
ORM1	Inverse variance weighted	38	0.130155	0.0854154	0.127563	0.446788	Rosacea	310	UKB-SAIGE	European	402982	402672	dermatologic
ORM1	Inverse variance weighted	38	-0.0903048	0.0593797	0.128309	0.448283	Vascular hamartomas and non-neoplastic nevi	649	UKB-SAIGE	European	401267	400618	neoplasms
ORM1	Inverse variance weighted	38	0.0490911	0.0323276	0.128876	0.449143	Macular degeneration (senile) of retina NOS	2188	UKB-SAIGE	European	399047	396859	sense organs
ORM1	Inverse variance weighted	38	0.133089	0.0881278	0.130998	0.45257	Cancer of other female genital organs (excluding uterus and ovary)	306	UKB-SAIGE	European	390001	389695	neoplasms
ORM1	Inverse variance weighted	38	-0.020443	0.0135279	0.130744	0.45257	Hypothyroidism NOS	14171	UKB-SAIGE	European	405600	391429	endocrine/metabolic
ORM1	Inverse variance weighted	38	0.0178142	0.0118107	0.131475	0.45257	Disorders of lipoid metabolism	35927	UKB-SAIGE	European	408961	373034	endocrine/metabolic
ORM1	Inverse variance weighted	38	-0.0463512	0.0306284	0.130193	0.45257	Migraine	2870	UKB-SAIGE	European	401650	398780	neurological
ORM1	Inverse variance weighted	38	0.0256622	0.0170054	0.131284	0.45257	Other specified gastritis	8147	UKB-SAIGE	European	386271	378124	digestive
ORM1	Inverse variance weighted	38	-0.0234079	0.0155704	0.132745	0.455823	Enthesopathy	9668	UKB-SAIGE	European	388379	378711	musculoskeletal
ORM1	Inverse variance weighted	38	0.0268734	0.0179156	0.133614	0.457684	Sebaceous cyst	8876	UKB-SAIGE	European	408131	399255	dermatologic
ORM1	Inverse variance weighted	38	-0.0640718	0.0427701	0.134121	0.4583	Diseases and other conditions of the tongue	1236	UKB-SAIGE	European	404559	403323	digestive
ORM1	Inverse variance weighted	38	0.129147	0.086666	0.136178	0.463073	Chronic pain	382	UKB-SAIGE	European	408572	408190	neurological
ORM1	Inverse variance weighted	38	-0.0497456	0.0333694	0.136026	0.463073	Carbuncle and furuncle	2302	UKB-SAIGE	European	399937	397635	dermatologic
ORM1	Inverse variance weighted	38	-0.0505007	0.0341571	0.139279	0.472471	Delirium dementia and amnestic and other cognitive disorders	1970	UKB-SAIGE	European	404353	402383	mental disorders
ORM1	Inverse variance weighted	38	-0.100542	0.0682067	0.140461	0.474808	Diseases of lips	684	UKB-SAIGE	European	404007	403323	digestive
ORM1	Inverse variance weighted	38	-0.0406303	0.0275761	0.140646	0.474808	Known or suspected fetal abnormality affecting management of mother	4325	UKB-SAIGE	European	408961	404636	pregnancy complications
ORM1	Inverse variance weighted	38	-0.075416	0.0513156	0.141657	0.47707	Hypertrophy of breast (Gynecomastia)	854	UKB-SAIGE	European	402600	401746	genitourinary
ORM1	Inverse variance weighted	38	0.0620409	0.042469	0.144056	0.483461	Cyst of kidney, acquired	1260	UKB-SAIGE	European	398862	397602	genitourinary
ORM1	Inverse variance weighted	38	-0.0289417	0.0198209	0.144245	0.483461	Disorder of skin and subcutaneous tissue NOS	5782	UKB-SAIGE	European	408961	403179	dermatologic
ORM1	Inverse variance weighted	38	0.145936	0.100122	0.144953	0.484676	Hypermetropia	253	UKB-SAIGE	European	406783	406530	sense organs
ORM1	Inverse variance weighted	38	-0.169502	0.116953	0.147248	0.487138	Mixed hyperlipidemia	164	UKB-SAIGE	European	373198	373034	endocrine/metabolic
ORM1	Inverse variance weighted	38	-0.0752954	0.0519555	0.147274	0.487138	Hyperpotassemia	975	UKB-SAIGE	European	402481	401506	endocrine/metabolic
ORM1	Inverse variance weighted	38	-0.0399015	0.027547	0.14748	0.487138	Mitral valve disease	2985	UKB-SAIGE	European	405406	402421	circulatory system
ORM1	Inverse variance weighted	38	0.0147925	0.0101883	0.146528	0.487138	Gastritis and duodenitis	28941	UKB-SAIGE	European	407065	378124	digestive
ORM1	Inverse variance weighted	38	-0.0711946	0.0491515	0.147486	0.487138	Breast conditions, congenital or relating to hormones	942	UKB-SAIGE	European	402688	401746	genitourinary
ORM1	Inverse variance weighted	38	-0.225797	0.155998	0.147776	0.487138	Open wound of finger(s)	91	UKB-SAIGE	European	400517	400426	injuries & poisonings
ORM1	Inverse variance weighted	38	0.024872	0.0172189	0.14861	0.488739	Diseases of sebaceous glands	8948	UKB-SAIGE	European	408203	399255	dermatologic
ORM1	Inverse variance weighted	38	-0.0346851	0.0240375	0.149033	0.488982	Intestinal obstruction without mention of hernia	3994	UKB-SAIGE	European	338777	334783	digestive
ORM1	Inverse variance weighted	38	0.0900072	0.0627561	0.151504	0.491776	Large cell lymphoma	573	UKB-SAIGE	European	405039	404466	neoplasms
ORM1	Inverse variance weighted	38	-0.070029	0.0492776	0.155284	0.491776	Coagulation defects	941	UKB-SAIGE	European	407222	406281	hematopoietic
ORM1	Inverse variance weighted	38	0.129165	0.0906245	0.154077	0.491776	Alzheimer's disease	404	UKB-SAIGE	European	402787	402383	mental disorders
ORM1	Inverse variance weighted	38	0.144444	0.100748	0.151651	0.491776	Anterior horn cell disease	221	UKB-SAIGE	European	395430	395209	neurological
ORM1	Inverse variance weighted	38	0.100417	0.0702811	0.153063	0.491776	Sensorineural hearing loss	456	UKB-SAIGE	European	405018	404562	sense organs
ORM1	Inverse variance weighted	38	-0.0311089	0.0218531	0.154577	0.491776	Rheumatic disease of the heart valves	4895	UKB-SAIGE	European	407316	402421	circulatory system
ORM1	Inverse variance weighted	38	-0.103803	0.0727466	0.153605	0.491776	Primary pulmonary hypertension	446	UKB-SAIGE	European	402821	402375	circulatory system
ORM1	Inverse variance weighted	38	0.140312	0.0984032	0.1539	0.491776	Anomalous atrioventricular excitation	233	UKB-SAIGE	European	381152	380919	circulatory system
ORM1	Inverse variance weighted	38	-0.202922	0.142693	0.155	0.491776	Atherosclerosis of renal artery	113	UKB-SAIGE	European	400708	400595	circulatory system
ORM1	Inverse variance weighted	38	0.0904321	0.0636698	0.155512	0.491776	Other venous embolism and thrombosis	558	UKB-SAIGE	European	370150	369592	circulatory system
ORM1	Inverse variance weighted	38	-0.0334626	0.0233147	0.151214	0.491776	Other upper respiratory disease	4101	UKB-SAIGE	European	394146	390045	respiratory
ORM1	Inverse variance weighted	38	0.0535521	0.0375681	0.154022	0.491776	Abnormal sputum	2167	UKB-SAIGE	European	408961	406794	respiratory
ORM1	Inverse variance weighted	38	0.0386238	0.0272159	0.155852	0.491776	Diseases of hard tissues of teeth	3091	UKB-SAIGE	European	401227	398136	digestive
ORM1	Inverse variance weighted	38	0.0508525	0.0355437	0.152516	0.491776	Diseases of pulp and periapical tissues	1795	UKB-SAIGE	European	399931	398136	digestive
ORM1	Inverse variance weighted	38	-0.0714932	0.0503281	0.15545	0.491776	Jaundice (not of newborn)	897	UKB-SAIGE	European	400952	400055	digestive
ORM1	Inverse variance weighted	38	0.0303641	0.0212505	0.153043	0.491776	Acquired toe deformities	5144	UKB-SAIGE	European	400058	394914	musculoskeletal
ORM1	Inverse variance weighted	38	0.0520451	0.036565	0.154632	0.491776	Fracture of humerus	1692	UKB-SAIGE	European	389457	387765	injuries & poisonings
ORM1	Inverse variance weighted	38	-0.0828342	0.0587193	0.158338	0.49673	Manlignant and unknown neoplasms of brain and nervous system	655	UKB-SAIGE	European	407894	407239	neoplasms
ORM1	Inverse variance weighted	38	-0.0354864	0.0251341	0.157985	0.49673	Gout and other crystal arthropathies	3763	UKB-SAIGE	European	408961	405198	endocrine/metabolic
ORM1	Inverse variance weighted	38	-0.0838913	0.0594896	0.158486	0.49673	Myalgia and myositis unspecified	642	UKB-SAIGE	European	408961	408319	symptoms
ORM1	Inverse variance weighted	38	-0.0353335	0.0251042	0.159288	0.498077	Septicemia	4005	UKB-SAIGE	European	397902	393897	infectious diseases
ORM1	Inverse variance weighted	38	-0.246146	0.175027	0.159626	0.498077	Erythema nodosum	76	UKB-SAIGE	European	402748	402672	dermatologic
ORM1	Inverse variance weighted	38	-0.0727435	0.0520892	0.162559	0.501694	Neoplasm of unspecified nature of digestive system	1056	UKB-SAIGE	European	394428	393372	neoplasms
ORM1	Inverse variance weighted	38	0.0258472	0.0185074	0.162537	0.501694	Anxiety disorders	6939	UKB-SAIGE	European	372415	365476	mental disorders
ORM1	Inverse variance weighted	38	0.0323611	0.0231344	0.161864	0.501694	Pulmonary heart disease	4257	UKB-SAIGE	European	406632	402375	circulatory system
ORM1	Inverse variance weighted	38	-0.100856	0.0720697	0.161686	0.501694	Varicose veins of lower extremity, symptomtic	633	UKB-SAIGE	European	370225	369592	circulatory system
ORM1	Inverse variance weighted	38	0.22913	0.164112	0.162659	0.501694	Cardiogenic shock	85	UKB-SAIGE	European	408914	408829	symptoms
ORM1	Inverse variance weighted	38	-0.10226	0.0732906	0.162934	0.501694	Spinal cord injury without evidence of spinal bone injury	422	UKB-SAIGE	European	408690	408268	injuries & poisonings
ORM1	Inverse variance weighted	38	-0.177826	0.129469	0.169595	0.508785	Human immunodeficiency virus [HIV] disease	143	UKB-SAIGE	European	403459	403316	infectious diseases
ORM1	Inverse variance weighted	38	0.0998147	0.0724186	0.16811	0.508785	Nontoxic uninodular goiter	472	UKB-SAIGE	European	391901	391429	endocrine/metabolic
ORM1	Inverse variance weighted	38	0.267548	0.193138	0.165971	0.508785	Hyperaldosteronism	76	UKB-SAIGE	European	405462	405386	endocrine/metabolic
ORM1	Inverse variance weighted	38	-0.245024	0.178123	0.168948	0.508785	Other persistent mental disorders due to conditions classified elsewhere	71	UKB-SAIGE	European	402454	402383	mental disorders
ORM1	Inverse variance weighted	38	-0.176985	0.127665	0.165647	0.508785	Cerebral cysts	136	UKB-SAIGE	European	395345	395209	neurological
ORM1	Inverse variance weighted	38	0.140921	0.102272	0.168231	0.508785	Nystagmus and other irregular eye movements	215	UKB-SAIGE	European	401460	401245	sense organs
ORM1	Inverse variance weighted	38	0.126181	0.0912545	0.166745	0.508785	Anomalies of tooth position/malocclusion	305	UKB-SAIGE	European	398441	398136	digestive
ORM1	Inverse variance weighted	38	-0.040049	0.0291194	0.169026	0.508785	Other diseases of the teeth and supporting structures	2689	UKB-SAIGE	European	400825	398136	digestive
ORM1	Inverse variance weighted	38	0.0244567	0.0176813	0.166604	0.508785	Duodenitis	7655	UKB-SAIGE	European	385779	378124	digestive
ORM1	Inverse variance weighted	38	0.189079	0.137043	0.167676	0.508785	Congenital anomaly of gallbladder, bile ducts, liver, pancreas	118	UKB-SAIGE	European	406848	406730	congenital anomalies
ORM1	Inverse variance weighted	38	0.112417	0.0817118	0.168892	0.508785	Nervous system congenital anomalies	336	UKB-SAIGE	European	408730	408394	congenital anomalies
ORM1	Inverse variance weighted	38	-0.0772468	0.0561971	0.169265	0.508785	Fracture of patella	768	UKB-SAIGE	European	388533	387765	injuries & poisonings
ORM1	Inverse variance weighted	38	0.130832	0.0954991	0.170694	0.510717	Other immunological findings	249	UKB-SAIGE	European	408721	408472	endocrine/metabolic
ORM1	Inverse variance weighted	38	0.0862502	0.0630515	0.171333	0.510717	Pain	771	UKB-SAIGE	European	408961	408190	symptoms
ORM1	Inverse variance weighted	38	-0.150182	0.109759	0.171221	0.510717	Broken tooth	229	UKB-SAIGE	European	400655	400426	injuries & poisonings
ORM1	Inverse variance weighted	38	-0.225036	0.165185	0.173095	0.51111	Other hereditary hemolytic anemias	83	UKB-SAIGE	European	390109	390026	hematopoietic
ORM1	Inverse variance weighted	38	0.268484	0.197013	0.172955	0.51111	Optic atrophy	58	UKB-SAIGE	European	401303	401245	sense organs
ORM1	Inverse variance weighted	38	-0.12615	0.0924894	0.172587	0.51111	Impaction of intestine	267	UKB-SAIGE	European	335050	334783	digestive
ORM1	Inverse variance weighted	38	-0.0916545	0.0673083	0.173289	0.51111	Renal dialysis	495	UKB-SAIGE	European	398097	397602	genitourinary
ORM1	Inverse variance weighted	38	0.264103	0.193524	0.172347	0.51111	Effects of heat, cold and air pressure	65	UKB-SAIGE	European	408961	408896	injuries & poisonings
ORM1	Inverse variance weighted	38	-0.0529227	0.0389091	0.173778	0.511476	Heart valve replaced	1499	UKB-SAIGE	European	403920	402421	circulatory system
ORM1	Inverse variance weighted	38	0.238492	0.175713	0.174692	0.51309	Cushing's syndrome	103	UKB-SAIGE	European	405489	405386	endocrine/metabolic
ORM1	Inverse variance weighted	38	0.255617	0.188788	0.175739	0.514238	Macroglobulinemia	69	UKB-SAIGE	European	408299	408230	endocrine/metabolic
ORM1	Inverse variance weighted	38	-0.0956486	0.0706547	0.175817	0.514238	Osteomyelitis, periostitis, and other infections involving bone	612	UKB-SAIGE	European	366431	365819	musculoskeletal
ORM1	Inverse variance weighted	38	0.0258182	0.0191436	0.177447	0.515774	Anxiety disorder	6375	UKB-SAIGE	European	371851	365476	mental disorders
ORM1	Inverse variance weighted	38	-0.0328096	0.0243114	0.177159	0.515774	Phlebitis and thrombophlebitis	3900	UKB-SAIGE	European	373492	369592	circulatory system
ORM1	Inverse variance weighted	38	0.0465905	0.0345253	0.17719	0.515774	Other abnormality of urination	1926	UKB-SAIGE	European	386856	384930	genitourinary
ORM1	Inverse variance weighted	38	-0.121323	0.0901421	0.178332	0.517272	Other specified congenital anomalies of kidney	339	UKB-SAIGE	European	407069	406730	congenital anomalies
ORM1	Inverse variance weighted	38	0.0378123	0.0283267	0.18192	0.522984	Viral infection	2806	UKB-SAIGE	European	406122	403316	infectious diseases
ORM1	Inverse variance weighted	38	-0.0926034	0.0693429	0.181732	0.522984	Congenital coagulation defects	473	UKB-SAIGE	European	406754	406281	hematopoietic
ORM1	Inverse variance weighted	38	-0.0952684	0.0714599	0.182475	0.522984	Alteration of consciousness	440	UKB-SAIGE	European	402823	402383	mental disorders
ORM1	Inverse variance weighted	38	0.215788	0.16155	0.181638	0.522984	Hemorrhage NOS	99	UKB-SAIGE	European	388004	387905	circulatory system
ORM1	Inverse variance weighted	38	-0.168633	0.126156	0.18132	0.522984	Acute laryngitis and tracheitis	166	UKB-SAIGE	European	406613	406447	respiratory
ORM1	Inverse variance weighted	38	-0.0300545	0.022547	0.18254	0.522984	Hemorrhage of gastrointestinal tract	5229	UKB-SAIGE	European	390386	385157	digestive
ORM1	Inverse variance weighted	38	-0.0282297	0.0211992	0.182978	0.523167	Epilepsy, recurrent seizures, convulsions	5087	UKB-SAIGE	European	400296	395209	neurological
ORM1	Inverse variance weighted	38	0.235808	0.177839	0.18485	0.524257	Peripheral autonomic neuropathy	72	UKB-SAIGE	European	395281	395209	neurological
ORM1	Inverse variance weighted	38	0.104742	0.078837	0.183984	0.524257	Cyst and pseudocyst of pancreas	364	UKB-SAIGE	European	406635	406271	digestive
ORM1	Inverse variance weighted	38	-0.236119	0.177965	0.184583	0.524257	Erythematosquamous dermatosis	72	UKB-SAIGE	European	402744	402672	dermatologic
ORM1	Inverse variance weighted	38	-0.0276813	0.0208766	0.184856	0.524257	Hemorrhage or hematoma complicating a procedure	5329	UKB-SAIGE	European	400258	394929	injuries & poisonings
ORM1	Inverse variance weighted	38	-0.235685	0.177958	0.185375	0.524668	Eosinophilia	71	UKB-SAIGE	European	401446	401375	hematopoietic
ORM1	Inverse variance weighted	38	-0.0515343	0.0389859	0.186211	0.525275	Benign neoplasm of ovary	1482	UKB-SAIGE	European	381807	380325	neoplasms
ORM1	Inverse variance weighted	38	-0.0822693	0.0622551	0.186339	0.525275	Pneumonitis due to inhalation of food or vomitus	586	UKB-SAIGE	European	397997	397411	respiratory
ORM1	Inverse variance weighted	38	-0.110403	0.0840326	0.188908	0.531447	Peripheral angiopathy in diseases classified elsewhere	385	UKB-SAIGE	European	400980	400595	circulatory system
ORM1	Inverse variance weighted	38	0.0688139	0.0524755	0.189739	0.532713	Other disorders of tympanic membrane	1364	UKB-SAIGE	European	406252	404888	sense organs
ORM1	Inverse variance weighted	38	0.0193935	0.0148341	0.191093	0.533439	Cholelithiasis and cholecystitis	16225	UKB-SAIGE	European	407532	391307	digestive
ORM1	Inverse variance weighted	38	-0.0371722	0.0284137	0.190788	0.533439	Degeneration of intervertebral disc	2846	UKB-SAIGE	European	394763	391917	musculoskeletal
ORM1	Inverse variance weighted	38	-0.132118	0.101068	0.19114	0.533439	Poisoning by primarily systemic agents	219	UKB-SAIGE	European	382016	381797	injuries & poisonings
ORM1	Inverse variance weighted	38	0.1391	0.106873	0.193073	0.533522	Polycystic ovaries	209	UKB-SAIGE	European	405595	405386	endocrine/metabolic
ORM1	Inverse variance weighted	38	-0.0812393	0.0622433	0.191829	0.533522	Atrioventricular block, complete	587	UKB-SAIGE	European	381506	380919	circulatory system
ORM1	Inverse variance weighted	38	-0.135306	0.10389	0.192779	0.533522	Painful respiration	209	UKB-SAIGE	European	400042	399833	respiratory
ORM1	Inverse variance weighted	38	0.190081	0.146026	0.193019	0.533522	Oliguria and anuria	107	UKB-SAIGE	European	385037	384930	genitourinary
ORM1	Inverse variance weighted	38	-0.0667865	0.0513001	0.192957	0.533522	Bursitis	858	UKB-SAIGE	European	379569	378711	musculoskeletal
ORM1	Inverse variance weighted	38	-0.225801	0.174612	0.195954	0.538298	Acute pulmonary heart disease	75	UKB-SAIGE	European	402450	402375	circulatory system
ORM1	Inverse variance weighted	38	-0.225801	0.174612	0.195954	0.538298	Pulmonary embolism and infarction, acute	75	UKB-SAIGE	European	402450	402375	circulatory system
ORM1	Inverse variance weighted	38	-0.281725	0.217612	0.195451	0.538298	Arterial dissection	55	UKB-SAIGE	European	400650	400595	circulatory system
ORM1	Inverse variance weighted	38	-0.116184	0.089945	0.196452	0.538609	Atherosclerosis of aorta	282	UKB-SAIGE	European	400877	400595	circulatory system
ORM1	Inverse variance weighted	38	0.0222733	0.017344	0.19907	0.539024	Other headache syndromes	7891	UKB-SAIGE	European	406671	398780	neurological
ORM1	Inverse variance weighted	38	0.0619832	0.0484142	0.200451	0.539024	Late effects of cerebrovascular disease	1263	UKB-SAIGE	European	400280	399017	circulatory system
ORM1	Inverse variance weighted	38	-0.043236	0.0336347	0.198631	0.539024	Acute and chronic tonsillitis	2013	UKB-SAIGE	European	392058	390045	respiratory
ORM1	Inverse variance weighted	38	-0.0828939	0.0642955	0.197306	0.539024	Femoral hernia	651	UKB-SAIGE	European	362268	361617	digestive
ORM1	Inverse variance weighted	38	0.0902119	0.0700659	0.19791	0.539024	Prolapse of vaginal vault after hysterectomy	513	UKB-SAIGE	European	397243	396730	genitourinary
ORM1	Inverse variance weighted	38	-0.0835527	0.0652525	0.200386	0.539024	Noninflammatory disorders of ovary, fallopian tube, and broad ligament	730	UKB-SAIGE	European	400359	399629	genitourinary
ORM1	Inverse variance weighted	38	0.112561	0.0878665	0.200178	0.539024	Systemic lupus erythematosus	342	UKB-SAIGE	European	401707	401365	dermatologic
ORM1	Inverse variance weighted	38	0.0775451	0.0603223	0.198613	0.539024	Opiates and related narcotics causing adverse effects in therapeutic use	1150	UKB-SAIGE	European	382947	381797	injuries & poisonings
ORM1	Inverse variance weighted	38	-0.114343	0.0891996	0.199885	0.539024	Poisoning by agents primarily affecting the cardiovascular system	280	UKB-SAIGE	European	382077	381797	injuries & poisonings
ORM1	Inverse variance weighted	38	-0.0557105	0.043223	0.19743	0.539024	Foreign body injury	1210	UKB-SAIGE	European	408961	407751	injuries & poisonings
ORM1	Inverse variance weighted	38	-0.0920133	0.0720294	0.201446	0.540663	Congenital osteodystrophies	437	UKB-SAIGE	European	408268	407831	congenital anomalies
ORM1	Inverse variance weighted	38	0.038197	0.0300152	0.203163	0.543191	Cardiomegaly	2573	UKB-SAIGE	European	404948	402375	circulatory system
ORM1	Inverse variance weighted	38	-0.0360809	0.0283296	0.202801	0.543191	Precordial pain	3582	UKB-SAIGE	European	381114	377532	circulatory system
ORM1	Inverse variance weighted	38	-0.132074	0.104471	0.206155	0.545821	Other infectious and parasitic diseases	205	UKB-SAIGE	European	408634	408429	infectious diseases
ORM1	Inverse variance weighted	38	0.148636	0.118412	0.20939	0.545821	Benign neoplasm of adrenal gland	185	UKB-SAIGE	European	407584	407399	neoplasms
ORM1	Inverse variance weighted	38	-0.148963	0.118012	0.206852	0.545821	Other disorders of neurohypophysis	158	UKB-SAIGE	European	405544	405386	endocrine/metabolic
ORM1	Inverse variance weighted	38	0.0862985	0.0680522	0.204754	0.545821	Disorders involving the immune mechanism	489	UKB-SAIGE	European	408961	408472	endocrine/metabolic
ORM1	Inverse variance weighted	38	0.206258	0.165252	0.211979	0.545821	Hereditary retinal dystrophies	83	UKB-SAIGE	European	396942	396859	sense organs
ORM1	Inverse variance weighted	38	-0.102869	0.0815427	0.207116	0.545821	Infection of the eye	560	UKB-SAIGE	European	399866	399306	sense organs
ORM1	Inverse variance weighted	38	-0.0411648	0.0328658	0.210384	0.545821	Disorders of lacrimal system	2218	UKB-SAIGE	European	403463	401245	sense organs
ORM1	Inverse variance weighted	38	-0.0329733	0.0262704	0.209424	0.545821	Bundle branch block	3353	UKB-SAIGE	European	384272	380919	circulatory system
ORM1	Inverse variance weighted	38	0.046023	0.0369007	0.212319	0.545821	Tachycardia NOS	2193	UKB-SAIGE	European	383112	380919	circulatory system
ORM1	Inverse variance weighted	38	-0.0347686	0.0278325	0.211588	0.545821	Peripheral vascular disease	3927	UKB-SAIGE	European	404522	400595	circulatory system
ORM1	Inverse variance weighted	38	-0.0192694	0.0154125	0.21121	0.545821	Chronic airway obstruction	10502	UKB-SAIGE	European	386007	375505	respiratory
ORM1	Inverse variance weighted	38	-0.101511	0.0805181	0.20741	0.545821	Nonspecific abnormal findings on radiological and other examination of biliary tract	349	UKB-SAIGE	European	391656	391307	digestive
ORM1	Inverse variance weighted	38	-0.0358369	0.0283564	0.206301	0.545821	Other disorders of male genital organs	2833	UKB-SAIGE	European	391927	389094	genitourinary
ORM1	Inverse variance weighted	38	0.0926306	0.0733354	0.20655	0.545821	Chronic inflammatory pelvic disease	423	UKB-SAIGE	European	400180	399757	genitourinary
ORM1	Inverse variance weighted	38	0.0149995	0.0119283	0.208586	0.545821	Disorders of menstruation and other abnormal bleeding from female genital tract	18580	UKB-SAIGE	European	396437	377857	genitourinary
ORM1	Inverse variance weighted	38	-0.0425274	0.0336802	0.206703	0.545821	Fetal distress and abnormal forces of labor	2272	UKB-SAIGE	European	403309	401037	pregnancy complications
ORM1	Inverse variance weighted	38	-0.145677	0.116693	0.211891	0.545821	Systemic sclerosis	175	UKB-SAIGE	European	399579	399404	dermatologic
ORM1	Inverse variance weighted	38	-0.220272	0.17538	0.209128	0.545821	Infective connective tissue disorders	80	UKB-SAIGE	European	365899	365819	musculoskeletal
ORM1	Inverse variance weighted	38	-0.13086	0.103869	0.207719	0.545821	Congenital deformities of feet	210	UKB-SAIGE	European	408041	407831	congenital anomalies
ORM1	Inverse variance weighted	38	-0.14453	0.115885	0.212329	0.545821	Hypothermia/Chills	169	UKB-SAIGE	European	408961	408792	symptoms
ORM1	Inverse variance weighted	38	-0.126767	0.101087	0.20983	0.545821	Open wound of nose and sinus	220	UKB-SAIGE	European	400646	400426	injuries & poisonings
ORM1	Inverse variance weighted	38	0.117348	0.0943885	0.213779	0.546663	Ectopic pregnancy	331	UKB-SAIGE	European	401277	400946	pregnancy complications
ORM1	Inverse variance weighted	38	0.0301305	0.0242029	0.213163	0.546663	Cellulitis and abscess of foot, toe	5502	UKB-SAIGE	European	403137	397635	dermatologic
ORM1	Inverse variance weighted	38	-0.0482617	0.0388233	0.213827	0.546663	Contusion	1486	UKB-SAIGE	European	408961	407475	injuries & poisonings
ORM1	Inverse variance weighted	38	0.0291665	0.023506	0.214676	0.547579	Cellulitis and abscess of leg, except foot	5547	UKB-SAIGE	European	403182	397635	dermatologic
ORM1	Inverse variance weighted	38	-0.0666203	0.053725	0.214967	0.547579	Decubitus ulcer	913	UKB-SAIGE	European	407886	406973	dermatologic
ORM1	Inverse variance weighted	38	-0.078121	0.0630725	0.215497	0.547933	Cellulitis and abscess of fingers/toes	566	UKB-SAIGE	European	398201	397635	dermatologic
ORM1	Inverse variance weighted	38	-0.0704995	0.0570096	0.216226	0.548792	Cystic mastopathy	928	UKB-SAIGE	European	402674	401746	genitourinary
ORM1	Inverse variance weighted	38	-0.0221882	0.0180064	0.21786	0.551938	Renal failure	6985	UKB-SAIGE	European	404587	397602	genitourinary
ORM1	Inverse variance weighted	38	0.0631458	0.0513721	0.219003	0.553832	Perforation of tympanic membrane	1044	UKB-SAIGE	European	405932	404888	sense organs
ORM1	Inverse variance weighted	38	0.17093	0.139264	0.219678	0.553878	Costochondritis	129	UKB-SAIGE	European	391170	391041	musculoskeletal
ORM1	Inverse variance weighted	38	0.0422787	0.0344561	0.219812	0.553878	Hammer toe (acquired)	1939	UKB-SAIGE	European	396853	394914	musculoskeletal
ORM1	Inverse variance weighted	38	-0.0212799	0.017525	0.224649	0.561446	Benign neoplasm of skin	7722	UKB-SAIGE	European	408340	400618	neoplasms
ORM1	Inverse variance weighted	38	-0.0662785	0.0544697	0.223682	0.561446	Cyst or abscess of Bartholin's gland	758	UKB-SAIGE	European	400515	399757	genitourinary
ORM1	Inverse variance weighted	38	-0.212636	0.175097	0.224599	0.561446	Acne	78	UKB-SAIGE	European	399333	399255	dermatologic
ORM1	Inverse variance weighted	38	-0.0266021	0.0219161	0.224819	0.561446	Poisoning by analgesics, antipyretics, and antirheumatics	6910	UKB-SAIGE	European	388707	381797	injuries & poisonings
ORM1	Inverse variance weighted	38	0.064758	0.0531823	0.223353	0.561446	Crushing or internal injury to organs	1007	UKB-SAIGE	European	408961	407954	injuries & poisonings
ORM1	Inverse variance weighted	38	0.151028	0.124765	0.226087	0.562608	Aneurysm of other specified artery	200	UKB-SAIGE	European	400795	400595	circulatory system
ORM1	Inverse variance weighted	38	0.0469607	0.0387869	0.225998	0.562608	Hemoptysis	2073	UKB-SAIGE	European	408867	406794	respiratory
ORM1	Inverse variance weighted	38	-0.0516541	0.0429686	0.229311	0.562907	Disorders of calcium/phosphorus metabolism	1204	UKB-SAIGE	European	408038	406834	endocrine/metabolic
ORM1	Inverse variance weighted	38	0.0203435	0.016913	0.229041	0.562907	Other peripheral nerve disorders	12592	UKB-SAIGE	European	406659	394067	neurological
ORM1	Inverse variance weighted	38	0.238103	0.198114	0.229422	0.562907	Nerve root lesions	57	UKB-SAIGE	European	394124	394067	neurological
ORM1	Inverse variance weighted	38	-0.0748523	0.0621064	0.228116	0.562907	Pilonidal cyst	587	UKB-SAIGE	European	398222	397635	dermatologic
ORM1	Inverse variance weighted	38	0.0188127	0.0155956	0.227709	0.562907	Acquired foot deformities	9865	UKB-SAIGE	European	404779	394914	musculoskeletal
ORM1	Inverse variance weighted	38	0.0632326	0.0525809	0.22914	0.562907	Osteopenia or other disorder of bone and cartilage	820	UKB-SAIGE	European	402099	401279	musculoskeletal
ORM1	Inverse variance weighted	38	-0.0394024	0.0326398	0.227359	0.562907	Sepsis and SIRS	2811	UKB-SAIGE	European	408961	406150	infectious diseases
ORM1	Inverse variance weighted	38	-0.0394024	0.0326398	0.227359	0.562907	Sepsis	2811	UKB-SAIGE	European	408961	406150	infectious diseases
ORM1	Inverse variance weighted	38	0.0885597	0.0738518	0.230468	0.564484	Meniere's disease	578	UKB-SAIGE	European	403405	402827	sense organs
ORM1	Inverse variance weighted	38	-0.0623177	0.0520269	0.230995	0.56479	Anorexia	835	UKB-SAIGE	European	407327	406492	endocrine/metabolic
ORM1	Inverse variance weighted	38	0.120509	0.10098	0.232715	0.566032	Benign neoplasm of other female genital organs	220	UKB-SAIGE	European	380236	380016	neoplasms
ORM1	Inverse variance weighted	38	-0.145936	0.122079	0.231921	0.566032	Hereditary hemolytic anemias	156	UKB-SAIGE	European	390182	390026	hematopoietic
ORM1	Inverse variance weighted	38	-0.0511416	0.0428262	0.232413	0.566032	Periodontitis (acute or chronic)	1222	UKB-SAIGE	European	399358	398136	digestive
ORM1	Inverse variance weighted	38	0.188815	0.158495	0.233536	0.566063	Eating disorder	90	UKB-SAIGE	European	408961	408871	mental disorders
ORM1	Inverse variance weighted	38	0.226112	0.189689	0.233256	0.566063	Other disorders of the breast associated with childbirth and disorders of lactation	63	UKB-SAIGE	European	408544	408481	pregnancy complications
ORM1	Inverse variance weighted	38	-0.221722	0.187059	0.235896	0.568024	Varicella infection	65	UKB-SAIGE	European	403381	403316	infectious diseases
ORM1	Inverse variance weighted	38	0.114264	0.096415	0.235967	0.568024	Temporomandibular joint disorders	241	UKB-SAIGE	European	398377	398136	digestive
ORM1	Inverse variance weighted	38	0.139759	0.117894	0.235834	0.568024	Premenstrual tension syndromes	159	UKB-SAIGE	European	378016	377857	genitourinary
ORM1	Inverse variance weighted	38	-0.171586	0.144513	0.235095	0.568024	Hemarthrosis	111	UKB-SAIGE	European	402744	402633	musculoskeletal
ORM1	Inverse variance weighted	38	0.18785	0.158747	0.236678	0.568097	Eating disorder	90	UKB-SAIGE	European	365566	365476	mental disorders
ORM1	Inverse variance weighted	38	0.0811352	0.0685842	0.236809	0.568097	Subjective visual disturbances	615	UKB-SAIGE	European	406269	405654	sense organs
ORM1	Inverse variance weighted	38	-0.101544	0.0862491	0.239062	0.572522	Urticaria	373	UKB-SAIGE	European	405190	404817	injuries & poisonings
ORM1	Inverse variance weighted	38	0.0559169	0.0477267	0.241355	0.574483	Myeloproliferative disease	995	UKB-SAIGE	European	405461	404466	neoplasms
ORM1	Inverse variance weighted	38	-0.033278	0.0284137	0.241521	0.574483	Hypovolemia	2834	UKB-SAIGE	European	404340	401506	endocrine/metabolic
ORM1	Inverse variance weighted	38	0.077153	0.0657644	0.240727	0.574483	Abnormal function study of cardiovascular system	524	UKB-SAIGE	European	403358	402834	circulatory system
ORM1	Inverse variance weighted	38	-0.0302745	0.0258226	0.241036	0.574483	Unspecified polyarthropathy or polyarthritis	3535	UKB-SAIGE	European	369354	365819	musculoskeletal
ORM1	Inverse variance weighted	38	0.0319017	0.0272833	0.242291	0.575339	Dental caries	3051	UKB-SAIGE	European	401187	398136	digestive
ORM1	Inverse variance weighted	38	-0.0989159	0.0851622	0.245438	0.576311	Congenital deficiency of other clotting factors (including factor VII)	305	UKB-SAIGE	European	406586	406281	hematopoietic
ORM1	Inverse variance weighted	38	-0.0827077	0.0709609	0.2438	0.576311	Generalized convulsive epilepsy	448	UKB-SAIGE	European	395657	395209	neurological
ORM1	Inverse variance weighted	38	0.195109	0.16783	0.245017	0.576311	Corneal edema	80	UKB-SAIGE	European	397841	397761	sense organs
ORM1	Inverse variance weighted	38	0.027812	0.0238384	0.243336	0.576311	Cellulitis and abscess of arm/hand	5539	UKB-SAIGE	European	403174	397635	dermatologic
ORM1	Inverse variance weighted	38	-0.257346	0.22163	0.24558	0.576311	Arthropathy associated with neurological disorders	68	UKB-SAIGE	European	365887	365819	musculoskeletal
ORM1	Inverse variance weighted	38	-0.117701	0.101228	0.244935	0.576311	Chronic dermatitis due to solar radiation	253	UKB-SAIGE	European	405070	404817	injuries & poisonings
ORM1	Inverse variance weighted	38	0.0160382	0.0138057	0.245354	0.576311	Allergy/adverse effect of penicillin	16090	UKB-SAIGE	European	397887	381797	injuries & poisonings
ORM1	Inverse variance weighted	38	-0.0535497	0.0463094	0.247539	0.579938	Acidosis	1055	UKB-SAIGE	European	402561	401506	endocrine/metabolic
ORM1	Inverse variance weighted	38	0.0498206	0.0434019	0.251013	0.586116	Diabetic retinopathy	1339	UKB-SAIGE	European	398198	396859	endocrine/metabolic
ORM1	Inverse variance weighted	38	0.0335547	0.0292073	0.250619	0.586116	Other biliary tract disease	3892	UKB-SAIGE	European	395199	391307	digestive
ORM1	Inverse variance weighted	38	0.0280076	0.0244448	0.2519	0.586232	Diseases of white blood cells	3788	UKB-SAIGE	European	405163	401375	hematopoietic
ORM1	Inverse variance weighted	38	-0.114528	0.099943	0.251822	0.586232	Adverse reaction to serum or vaccine	225	UKB-SAIGE	European	405042	404817	injuries & poisonings
ORM1	Inverse variance weighted	38	-0.126744	0.110902	0.253105	0.58806	Cerebral edema and compression of brain	258	UKB-SAIGE	European	395467	395209	neurological
ORM1	Inverse variance weighted	38	-0.0279432	0.0244807	0.253687	0.588436	Colorectal cancer	4562	UKB-SAIGE	European	387318	382756	neoplasms
ORM1	Inverse variance weighted	38	0.0627592	0.0550608	0.254362	0.589027	Prurigo and Lichen	779	UKB-SAIGE	European	403451	402672	dermatologic
ORM1	Inverse variance weighted	38	-0.070987	0.0626034	0.25683	0.59376	Burns	579	UKB-SAIGE	European	408961	408382	injuries & poisonings
ORM1	Inverse variance weighted	38	0.0948889	0.0838451	0.257754	0.594914	Sialoadenitis	366	UKB-SAIGE	European	403689	403323	digestive
ORM1	Inverse variance weighted	38	-0.0902854	0.0800358	0.259293	0.597484	Polyneuropathy in diabetes	354	UKB-SAIGE	European	389110	388756	endocrine/metabolic
ORM1	Inverse variance weighted	38	-0.22391	0.198719	0.25984	0.59776	Cancer of of nasal cavities	57	UKB-SAIGE	European	406878	406821	neoplasms
ORM1	Inverse variance weighted	38	0.02451	0.0218106	0.261113	0.599703	Prolapse of vaginal walls	7462	UKB-SAIGE	European	404192	396730	genitourinary
ORM1	Inverse variance weighted	38	0.0840784	0.0751141	0.262994	0.602051	Lupus (localized and systemic)	418	UKB-SAIGE	European	401783	401365	dermatologic
ORM1	Inverse variance weighted	38	-0.120841	0.107865	0.26259	0.602051	Spondylosis with myelopathy	190	UKB-SAIGE	European	392107	391917	musculoskeletal
ORM1	Inverse variance weighted	38	0.0431714	0.038638	0.263854	0.603034	Stricture and stenosis of esophagus	1874	UKB-SAIGE	European	371149	369275	digestive
ORM1	Inverse variance weighted	38	0.085005	0.0761618	0.264375	0.60324	Polycythemia vera	390	UKB-SAIGE	European	401535	401145	neoplasms
ORM1	Inverse variance weighted	38	0.157362	0.142232	0.268564	0.61081	Alkalosis	114	UKB-SAIGE	European	401620	401506	endocrine/metabolic
ORM1	Inverse variance weighted	38	0.129572	0.117036	0.268248	0.61081	Eustachian tube disorders	193	UKB-SAIGE	European	405081	404888	sense organs
ORM1	Inverse variance weighted	38	-0.177035	0.160375	0.269647	0.612278	Keratoderma, acquired	87	UKB-SAIGE	European	403962	403875	dermatologic
ORM1	Inverse variance weighted	38	0.139069	0.126587	0.271938	0.616481	Peripheral retinal degenerations	183	UKB-SAIGE	European	397042	396859	sense organs
ORM1	Inverse variance weighted	38	-0.0660481	0.060198	0.272563	0.616899	Chronic pharyngitis and nasopharyngitis	966	UKB-SAIGE	European	391011	390045	respiratory
ORM1	Inverse variance weighted	38	0.0719587	0.0657567	0.273816	0.617856	Otitis externa	524	UKB-SAIGE	European	408034	407510	sense organs
ORM1	Inverse variance weighted	38	0.029615	0.0270655	0.273868	0.617856	Ulcerative colitis	3195	UKB-SAIGE	European	337978	334783	digestive
ORM1	Inverse variance weighted	38	0.0561849	0.0515879	0.276105	0.617928	Schizophrenia and other psychotic disorders	850	UKB-SAIGE	European	366326	365476	mental disorders
ORM1	Inverse variance weighted	38	0.170877	0.156723	0.275575	0.617928	Corneal opacity	91	UKB-SAIGE	European	397852	397761	sense organs
ORM1	Inverse variance weighted	38	0.033285	0.0305451	0.275845	0.617928	Disorders of refraction and accommodation; blindness and low vision	2431	UKB-SAIGE	European	408961	406530	sense organs
ORM1	Inverse variance weighted	38	-0.148111	0.135589	0.274678	0.617928	Gastritis and duodenitis, NOS	120	UKB-SAIGE	European	378244	378124	digestive
ORM1	Inverse variance weighted	38	0.0137146	0.0125754	0.275455	0.617928	Unspecified monoarthritis	15790	UKB-SAIGE	European	381609	365819	musculoskeletal
ORM1	Inverse variance weighted	38	-0.010841	0.00997803	0.277264	0.619532	Osteoarthrosis	28439	UKB-SAIGE	European	408961	380522	musculoskeletal
ORM1	Inverse variance weighted	38	-0.0620632	0.0573955	0.279553	0.620687	Hypoglycemia	939	UKB-SAIGE	European	387258	386319	endocrine/metabolic
ORM1	Inverse variance weighted	38	0.149037	0.137724	0.279191	0.620687	Spinocerebellar disease	116	UKB-SAIGE	European	395325	395209	neurological
ORM1	Inverse variance weighted	38	0.19266	0.178055	0.279243	0.620687	Viral pneumonia	71	UKB-SAIGE	European	398609	398538	respiratory
ORM1	Inverse variance weighted	38	-0.0892877	0.0825324	0.279319	0.620687	Cysts of the jaws	329	UKB-SAIGE	European	398465	398136	digestive
ORM1	Inverse variance weighted	38	0.0511674	0.0474919	0.281305	0.623589	Malignant neoplasm of kidney, except pelvis	1002	UKB-SAIGE	European	405798	404796	neoplasms
ORM1	Inverse variance weighted	38	-0.0847997	0.0788988	0.282468	0.625179	Glucocorticoid deficiency	361	UKB-SAIGE	European	405747	405386	endocrine/metabolic
ORM1	Inverse variance weighted	38	0.188963	0.176266	0.283703	0.626922	Acute (transverse) myelitis	74	UKB-SAIGE	European	407962	407888	neurological
ORM1	Inverse variance weighted	38	-0.0248679	0.0232242	0.284271	0.627187	Open wounds of extremities	4219	UKB-SAIGE	European	404645	400426	injuries & poisonings
ORM1	Inverse variance weighted	38	0.111584	0.104372	0.285025	0.627862	Immunity deficiency	208	UKB-SAIGE	European	408680	408472	endocrine/metabolic
ORM1	Inverse variance weighted	38	0.0599631	0.0562432	0.28636	0.628826	Abnormal involuntary movements	888	UKB-SAIGE	European	407105	406217	neurological
ORM1	Inverse variance weighted	38	0.0464608	0.0435401	0.285936	0.628826	Primary/intrinsic cardiomyopathies	1208	UKB-SAIGE	European	406987	405779	circulatory system
ORM1	Inverse variance weighted	38	0.10474	0.0984242	0.287251	0.629794	Temporomandibular joint disorder, unspecified	234	UKB-SAIGE	European	398370	398136	digestive
ORM1	Inverse variance weighted	38	0.0417713	0.0394614	0.289812	0.634416	Malignant neoplasm of rectum, rectosigmoid junction, and anus	2095	UKB-SAIGE	European	384851	382756	neoplasms
ORM1	Inverse variance weighted	38	-0.0606291	0.0574792	0.291516	0.63517	Other disorders of pancreatic internal secretion	943	UKB-SAIGE	European	406329	405386	endocrine/metabolic
ORM1	Inverse variance weighted	38	-0.112515	0.106586	0.291139	0.63517	Other endocrine disorders	195	UKB-SAIGE	European	405581	405386	endocrine/metabolic
ORM1	Inverse variance weighted	38	0.0186341	0.0176418	0.290855	0.63517	Other disorders of synovium, tendon, and bursa	7629	UKB-SAIGE	European	386340	378711	musculoskeletal
ORM1	Inverse variance weighted	38	0.0882149	0.0837622	0.292268	0.635819	Benign neoplasm of bone and articular cartilage	320	UKB-SAIGE	European	371491	371171	neoplasms
ORM1	Inverse variance weighted	38	0.205699	0.196454	0.295072	0.637369	Lymphoid leukemia, acute	59	UKB-SAIGE	European	404525	404466	neoplasms
ORM1	Inverse variance weighted	38	-0.0724264	0.0690971	0.294554	0.637369	Disorders of iron metabolism	669	UKB-SAIGE	European	407503	406834	hematopoietic
ORM1	Inverse variance weighted	38	0.0452822	0.0431405	0.293881	0.637369	Cardiomyopathy	1247	UKB-SAIGE	European	407026	405779	circulatory system
ORM1	Inverse variance weighted	38	-0.143898	0.137482	0.295255	0.637369	Abnormal results of function study of kidney	117	UKB-SAIGE	European	397719	397602	genitourinary
ORM1	Inverse variance weighted	38	0.10937	0.104399	0.294815	0.637369	Juvenile osteochondrosis	207	UKB-SAIGE	European	391248	391041	musculoskeletal
ORM1	Inverse variance weighted	38	-0.192272	0.184312	0.296861	0.639851	Von willebrand's disease	98	UKB-SAIGE	European	406379	406281	hematopoietic
ORM1	Inverse variance weighted	38	0.150087	0.1442	0.297957	0.641044	Neoplasm of uncertain behavior of male genital organs	111	UKB-SAIGE	European	401899	401788	neoplasms
ORM1	Inverse variance weighted	38	-0.040108	0.0385941	0.2987	0.641044	Secondary malignant neoplasm of digestive systems	1519	UKB-SAIGE	European	372123	370604	neoplasms
ORM1	Inverse variance weighted	38	0.0767119	0.0738299	0.298788	0.641044	Anaphylactic shock NOS	548	UKB-SAIGE	European	405365	404817	injuries & poisonings
ORM1	Inverse variance weighted	38	-0.0151987	0.014706	0.301367	0.644917	Other non-epithelial cancer of skin	11149	UKB-SAIGE	European	406220	395071	neoplasms
ORM1	Inverse variance weighted	38	-0.0901617	0.0872651	0.301514	0.644917	Respiratory complications	296	UKB-SAIGE	European	399821	399525	respiratory
ORM1	Inverse variance weighted	38	-0.110692	0.107893	0.304922	0.648248	Vascular dementia	189	UKB-SAIGE	European	402572	402383	mental disorders
ORM1	Inverse variance weighted	38	-0.13227	0.128703	0.304083	0.648248	Other nondiabetic retinopathy	161	UKB-SAIGE	European	397020	396859	sense organs
ORM1	Inverse variance weighted	38	-0.032501	0.0316778	0.304898	0.648248	Otitis media and Eustachian tube disorders	2259	UKB-SAIGE	European	407147	404888	sense organs
ORM1	Inverse variance weighted	38	0.0381803	0.0371265	0.30377	0.648248	Ileostomy status	1660	UKB-SAIGE	European	336443	334783	digestive
ORM1	Inverse variance weighted	38	-0.0515553	0.0503023	0.305407	0.648295	Poisoning by other anti-infectives	1256	UKB-SAIGE	European	383053	381797	injuries & poisonings
ORM1	Inverse variance weighted	38	0.0377278	0.0369727	0.307528	0.65181	Acute pancreatitis	1986	UKB-SAIGE	European	408257	406271	digestive
ORM1	Inverse variance weighted	38	-0.0928921	0.091157	0.308186	0.652219	Fibroadenosis of breast	306	UKB-SAIGE	European	402052	401746	genitourinary
ORM1	Inverse variance weighted	38	-0.128356	0.126143	0.308893	0.65273	Urethritis and urethral syndrome	167	UKB-SAIGE	European	380103	379936	genitourinary
ORM1	Inverse variance weighted	38	0.0550923	0.054363	0.310861	0.655898	Disorders of conjunctiva	765	UKB-SAIGE	European	400071	399306	sense organs
ORM1	Inverse variance weighted	38	-0.0191023	0.0189068	0.312334	0.656043	Dysphagia	6482	UKB-SAIGE	European	375757	369275	digestive
ORM1	Inverse variance weighted	38	0.0904895	0.0895239	0.312119	0.656043	Splenomegaly	426	UKB-SAIGE	European	385583	385157	digestive
ORM1	Inverse variance weighted	38	-0.0611118	0.0604244	0.311836	0.656043	Stiffness of joint	615	UKB-SAIGE	European	403248	402633	musculoskeletal
ORM1	Inverse variance weighted	38	-0.0469714	0.0465625	0.313079	0.656622	Inflammatory and toxic neuropathy	1368	UKB-SAIGE	European	408220	406852	neurological
ORM1	Inverse variance weighted	38	0.0523469	0.0523167	0.317031	0.663119	Benign neoplasm of brain and other parts of nervous system	828	UKB-SAIGE	European	408067	407239	neoplasms
ORM1	Inverse variance weighted	38	-0.0570494	0.0570273	0.317123	0.663119	Benign neoplasm of other endocrine glands and related structures	876	UKB-SAIGE	European	408275	407399	neoplasms
ORM1	Inverse variance weighted	38	0.0369401	0.0369641	0.317624	0.663176	Streptococcus infection	1644	UKB-SAIGE	European	395541	393897	infectious diseases
ORM1	Inverse variance weighted	38	0.0622646	0.0629005	0.322228	0.667812	Schizophrenia	571	UKB-SAIGE	European	366047	365476	mental disorders
ORM1	Inverse variance weighted	38	0.0387152	0.0390787	0.321833	0.667812	Hypertensive chronic kidney disease	1548	UKB-SAIGE	European	331914	330366	circulatory system
ORM1	Inverse variance weighted	38	0.110382	0.111293	0.321288	0.667812	Primary biliary cirrhosis	254	UKB-SAIGE	European	400309	400055	digestive
ORM1	Inverse variance weighted	38	0.0526148	0.0531199	0.321934	0.667812	Endometrial hyperplasia	1133	UKB-SAIGE	European	397517	396384	genitourinary
ORM1	Inverse variance weighted	38	0.0367294	0.0369641	0.320393	0.667812	Other acquired deformities of limbs	1649	UKB-SAIGE	European	396563	394914	musculoskeletal
ORM1	Inverse variance weighted	38	-0.0295013	0.0301008	0.327044	0.668076	Cancer of urinary organs (incl. kidney and bladder)	4165	UKB-SAIGE	European	408961	404796	neoplasms
ORM1	Inverse variance weighted	38	0.0387655	0.0397762	0.329763	0.668076	Hypopotassemia	1430	UKB-SAIGE	European	402936	401506	endocrine/metabolic
ORM1	Inverse variance weighted	38	0.111075	0.113437	0.327489	0.668076	Other vitamin B12 deficiency anemia	178	UKB-SAIGE	European	390204	390026	hematopoietic
ORM1	Inverse variance weighted	38	0.0840788	0.0855184	0.325526	0.668076	Hallucinations	308	UKB-SAIGE	European	402691	402383	mental disorders
ORM1	Inverse variance weighted	38	0.105594	0.107203	0.324628	0.668076	Abnormal findings on study of brain and/or nervous system	193	UKB-SAIGE	European	395402	395209	neurological
ORM1	Inverse variance weighted	38	-0.0744171	0.0762994	0.329397	0.668076	Other conditions of brain, NOS	386	UKB-SAIGE	European	395595	395209	neurological
ORM1	Inverse variance weighted	38	0.0167035	0.0169762	0.325146	0.668076	Senile cataract	8369	UKB-SAIGE	European	396978	388609	sense organs
ORM1	Inverse variance weighted	38	0.0985196	0.10068	0.327808	0.668076	Wheezing	221	UKB-SAIGE	European	400054	399833	respiratory
ORM1	Inverse variance weighted	38	-0.101379	0.103929	0.329331	0.668076	Leukoplakia of oral mucosa	308	UKB-SAIGE	European	403631	403323	digestive
ORM1	Inverse variance weighted	38	0.0428951	0.0434643	0.32369	0.668076	Other disorders of gallbladder	1412	UKB-SAIGE	European	392719	391307	digestive
ORM1	Inverse variance weighted	38	-0.0359511	0.0368813	0.329671	0.668076	Nonspecific abnormal findings in stool contents	1659	UKB-SAIGE	European	386816	385157	digestive
ORM1	Inverse variance weighted	38	-0.00988393	0.0101463	0.329985	0.668076	Other symptoms/disorders or the urinary system	24031	UKB-SAIGE	European	408961	384930	genitourinary
ORM1	Inverse variance weighted	38	0.0425495	0.043205	0.324709	0.668076	Missed abortion/Hydatidiform mole	1251	UKB-SAIGE	European	402197	400946	pregnancy complications
ORM1	Inverse variance weighted	38	0.00894839	0.00911411	0.32619	0.668076	Arthropathy NOS	37043	UKB-SAIGE	European	402862	365819	musculoskeletal
ORM1	Inverse variance weighted	38	0.148036	0.150867	0.326477	0.668076	Shock	132	UKB-SAIGE	European	408961	408829	symptoms
ORM1	Inverse variance weighted	38	0.143288	0.145832	0.325824	0.668076	Late effect	106	UKB-SAIGE	European	408961	408855	injuries & poisonings
ORM1	Inverse variance weighted	38	-0.0974982	0.100394	0.33147	0.669441	Jaw disease NOS	234	UKB-SAIGE	European	398370	398136	digestive
ORM1	Inverse variance weighted	38	-0.0717384	0.0738911	0.331615	0.669441	Laxity of ligament or hypermobility syndrome	416	UKB-SAIGE	European	379127	378711	musculoskeletal
ORM1	Inverse variance weighted	38	0.0770488	0.0795638	0.33285	0.670968	Coma	361	UKB-SAIGE	European	395570	395209	neurological
ORM1	Inverse variance weighted	38	-0.0243174	0.0252063	0.334677	0.672541	Secondary malignancy of lymph nodes	5379	UKB-SAIGE	European	375983	370604	neoplasms
ORM1	Inverse variance weighted	38	0.0844195	0.0875929	0.335161	0.672541	Polycythemia, secondary	295	UKB-SAIGE	European	401044	400749	hematopoietic
ORM1	Inverse variance weighted	38	-0.0540217	0.0560948	0.335526	0.672541	Disease of tricuspid valve	1058	UKB-SAIGE	European	403479	402421	circulatory system
ORM1	Inverse variance weighted	38	0.0701026	0.0727965	0.335551	0.672541	Chronic pancreatitis	514	UKB-SAIGE	European	406785	406271	digestive
ORM1	Inverse variance weighted	38	0.0414059	0.0431125	0.336847	0.673886	Viral hepatitis	1215	UKB-SAIGE	European	404531	403316	infectious diseases
ORM1	Inverse variance weighted	38	-0.227731	0.237519	0.337665	0.673886	Lipoprotein disorders	51	UKB-SAIGE	European	407588	407537	endocrine/metabolic
ORM1	Inverse variance weighted	38	0.0946793	0.0986679	0.337269	0.673886	Injury to blood vessels	249	UKB-SAIGE	European	408961	408712	injuries & poisonings
ORM1	Inverse variance weighted	38	0.0669413	0.0699865	0.338825	0.675241	Trigeminal nerve disorders [CN5]	465	UKB-SAIGE	European	394532	394067	neurological
ORM1	Inverse variance weighted	38	-0.0752533	0.0787904	0.339523	0.675671	Adrenal hypofunction	364	UKB-SAIGE	European	405750	405386	endocrine/metabolic
ORM1	Inverse variance weighted	38	-0.0439296	0.0461005	0.340636	0.675964	Malignant neoplasm of uterus	1284	UKB-SAIGE	European	383251	381967	neoplasms
ORM1	Inverse variance weighted	38	-0.0251476	0.0263881	0.340596	0.675964	Nasal polyps	3311	UKB-SAIGE	European	393356	390045	respiratory
ORM1	Inverse variance weighted	38	0.117082	0.123613	0.343555	0.67842	Generalized anxiety disorder	150	UKB-SAIGE	European	365626	365476	mental disorders
ORM1	Inverse variance weighted	38	-0.0524758	0.0555438	0.344779	0.67842	Corneal opacity and other disorders of cornea	732	UKB-SAIGE	European	398493	397761	sense organs
ORM1	Inverse variance weighted	38	-0.0369654	0.0390774	0.344172	0.67842	Ptosis of eyelid	1834	UKB-SAIGE	European	401140	399306	sense organs
ORM1	Inverse variance weighted	38	-0.0364339	0.0385342	0.344407	0.67842	Otitis media	1824	UKB-SAIGE	European	406712	404888	sense organs
ORM1	Inverse variance weighted	38	-0.0318738	0.0336002	0.342814	0.67842	Carditis	2020	UKB-SAIGE	European	407799	405779	circulatory system
ORM1	Inverse variance weighted	38	-0.0277997	0.029405	0.344451	0.67842	Blood in stool	2639	UKB-SAIGE	European	387796	385157	digestive
ORM1	Inverse variance weighted	38	0.0617212	0.0656538	0.347166	0.68004	Type 2 diabetes with neurological manifestations	575	UKB-SAIGE	European	389331	388756	endocrine/metabolic
ORM1	Inverse variance weighted	38	0.0259757	0.0276043	0.346703	0.68004	Decreased white blood cell count	3184	UKB-SAIGE	European	404559	401375	hematopoietic
ORM1	Inverse variance weighted	38	0.0259757	0.0276043	0.346703	0.68004	Neutropenia	3184	UKB-SAIGE	European	404559	401375	hematopoietic
ORM1	Inverse variance weighted	38	0.035778	0.0380875	0.347544	0.68004	Benign neoplasm of breast	1553	UKB-SAIGE	European	403299	401746	genitourinary
ORM1	Inverse variance weighted	38	-0.0528533	0.0565447	0.349934	0.683763	Noninfectious disorders of lymphatic channels	705	UKB-SAIGE	European	408961	408256	circulatory system
ORM1	Inverse variance weighted	38	-0.183526	0.19701	0.351566	0.685039	Hyperglyceridemia	58	UKB-SAIGE	European	373092	373034	endocrine/metabolic
ORM1	Inverse variance weighted	38	0.0788132	0.0845906	0.351491	0.685039	Dentofacial anomalies, including malocclusion	345	UKB-SAIGE	European	398481	398136	digestive
ORM1	Inverse variance weighted	38	-0.0681527	0.073311	0.352559	0.68507	Herpes zoster	421	UKB-SAIGE	European	403737	403316	infectious diseases
ORM1	Inverse variance weighted	38	0.0145475	0.0156369	0.3522	0.68507	Mood disorders	12560	UKB-SAIGE	European	378036	365476	mental disorders
ORM1	Inverse variance weighted	38	-0.0915218	0.0989785	0.355141	0.687171	Other disorders of lipoid metabolism	231	UKB-SAIGE	European	407768	407537	endocrine/metabolic
ORM1	Inverse variance weighted	38	0.0357908	0.0389023	0.357564	0.687171	Right bundle branch block	1498	UKB-SAIGE	European	382417	380919	circulatory system
ORM1	Inverse variance weighted	38	0.0785903	0.084986	0.355099	0.687171	Premature beats	536	UKB-SAIGE	European	381455	380919	circulatory system
ORM1	Inverse variance weighted	38	0.0426528	0.0461234	0.355094	0.687171	Ulceration of the lower GI tract	1063	UKB-SAIGE	European	335846	334783	digestive
ORM1	Inverse variance weighted	38	-0.120293	0.130717	0.357439	0.687171	Other and unspecified complications of birth; puerperium affecting management of mother	146	UKB-SAIGE	European	406140	405994	pregnancy complications
ORM1	Inverse variance weighted	38	-0.0647266	0.0702646	0.356955	0.687171	Abnormal granulation tissue	457	UKB-SAIGE	European	404332	403875	dermatologic
ORM1	Inverse variance weighted	38	-0.02401	0.0260878	0.357388	0.687171	Fracture of hand or wrist	3357	UKB-SAIGE	European	391122	387765	injuries & poisonings
ORM1	Inverse variance weighted	38	0.185857	0.201975	0.357467	0.687171	Postoperative shock	55	UKB-SAIGE	European	408525	408470	injuries & poisonings
ORM1	Inverse variance weighted	38	0.0941606	0.102479	0.358184	0.68742	Other and unspecified disorders of the nervous system	336	UKB-SAIGE	European	395545	395209	neurological
ORM1	Inverse variance weighted	38	-0.056304	0.0614339	0.359405	0.687685	Nevus, non-neoplastic	597	UKB-SAIGE	European	401215	400618	neoplasms
ORM1	Inverse variance weighted	38	-0.0268604	0.0293614	0.360286	0.687685	Lymphadenitis	2622	UKB-SAIGE	European	403997	401375	hematopoietic
ORM1	Inverse variance weighted	38	0.0623461	0.068094	0.359883	0.687685	Uveitis, noninfectious or NOS	486	UKB-SAIGE	European	399792	399306	sense organs
ORM1	Inverse variance weighted	38	0.101021	0.110409	0.360208	0.687685	Other disorders of ear	202	UKB-SAIGE	European	404764	404562	sense organs
ORM1	Inverse variance weighted	38	0.0268839	0.0294334	0.361041	0.688188	Chronic renal failure [CKD]	2629	UKB-SAIGE	European	400231	397602	genitourinary
ORM1	Inverse variance weighted	38	0.166251	0.18273	0.362918	0.690678	Infectious mononucleosis	68	UKB-SAIGE	European	403384	403316	infectious diseases
ORM1	Inverse variance weighted	38	0.0312585	0.0344036	0.363571	0.690678	Other acquired musculoskeletal deformity	1921	UKB-SAIGE	European	396835	394914	musculoskeletal
ORM1	Inverse variance weighted	38	-0.0657795	0.0724366	0.363826	0.690678	Cystic kidney disease	431	UKB-SAIGE	European	407161	406730	congenital anomalies
ORM1	Inverse variance weighted	38	-0.117948	0.130073	0.364521	0.691061	Disease of capillaries	144	UKB-SAIGE	European	400739	400595	circulatory system
ORM1	Inverse variance weighted	38	-0.0208762	0.0230537	0.365175	0.691366	stress incontinence, female	5924	UKB-SAIGE	European	405433	399509	genitourinary
ORM1	Inverse variance weighted	38	0.175989	0.196269	0.369893	0.695789	Benign neoplasm of spinal cord, meninges	59	UKB-SAIGE	European	407298	407239	neoplasms
ORM1	Inverse variance weighted	38	-0.133506	0.148913	0.369965	0.695789	Posttraumatic stress disorder	113	UKB-SAIGE	European	365589	365476	mental disorders
ORM1	Inverse variance weighted	38	0.0600219	0.0668992	0.369613	0.695789	Hydrocephalus	498	UKB-SAIGE	European	395707	395209	neurological
ORM1	Inverse variance weighted	38	-0.100837	0.112029	0.368072	0.695789	Pneumoconiosis	234	UKB-SAIGE	European	397645	397411	respiratory
ORM1	Inverse variance weighted	38	-0.104175	0.116204	0.369995	0.695789	Complication of amputation stump	171	UKB-SAIGE	European	400597	400426	injuries & poisonings
ORM1	Inverse variance weighted	38	-0.134004	0.149855	0.371201	0.696021	Separation of retinal layers	99	UKB-SAIGE	European	396958	396859	sense organs
ORM1	Inverse variance weighted	38	-0.0206731	0.0232587	0.374093	0.696021	Heart valve disorders	4239	UKB-SAIGE	European	406660	402421	circulatory system
ORM1	Inverse variance weighted	38	-0.0190938	0.0214625	0.373661	0.696021	Hypotension	5827	UKB-SAIGE	European	393732	387905	circulatory system
ORM1	Inverse variance weighted	38	-0.121395	0.136461	0.373684	0.696021	Other specified diseases of the salivary glands	120	UKB-SAIGE	European	403443	403323	digestive
ORM1	Inverse variance weighted	38	-0.0256047	0.028634	0.371213	0.696021	Chronic liver disease and cirrhosis	2895	UKB-SAIGE	European	402950	400055	digestive
ORM1	Inverse variance weighted	38	-0.0544456	0.0610297	0.37233	0.696021	Psoriatic arthropathy	708	UKB-SAIGE	European	398907	398199	dermatologic
ORM1	Inverse variance weighted	38	-0.183219	0.205553	0.372744	0.696021	Villonodular synovitis	54	UKB-SAIGE	European	402687	402633	musculoskeletal
ORM1	Inverse variance weighted	38	-0.0603179	0.0675629	0.371983	0.696021	Pathologic fracture	514	UKB-SAIGE	European	401793	401279	musculoskeletal
ORM1	Inverse variance weighted	38	0.128923	0.145679	0.376165	0.69841	Intestinal helminthiases	107	UKB-SAIGE	European	408536	408429	infectious diseases
ORM1	Inverse variance weighted	38	-0.0838045	0.0949194	0.37729	0.69841	Nephritis and nephropathy without mention of glomerulonephritis	252	UKB-SAIGE	European	397854	397602	genitourinary
ORM1	Inverse variance weighted	38	-0.0837902	0.0949194	0.377371	0.69841	Nephritis and nephropathy with pathological lesion	252	UKB-SAIGE	European	397854	397602	genitourinary
ORM1	Inverse variance weighted	38	0.0203297	0.0230012	0.376774	0.69841	Superficial injury without mention of infection	4289	UKB-SAIGE	European	407884	403595	injuries & poisonings
ORM1	Inverse variance weighted	38	-0.0683379	0.0781376	0.381801	0.70053	Nodular lymphoma	371	UKB-SAIGE	European	404837	404466	neoplasms
ORM1	Inverse variance weighted	38	0.043857	0.050207	0.382378	0.70053	Disorders of vitreous body	1372	UKB-SAIGE	European	402617	401245	sense organs
ORM1	Inverse variance weighted	38	-0.147027	0.167705	0.380651	0.70053	Hypertrophy of salivary gland	84	UKB-SAIGE	European	403407	403323	digestive
ORM1	Inverse variance weighted	38	0.0707908	0.0810517	0.382443	0.70053	Stomatitis and mucositis	472	UKB-SAIGE	European	403795	403323	digestive
ORM1	Inverse variance weighted	38	0.0237855	0.0271072	0.380235	0.70053	Miscarriage; stillbirth	5463	UKB-SAIGE	European	406409	400946	pregnancy complications
ORM1	Inverse variance weighted	38	0.0416772	0.0475966	0.381229	0.70053	Problems associated with amniotic cavity and membranes	1404	UKB-SAIGE	European	407398	405994	pregnancy complications
ORM1	Inverse variance weighted	38	-0.0582385	0.0666903	0.382517	0.70053	Intracranial hemorrhage (injury)	508	UKB-SAIGE	European	406062	405554	injuries & poisonings
ORM1	Inverse variance weighted	38	-0.0108837	0.0124251	0.381059	0.70053	Other ill-defined and unknown causes of morbidity and mortality	16398	UKB-SAIGE	European	408961	392563	symptoms
ORM1	Inverse variance weighted	38	0.0486409	0.0559761	0.384871	0.701031	Open-angle glaucoma	1043	UKB-SAIGE	European	398804	397761	sense organs
ORM1	Inverse variance weighted	38	0.153758	0.177162	0.385454	0.701031	Congenital anomalies of breast	78	UKB-SAIGE	European	401824	401746	genitourinary
ORM1	Inverse variance weighted	38	0.0128605	0.0148082	0.385137	0.701031	Menopausal and postmenopausal disorders	10699	UKB-SAIGE	European	388556	377857	genitourinary
ORM1	Inverse variance weighted	38	-0.0324977	0.0373946	0.384821	0.701031	Atopic/contact dermatitis due to other or unspecified	2110	UKB-SAIGE	European	406927	404817	dermatologic
ORM1	Inverse variance weighted	38	-0.066742	0.0769562	0.385792	0.701031	Poisoning by hormones and synthetic substitutes	380	UKB-SAIGE	European	382177	381797	injuries & poisonings
ORM1	Inverse variance weighted	38	0.0321554	0.0368872	0.383361	0.701031	Poisoning by psychotropic agents	1940	UKB-SAIGE	European	383737	381797	injuries & poisonings
ORM1	Inverse variance weighted	38	0.0502803	0.0582468	0.388012	0.701525	Vitamin B-complex deficiencies	754	UKB-SAIGE	European	407246	406492	endocrine/metabolic
ORM1	Inverse variance weighted	38	-0.0518387	0.059885	0.38669	0.701525	Facial nerve disorders [CN7]	880	UKB-SAIGE	European	394947	394067	neurological
ORM1	Inverse variance weighted	38	0.167009	0.193444	0.387947	0.701525	Anomalies of jaw size/symmetry	61	UKB-SAIGE	European	398197	398136	digestive
ORM1	Inverse variance weighted	38	0.0316801	0.0367038	0.388067	0.701525	Esophageal bleeding (varices/hemorrhage)	1672	UKB-SAIGE	European	370947	369275	digestive
ORM1	Inverse variance weighted	38	-0.0553617	0.0642886	0.389159	0.702593	Sarcoidosis	548	UKB-SAIGE	European	403220	402672	dermatologic
ORM1	Inverse variance weighted	38	-0.0694182	0.0808429	0.390517	0.704136	Unspecified erythematous condition	468	UKB-SAIGE	European	403140	402672	dermatologic
ORM1	Inverse variance weighted	38	-0.0400907	0.0467729	0.39137	0.704767	Other disorders of biliary tract	1040	UKB-SAIGE	European	392347	391307	digestive
ORM1	Inverse variance weighted	38	-0.0745681	0.0871113	0.391993	0.704983	Keratitis	297	UKB-SAIGE	European	399603	399306	sense organs
ORM1	Inverse variance weighted	38	-0.0452446	0.053108	0.39425	0.706367	Other acute and subacute forms of ischemic heart disease	1169	UKB-SAIGE	European	378272	377103	circulatory system
ORM1	Inverse variance weighted	38	-0.00879944	0.0103285	0.39424	0.706367	Cardiac dysrhythmias	24681	UKB-SAIGE	European	405600	380919	circulatory system
ORM1	Inverse variance weighted	38	0.0186993	0.0219503	0.394275	0.706367	Other hypertrophic and atrophic conditions of skin	4804	UKB-SAIGE	European	408679	403875	dermatologic
ORM1	Inverse variance weighted	38	-0.0329812	0.0387811	0.395078	0.706902	Secondary malignancy of respiratory organs	2211	UKB-SAIGE	European	372815	370604	neoplasms
ORM1	Inverse variance weighted	38	0.0108873	0.0128464	0.396715	0.708925	Irregular menstrual cycle/bleeding	15880	UKB-SAIGE	European	393737	377857	genitourinary
ORM1	Inverse variance weighted	38	0.112656	0.133302	0.398042	0.709487	Helminthiases	129	UKB-SAIGE	European	408558	408429	infectious diseases
ORM1	Inverse variance weighted	38	0.0565324	0.066884	0.397982	0.709487	Articular cartilage disorder	500	UKB-SAIGE	European	403133	402633	musculoskeletal
ORM1	Inverse variance weighted	38	-0.0122744	0.0146341	0.401607	0.712299	Other anemias	12256	UKB-SAIGE	European	402282	390026	hematopoietic
ORM1	Inverse variance weighted	38	-0.0419515	0.0501295	0.40267	0.712299	Epilepsy	901	UKB-SAIGE	European	396110	395209	neurological
ORM1	Inverse variance weighted	38	0.0463289	0.0553463	0.402552	0.712299	Primary open angle glaucoma	1037	UKB-SAIGE	European	398798	397761	sense organs
ORM1	Inverse variance weighted	38	0.0762039	0.0909623	0.40217	0.712299	Otalgia	309	UKB-SAIGE	European	405197	404888	sense organs
ORM1	Inverse variance weighted	38	-0.0186578	0.0221992	0.400644	0.712299	Dizziness and giddiness (Light-headedness and vertigo)	4611	UKB-SAIGE	European	407438	402827	sense organs
ORM1	Inverse variance weighted	38	-0.0207718	0.0247126	0.400609	0.712299	Palpitations	3832	UKB-SAIGE	European	384751	380919	circulatory system
ORM1	Inverse variance weighted	38	-0.0823485	0.0985448	0.403354	0.71261	Cancer of liver and intrahepatic bile duct	344	UKB-SAIGE	European	393716	393372	neoplasms
ORM1	Inverse variance weighted	38	0.0332145	0.0398548	0.404626	0.712808	Other conditions of brain	1426	UKB-SAIGE	European	396635	395209	neurological
ORM1	Inverse variance weighted	38	-0.159112	0.19107	0.404991	0.712808	Circumscribed scleroderma	61	UKB-SAIGE	European	403936	403875	dermatologic
ORM1	Inverse variance weighted	38	0.153721	0.184597	0.404993	0.712808	Elevated sedimentation rate	84	UKB-SAIGE	European	402426	402342	symptoms
ORM1	Inverse variance weighted	38	0.1307	0.15723	0.405821	0.71337	Cancer of major salivary glands	104	UKB-SAIGE	European	406925	406821	neoplasms
ORM1	Inverse variance weighted	38	0.140985	0.170184	0.407431	0.713959	Pervasive developmental disorders	77	UKB-SAIGE	European	408455	408378	mental disorders
ORM1	Inverse variance weighted	38	-0.0863109	0.104096	0.407022	0.713959	Abnormal serum enzyme levels	209	UKB-SAIGE	European	400264	400055	digestive
ORM1	Inverse variance weighted	38	-0.0228396	0.0275849	0.407686	0.713959	Pain and other symptoms associated with female genital organs	3003	UKB-SAIGE	European	402512	399509	genitourinary
ORM1	Inverse variance weighted	38	-0.0261509	0.031626	0.408306	0.714153	Cancer of other lymphoid, histiocytic tissue	2270	UKB-SAIGE	European	406736	404466	neoplasms
ORM1	Inverse variance weighted	38	0.023497	0.0285794	0.410982	0.717938	Occlusion of cerebral arteries	4134	UKB-SAIGE	European	403151	399017	circulatory system
ORM1	Inverse variance weighted	38	0.0495673	0.0604131	0.411947	0.718726	Hemorrhage from gastrointestinal ulcer	617	UKB-SAIGE	European	402142	401525	digestive
ORM1	Inverse variance weighted	38	-0.120463	0.147337	0.413586	0.720111	Traumatic cataract	102	UKB-SAIGE	European	388711	388609	sense organs
ORM1	Inverse variance weighted	38	0.0334557	0.0409354	0.413768	0.720111	Noninflammatory disorders of vulva and perineum	1355	UKB-SAIGE	European	400984	399629	genitourinary
ORM1	Inverse variance weighted	38	0.0472568	0.0579648	0.414919	0.72039	Polyarteritis nodosa and allied conditions	828	UKB-SAIGE	European	401423	400595	circulatory system
ORM1	Inverse variance weighted	38	-0.0245036	0.0300584	0.414957	0.72039	Symptoms and disorders of the joints	3634	UKB-SAIGE	European	406267	402633	musculoskeletal
ORM1	Inverse variance weighted	38	0.0424863	0.0522937	0.416531	0.722227	Gram negative septicemia	832	UKB-SAIGE	European	394729	393897	infectious diseases
ORM1	Inverse variance weighted	38	0.0623815	0.0772532	0.419382	0.724481	Anemia in neoplastic disease	417	UKB-SAIGE	European	390443	390026	hematopoietic
ORM1	Inverse variance weighted	38	-0.12479	0.154388	0.418926	0.724481	Liver replaced by transplant	96	UKB-SAIGE	European	400151	400055	digestive
ORM1	Inverse variance weighted	38	-0.0997183	0.123305	0.418679	0.724481	Hyperemesis gravidarum	153	UKB-SAIGE	European	408884	408731	pregnancy complications
ORM1	Inverse variance weighted	38	-0.0405219	0.0503379	0.42082	0.726071	Abdominal aortic aneurysm	903	UKB-SAIGE	European	401498	400595	circulatory system
ORM1	Inverse variance weighted	38	0.0312026	0.0388066	0.421366	0.726117	Cholelithiasis with acute cholecystitis	1513	UKB-SAIGE	European	392820	391307	digestive
ORM1	Inverse variance weighted	38	-0.0186212	0.0232495	0.423172	0.726735	Heart failure NOS	4269	UKB-SAIGE	European	407103	402834	circulatory system
ORM1	Inverse variance weighted	38	0.0760488	0.0949023	0.422936	0.726735	Sialolithiasis	314	UKB-SAIGE	European	403637	403323	digestive
ORM1	Inverse variance weighted	38	-0.0864075	0.107909	0.42328	0.726735	Chromosomal anomalies and genetic disorders	189	UKB-SAIGE	European	408126	407937	congenital anomalies
ORM1	Inverse variance weighted	38	0.0700514	0.0876984	0.42442	0.727801	Personal history of diseases of blood and blood-forming organs	291	UKB-SAIGE	European	401666	401375	hematopoietic
ORM1	Inverse variance weighted	38	-0.141359	0.178752	0.429053	0.72861	Arthropod-borne diseases	70	UKB-SAIGE	European	408499	408429	infectious diseases
ORM1	Inverse variance weighted	38	-0.114554	0.144723	0.428632	0.72861	Neoplasm of uncertain behavior of breast	115	UKB-SAIGE	European	388664	388549	neoplasms
ORM1	Inverse variance weighted	38	0.0357206	0.0449011	0.426299	0.72861	Nontoxic nodular goiter	1143	UKB-SAIGE	European	392572	391429	endocrine/metabolic
ORM1	Inverse variance weighted	38	-0.010527	0.0132967	0.428536	0.72861	Other chronic ischemic heart disease, unspecified	14921	UKB-SAIGE	European	392024	377103	circulatory system
ORM1	Inverse variance weighted	38	0.0282586	0.0356115	0.427473	0.72861	Other forms of chronic heart disease	1796	UKB-SAIGE	European	378899	377103	circulatory system
ORM1	Inverse variance weighted	38	0.0643712	0.0811256	0.427501	0.72861	Giant cell arteritis	388	UKB-SAIGE	European	400983	400595	circulatory system
ORM1	Inverse variance weighted	38	-0.0385108	0.0485623	0.427767	0.72861	Curvature of spine	1134	UKB-SAIGE	European	396048	394914	musculoskeletal
ORM1	Inverse variance weighted	38	0.114998	0.145352	0.428846	0.72861	Poisoning by agents primarily affecting the gastrointestinal system	108	UKB-SAIGE	European	381905	381797	injuries & poisonings
ORM1	Inverse variance weighted	38	-0.00899182	0.0113882	0.429779	0.728959	Tobacco use disorder	19780	UKB-SAIGE	European	399135	379355	mental disorders
ORM1	Inverse variance weighted	38	-0.0514463	0.0652507	0.430439	0.729038	Cancer of brain and nervous system	531	UKB-SAIGE	European	407770	407239	neoplasms
ORM1	Inverse variance weighted	38	-0.0536104	0.0680586	0.430866	0.729038	Cancer of brain	486	UKB-SAIGE	European	407725	407239	neoplasms
ORM1	Inverse variance weighted	38	-0.117923	0.150544	0.433443	0.732513	Aneurysm of iliac artery	98	UKB-SAIGE	European	400693	400595	circulatory system
ORM1	Inverse variance weighted	38	-0.0631301	0.0807105	0.434109	0.732755	Phobia	503	UKB-SAIGE	European	365979	365476	mental disorders
ORM1	Inverse variance weighted	38	-0.0574035	0.0736095	0.435487	0.734196	Osteomyelitis	565	UKB-SAIGE	European	366384	365819	musculoskeletal
ORM1	Inverse variance weighted	38	0.10823	0.138983	0.436138	0.73441	Acute reaction to stress	125	UKB-SAIGE	European	365601	365476	mental disorders
ORM1	Inverse variance weighted	38	-0.0540248	0.0695042	0.436988	0.734959	Muscular dystrophies and other myopathies	470	UKB-SAIGE	European	407322	406852	neurological
ORM1	Inverse variance weighted	38	0.0691326	0.0891255	0.43794	0.735676	Congenital anomalies of face and neck	324	UKB-SAIGE	European	408911	408587	congenital anomalies
ORM1	Inverse variance weighted	38	0.079227	0.102594	0.439972	0.737277	Herpes simplex	214	UKB-SAIGE	European	403530	403316	infectious diseases
ORM1	Inverse variance weighted	38	-0.0240146	0.0311313	0.440472	0.737277	Cystitis and urethritis	3088	UKB-SAIGE	European	383024	379936	genitourinary
ORM1	Inverse variance weighted	38	-0.0285303	0.0369408	0.439922	0.737277	Other inflammatory spondylopathies	1671	UKB-SAIGE	European	366756	365085	musculoskeletal
ORM1	Inverse variance weighted	38	-0.144178	0.188225	0.443682	0.738602	Congenital factor VIII disorder	63	UKB-SAIGE	European	406344	406281	hematopoietic
ORM1	Inverse variance weighted	38	-0.0625631	0.0817118	0.443881	0.738602	Disorders of the globe	337	UKB-SAIGE	European	398098	397761	sense organs
ORM1	Inverse variance weighted	38	-0.164989	0.215166	0.443203	0.738602	Other cardiomyopathy	58	UKB-SAIGE	European	405837	405779	circulatory system
ORM1	Inverse variance weighted	38	0.00735109	0.00956421	0.442129	0.738602	Other arthropathies	38715	UKB-SAIGE	European	404534	365819	musculoskeletal
ORM1	Inverse variance weighted	38	0.0163164	0.0213112	0.443899	0.738602	Other tests	5972	UKB-SAIGE	European	408961	402989	symptoms
ORM1	Inverse variance weighted	38	-0.0564502	0.0740058	0.445595	0.739764	Hepatitis NOS	428	UKB-SAIGE	European	403744	403316	infectious diseases
ORM1	Inverse variance weighted	38	0.0825368	0.108219	0.445654	0.739764	Symptomatic menopause	186	UKB-SAIGE	European	378043	377857	genitourinary
ORM1	Inverse variance weighted	38	0.0417719	0.0551903	0.449128	0.74114	Benign neoplasm of brain, cranial nerves, meninges	774	UKB-SAIGE	European	408013	407239	neoplasms
ORM1	Inverse variance weighted	38	-0.0872252	0.115069	0.448437	0.74114	Disorders of phosphorus metabolism	172	UKB-SAIGE	European	407006	406834	endocrine/metabolic
ORM1	Inverse variance weighted	38	0.0610225	0.0805205	0.44854	0.74114	Meningitis	441	UKB-SAIGE	European	408329	407888	neurological
ORM1	Inverse variance weighted	38	-0.023956	0.0315991	0.448377	0.74114	Calculus of bile duct	2634	UKB-SAIGE	European	393941	391307	digestive
ORM1	Inverse variance weighted	38	-0.113624	0.14997	0.448664	0.74114	Ankylosis of joint	102	UKB-SAIGE	European	402735	402633	musculoskeletal
ORM1	Inverse variance weighted	38	0.0116759	0.0154635	0.450212	0.741183	Breast cancer [female]	12671	UKB-SAIGE	European	401220	388549	neoplasms
ORM1	Inverse variance weighted	38	-0.0584559	0.0773881	0.450033	0.741183	Dependence on respirator [Ventilator] or supplemental oxygen	391	UKB-SAIGE	European	397802	397411	respiratory
ORM1	Inverse variance weighted	38	-0.0101418	0.0135017	0.452562	0.742429	Skin cancer	13752	UKB-SAIGE	European	408823	395071	neoplasms
ORM1	Inverse variance weighted	38	-0.0703292	0.0937369	0.453084	0.742429	Other complications of the puerperium NEC	262	UKB-SAIGE	European	408743	408481	pregnancy complications
ORM1	Inverse variance weighted	38	-0.109061	0.145361	0.453088	0.742429	Changes in skin texture	108	UKB-SAIGE	European	403515	403407	dermatologic
ORM1	Inverse variance weighted	38	0.0180773	0.0240592	0.452431	0.742429	Fever of unknown origin	3940	UKB-SAIGE	European	408961	405021	symptoms
ORM1	Inverse variance weighted	38	-0.0249473	0.0333994	0.4551	0.743567	Renal colic	2055	UKB-SAIGE	European	403060	401005	genitourinary
ORM1	Inverse variance weighted	38	-0.154494	0.206913	0.455269	0.743567	Seborrheic dermatitis	53	UKB-SAIGE	European	402725	402672	dermatologic
ORM1	Inverse variance weighted	38	0.0941622	0.126141	0.455375	0.743567	Complications of transplants and reattached limbs	159	UKB-SAIGE	European	395088	394929	injuries & poisonings
ORM1	Inverse variance weighted	38	0.0709691	0.0955915	0.457832	0.744791	Cancer of oropharynx	246	UKB-SAIGE	European	407067	406821	neoplasms
ORM1	Inverse variance weighted	38	-0.125973	0.170041	0.45879	0.744791	Rickets or osteomalacia	77	UKB-SAIGE	European	406569	406492	endocrine/metabolic
ORM1	Inverse variance weighted	38	-0.0150365	0.0202352	0.457429	0.744791	Iron deficiency anemias, unspecified or not due to blood loss	7414	UKB-SAIGE	European	397440	390026	hematopoietic
ORM1	Inverse variance weighted	38	-0.0901542	0.121834	0.459314	0.744791	Anisometropia	155	UKB-SAIGE	European	405809	405654	sense organs
ORM1	Inverse variance weighted	38	0.0138015	0.0185461	0.456773	0.744791	Cardiac conduction disorders	6959	UKB-SAIGE	European	387878	380919	circulatory system
ORM1	Inverse variance weighted	38	0.037367	0.0504669	0.459042	0.744791	Other dyspnea	912	UKB-SAIGE	European	400745	399833	respiratory
ORM1	Inverse variance weighted	38	-0.0646405	0.0876457	0.460806	0.746345	Other conditions or status of the mother complicating pregnancy, childbirth, or the puerperium	299	UKB-SAIGE	European	408961	408662	pregnancy complications
ORM1	Inverse variance weighted	38	0.0837681	0.113797	0.461658	0.746862	Ovarian dysfunction	244	UKB-SAIGE	European	405630	405386	endocrine/metabolic
ORM1	Inverse variance weighted	38	-0.0830782	0.113755	0.465189	0.750841	Cancer of eye	176	UKB-SAIGE	European	407415	407239	neoplasms
ORM1	Inverse variance weighted	38	0.0623865	0.0853945	0.465043	0.750841	Otosclerosis	310	UKB-SAIGE	European	405198	404888	sense organs
ORM1	Inverse variance weighted	38	-0.111928	0.154486	0.468748	0.751454	Herpes zoster with nervous system complications	96	UKB-SAIGE	European	403412	403316	infectious diseases
ORM1	Inverse variance weighted	38	0.126426	0.176904	0.474819	0.751454	Sexually transmitted infections (not HIV or hepatitis)	73	UKB-SAIGE	European	408961	408888	infectious diseases
ORM1	Inverse variance weighted	38	-0.0271513	0.0376815	0.471187	0.751454	Hemangioma and lymphangioma, any site	1603	UKB-SAIGE	European	408961	407358	neoplasms
ORM1	Inverse variance weighted	38	0.121722	0.168299	0.469525	0.751454	Toxic multinodular goiter	91	UKB-SAIGE	European	391520	391429	endocrine/metabolic
ORM1	Inverse variance weighted	38	-0.0504553	0.0704433	0.473835	0.751454	Fluid overload	455	UKB-SAIGE	European	401961	401506	endocrine/metabolic
ORM1	Inverse variance weighted	38	0.0577291	0.0817436	0.480051	0.751454	Personality disorders	336	UKB-SAIGE	European	365812	365476	mental disorders
ORM1	Inverse variance weighted	38	0.094683	0.131862	0.472728	0.751454	Insomnia	166	UKB-SAIGE	European	403889	403723	neurological
ORM1	Inverse variance weighted	38	0.0353024	0.0486208	0.467792	0.751454	Multiple sclerosis	1356	UKB-SAIGE	European	396565	395209	neurological
ORM1	Inverse variance weighted	38	-0.0814271	0.115287	0.480004	0.751454	Chorioretinal inflammations, scars, and other disorders of choroid	171	UKB-SAIGE	European	397932	397761	sense organs
ORM1	Inverse variance weighted	38	0.138157	0.191622	0.470917	0.751454	Other pulmonary inflamation or edema	61	UKB-SAIGE	European	397472	397411	respiratory
ORM1	Inverse variance weighted	38	0.011807	0.0166409	0.478001	0.751454	Reflux esophagitis	10551	UKB-SAIGE	European	379826	369275	digestive
ORM1	Inverse variance weighted	38	-0.0200431	0.0278388	0.471544	0.751454	Duodenal ulcer	3002	UKB-SAIGE	European	404527	401525	digestive
ORM1	Inverse variance weighted	38	0.00601691	0.00851917	0.480014	0.751454	Abdominal hernia	47344	UKB-SAIGE	European	408961	361617	digestive
ORM1	Inverse variance weighted	38	-0.0187576	0.0261215	0.4727	0.751454	Other intestinal obstruction	3346	UKB-SAIGE	European	338129	334783	digestive
ORM1	Inverse variance weighted	38	-0.00884491	0.0124813	0.478539	0.751454	Anal and rectal conditions	14997	UKB-SAIGE	European	402335	387338	digestive
ORM1	Inverse variance weighted	38	0.0217758	0.0299413	0.467053	0.751454	Diseases of pancreas	2690	UKB-SAIGE	European	408961	406271	digestive
ORM1	Inverse variance weighted	38	-0.0190927	0.0265261	0.471665	0.751454	Other symptoms involving abdomen and pelvis	3195	UKB-SAIGE	European	388352	385157	digestive
ORM1	Inverse variance weighted	38	0.0495654	0.0695381	0.475982	0.751454	Nephrotic syndrome without mention of glomerulonephritis	469	UKB-SAIGE	European	398071	397602	genitourinary
ORM1	Inverse variance weighted	38	0.141326	0.197843	0.475021	0.751454	Abnormal mammogram	57	UKB-SAIGE	European	401803	401746	genitourinary
ORM1	Inverse variance weighted	38	-0.0437329	0.061568	0.477506	0.751454	Cellulitis and abscess of trunk	602	UKB-SAIGE	European	398237	397635	dermatologic
ORM1	Inverse variance weighted	38	0.0153461	0.0215563	0.476523	0.751454	Spondylosis without myelopathy	5077	UKB-SAIGE	European	396994	391917	musculoskeletal
ORM1	Inverse variance weighted	38	-0.0654091	0.0900105	0.467421	0.751454	Osteitis deformans and osteopathies associated with other disorders classified elsewhere	280	UKB-SAIGE	European	391321	391041	musculoskeletal
ORM1	Inverse variance weighted	38	-0.0939731	0.129529	0.468145	0.751454	Congenital anomalies of the eye	131	UKB-SAIGE	European	408525	408394	congenital anomalies
ORM1	Inverse variance weighted	38	-0.014807	0.0205822	0.471892	0.751454	Musculoskeletal symptoms referable to limbs	5493	UKB-SAIGE	European	408961	403468	symptoms
ORM1	Inverse variance weighted	38	-0.0256451	0.0359471	0.47559	0.751454	Dislocation	2094	UKB-SAIGE	European	393551	391457	injuries & poisonings
ORM1	Inverse variance weighted	38	-0.0489743	0.069084	0.47838	0.751454	Adverse effects of sedatives or other central nervous system depressants and anesthetics	588	UKB-SAIGE	European	382385	381797	injuries & poisonings
ORM1	Inverse variance weighted	38	0.0303375	0.0429296	0.479764	0.751454	Other symptoms	1222	UKB-SAIGE	European	408961	407739	symptoms
ORM1	Inverse variance weighted	38	0.041765	0.0594024	0.482002	0.752307	Cancer of mouth	643	UKB-SAIGE	European	407464	406821	neoplasms
ORM1	Inverse variance weighted	38	-0.105975	0.150799	0.482207	0.752307	Nonrheumatic pulmonary valve disorders	97	UKB-SAIGE	European	402518	402421	circulatory system
ORM1	Inverse variance weighted	38	-0.0392363	0.0557712	0.48173	0.752307	Inflammatory disease of breast	723	UKB-SAIGE	European	407701	406978	genitourinary
ORM1	Inverse variance weighted	38	-0.00994909	0.0142727	0.48576	0.75282	Diabetes mellitus	20203	UKB-SAIGE	European	408959	388756	endocrine/metabolic
ORM1	Inverse variance weighted	38	-0.071171	0.101724	0.484145	0.75282	Paralytic strabismus	277	UKB-SAIGE	European	401522	401245	sense organs
ORM1	Inverse variance weighted	38	0.0388921	0.0554598	0.483137	0.75282	First degree AV block	988	UKB-SAIGE	European	381907	380919	circulatory system
ORM1	Inverse variance weighted	38	-0.102456	0.146962	0.4857	0.75282	Chronic laryngitis	104	UKB-SAIGE	European	390149	390045	respiratory
ORM1	Inverse variance weighted	38	0.0234802	0.0336716	0.485597	0.75282	Unspecified diffuse connective tissue disease	2720	UKB-SAIGE	European	402124	399404	dermatologic
ORM1	Inverse variance weighted	38	-0.0262283	0.0375952	0.485395	0.75282	Other unspecified back disorders	1617	UKB-SAIGE	European	393534	391917	musculoskeletal
ORM1	Inverse variance weighted	38	0.0365674	0.0526594	0.487423	0.753731	Subarachnoid hemorrhage	812	UKB-SAIGE	European	399829	399017	circulatory system
ORM1	Inverse variance weighted	38	0.0511898	0.0737113	0.487391	0.753731	Vaginitis and vulvovaginitis	428	UKB-SAIGE	European	400185	399757	genitourinary
ORM1	Inverse variance weighted	38	0.0172438	0.024907	0.488732	0.754921	Inflammatory bowel disease and other gastroenteritis and colitis	4528	UKB-SAIGE	European	339311	334783	digestive
ORM1	Inverse variance weighted	38	0.0129893	0.0188444	0.490638	0.757031	Superficial cellulitis and abscess	7451	UKB-SAIGE	European	405086	397635	dermatologic
ORM1	Inverse variance weighted	38	0.0460435	0.0669177	0.491414	0.757394	Cholesteatoma	608	UKB-SAIGE	European	405496	404888	sense organs
ORM1	Inverse variance weighted	38	-0.0663395	0.0968743	0.493471	0.758894	Hyperosmolality and/or hypernatremia	240	UKB-SAIGE	European	401746	401506	endocrine/metabolic
ORM1	Inverse variance weighted	38	-0.0212805	0.0310675	0.493358	0.758894	Chronic sinusitis	2602	UKB-SAIGE	European	392647	390045	respiratory
ORM1	Inverse variance weighted	38	0.0738699	0.108128	0.4945	0.759643	Hidradenitis	187	UKB-SAIGE	European	399442	399255	dermatologic
ORM1	Inverse variance weighted	38	-0.0756173	0.111366	0.497138	0.760361	Benign neoplasm of pituitary gland and craniopharyngeal duct (pouch)	310	UKB-SAIGE	European	407709	407399	neoplasms
ORM1	Inverse variance weighted	38	0.00651578	0.00958624	0.496694	0.760361	Diseases of esophagus	35852	UKB-SAIGE	European	405127	369275	digestive
ORM1	Inverse variance weighted	38	-0.0178094	0.0262237	0.497054	0.760361	Other disorders of the kidney and ureters	3362	UKB-SAIGE	European	400964	397602	genitourinary
ORM1	Inverse variance weighted	38	-0.0532976	0.0782914	0.496024	0.760361	Unspecified osteomyelitis	401	UKB-SAIGE	European	366220	365819	musculoskeletal
ORM1	Inverse variance weighted	38	0.0346291	0.0511337	0.498262	0.760549	Viral Enteritis	862	UKB-SAIGE	European	400832	399970	infectious diseases
ORM1	Inverse variance weighted	38	-0.116335	0.171816	0.498347	0.760549	Cancer of other endocrine glands	90	UKB-SAIGE	European	407489	407399	neoplasms
ORM1	Inverse variance weighted	38	-0.0334787	0.0496544	0.500162	0.762488	Arrhythmia (cardiac) NOS	922	UKB-SAIGE	European	381841	380919	circulatory system
ORM1	Inverse variance weighted	38	0.0564669	0.0844303	0.503624	0.764439	Tension headache	315	UKB-SAIGE	European	365791	365476	mental disorders
ORM1	Inverse variance weighted	38	-0.0378562	0.0565665	0.503347	0.764439	Primary angle-closure glaucoma	705	UKB-SAIGE	European	398466	397761	sense organs
ORM1	Inverse variance weighted	38	-0.100752	0.150253	0.502506	0.764439	Chronic osteomyelitis	196	UKB-SAIGE	European	366015	365819	musculoskeletal
ORM1	Inverse variance weighted	38	-0.0624889	0.093427	0.50359	0.764439	Crushing injury	258	UKB-SAIGE	European	408961	408703	injuries & poisonings
ORM1	Inverse variance weighted	38	-0.0605328	0.0909822	0.505842	0.766146	Partial epilepsy	280	UKB-SAIGE	European	395489	395209	neurological
ORM1	Inverse variance weighted	38	0.0243487	0.0365535	0.505339	0.766146	Dysmenorrhea	1787	UKB-SAIGE	European	379644	377857	genitourinary
ORM1	Inverse variance weighted	38	0.00815346	0.0122842	0.50686	0.766859	Hematuria	16409	UKB-SAIGE	European	396345	379936	genitourinary
ORM1	Inverse variance weighted	38	0.0246751	0.0373502	0.508843	0.768199	Hyposmolality and/or hyponatremia	1826	UKB-SAIGE	European	403332	401506	endocrine/metabolic
ORM1	Inverse variance weighted	38	-0.013332	0.0201585	0.508383	0.768199	Symptoms affecting skin	5554	UKB-SAIGE	European	408961	403407	dermatologic
ORM1	Inverse variance weighted	38	-0.0185951	0.0281882	0.509461	0.768304	Nonrheumatic mitral valve disorders	2892	UKB-SAIGE	European	405313	402421	circulatory system
ORM1	Inverse variance weighted	38	-0.0214748	0.0326806	0.51111	0.769962	Atrioventricular [AV] block	2125	UKB-SAIGE	European	383044	380919	circulatory system
ORM1	Inverse variance weighted	38	0.0085111	0.013002	0.512725	0.771565	Angina pectoris	16175	UKB-SAIGE	European	393278	377103	circulatory system
ORM1	Inverse variance weighted	38	-0.0211573	0.0324009	0.513765	0.771684	Secondary malignancy of bone	2151	UKB-SAIGE	European	372755	370604	neoplasms
ORM1	Inverse variance weighted	38	-0.073998	0.11336	0.513905	0.771684	Open wound of foot except toe(s) alone	179	UKB-SAIGE	European	400605	400426	injuries & poisonings
ORM1	Inverse variance weighted	38	0.00668184	0.0102985	0.516455	0.773027	Ischemic Heart Disease	31355	UKB-SAIGE	European	408458	377103	circulatory system
ORM1	Inverse variance weighted	38	-0.028396	0.0437335	0.516146	0.773027	Dyspareunia	1192	UKB-SAIGE	European	400701	399509	genitourinary
ORM1	Inverse variance weighted	38	0.0239558	0.0368644	0.515799	0.773027	Torus fracture	1674	UKB-SAIGE	European	386831	385157	injuries & poisonings
ORM1	Inverse variance weighted	38	-0.00918044	0.0142046	0.518085	0.774179	Alcohol-related disorders	12922	UKB-SAIGE	European	392277	379355	mental disorders
ORM1	Inverse variance weighted	38	0.0227063	0.0351587	0.518394	0.774179	Other nonmalignant breast conditions	1983	UKB-SAIGE	European	408961	406978	genitourinary
ORM1	Inverse variance weighted	38	-0.0810597	0.125661	0.518882	0.774179	Contracture of tendon (sheath)	143	UKB-SAIGE	European	378854	378711	musculoskeletal
ORM1	Inverse variance weighted	38	-0.0426176	0.0661882	0.51965	0.7745	Other specified benign mammary dysplasias	696	UKB-SAIGE	European	402442	401746	genitourinary
ORM1	Inverse variance weighted	38	0.13527	0.210871	0.521207	0.775995	Dysthymic disorder	53	UKB-SAIGE	European	365529	365476	mental disorders
ORM1	Inverse variance weighted	38	0.0996324	0.155542	0.521815	0.776075	Diabetes insipidus	93	UKB-SAIGE	European	405479	405386	endocrine/metabolic
ORM1	Inverse variance weighted	38	0.0192657	0.0302203	0.523794	0.778192	Infection/inflammation of internal prosthetic device; implant; and graft	2485	UKB-SAIGE	European	404828	402343	infectious diseases
ORM1	Inverse variance weighted	38	0.0935332	0.14743	0.525804	0.78035	Chondromalacia	121	UKB-SAIGE	European	391162	391041	musculoskeletal
ORM1	Inverse variance weighted	38	-0.0403839	0.0637488	0.526417	0.780434	Lymphoid leukemia	578	UKB-SAIGE	European	405044	404466	neoplasms
ORM1	Inverse variance weighted	38	0.0657072	0.104206	0.528334	0.781121	Essential tremor	216	UKB-SAIGE	European	395425	395209	neurological
ORM1	Inverse variance weighted	38	-0.0296265	0.0470422	0.528835	0.781121	Disorders of other cranial nerves	1393	UKB-SAIGE	European	395460	394067	neurological
ORM1	Inverse variance weighted	38	-0.0101591	0.0160867	0.527698	0.781121	Osteoarthrosis, localized, primary	9069	UKB-SAIGE	European	389591	380522	musculoskeletal
ORM1	Inverse variance weighted	38	0.092209	0.146511	0.52911	0.781121	Anomalies of endocrine glands, congenital	105	UKB-SAIGE	European	408042	407937	congenital anomalies
ORM1	Inverse variance weighted	38	0.0448249	0.0714093	0.530189	0.781889	Traumatic arthropathy	528	UKB-SAIGE	European	391985	391457	injuries & poisonings
ORM1	Inverse variance weighted	38	0.0466072	0.0746957	0.532653	0.783873	Disorders of protein plasma/amino-acid transport and metabolism	407	UKB-SAIGE	European	408637	408230	endocrine/metabolic
ORM1	Inverse variance weighted	38	-0.0684115	0.109519	0.532198	0.783873	Acute pericarditis	220	UKB-SAIGE	European	405999	405779	circulatory system
ORM1	Inverse variance weighted	38	0.0464728	0.0746957	0.533836	0.784789	Disorders of iris and ciliary body	405	UKB-SAIGE	European	401650	401245	sense organs
ORM1	Inverse variance weighted	38	0.0396316	0.0639364	0.53535	0.785829	Cancer of stomach	554	UKB-SAIGE	European	393926	393372	neoplasms
ORM1	Inverse variance weighted	38	0.00906733	0.0146728	0.536595	0.785829	Other disorders of circulatory system	16544	UKB-SAIGE	European	404449	387905	circulatory system
ORM1	Inverse variance weighted	38	-0.0229448	0.0371467	0.536787	0.785829	Regional enteritis	1743	UKB-SAIGE	European	336526	334783	digestive
ORM1	Inverse variance weighted	38	0.0132767	0.0214884	0.536671	0.785829	Degenerative skin conditions and other dermatoses	5522	UKB-SAIGE	European	404268	398746	dermatologic
ORM1	Inverse variance weighted	38	0.0306286	0.0497464	0.538096	0.786924	Cancer of kidney and renal pelvis	1045	UKB-SAIGE	European	405841	404796	neoplasms
ORM1	Inverse variance weighted	38	-0.021847	0.0355676	0.539057	0.787507	Other aneurysm	1808	UKB-SAIGE	European	402403	400595	circulatory system
ORM1	Inverse variance weighted	38	0.0397936	0.0650281	0.540574	0.788079	Memory loss	700	UKB-SAIGE	European	403083	402383	mental disorders
ORM1	Inverse variance weighted	38	-0.0582456	0.0950729	0.540114	0.788079	Otorrhea	281	UKB-SAIGE	European	405169	404888	sense organs
ORM1	Inverse variance weighted	38	-0.019676	0.0322697	0.542037	0.789391	Cystitis	2948	UKB-SAIGE	European	382884	379936	genitourinary
ORM1	Inverse variance weighted	38	-0.0299914	0.0493341	0.543238	0.789498	Orchitis and epididymitis	59	UKB-SAIGE	European	390355	390296	genitourinary
ORM1	Inverse variance weighted	38	-0.01574	0.0258693	0.542894	0.789498	Mucous polyp of cervix	3450	UKB-SAIGE	European	399834	396384	genitourinary
ORM1	Inverse variance weighted	38	-0.111902	0.18434	0.543822	0.789528	Pseudomonal pneumonia	91	UKB-SAIGE	European	398629	398538	respiratory
ORM1	Inverse variance weighted	38	-0.023821	0.0395527	0.547002	0.790015	Intracranial hemorrhage	1796	UKB-SAIGE	European	400813	399017	circulatory system
ORM1	Inverse variance weighted	38	0.0187847	0.0312324	0.547541	0.790015	Acute upper respiratory infections of multiple or unspecified sites	2335	UKB-SAIGE	European	408782	406447	respiratory
ORM1	Inverse variance weighted	38	-0.101997	0.169436	0.54719	0.790015	Urinary complications NEC	78	UKB-SAIGE	European	394777	394699	genitourinary
ORM1	Inverse variance weighted	38	-0.0704837	0.116512	0.545213	0.790015	Urinary obstruction	164	UKB-SAIGE	European	385094	384930	genitourinary
ORM1	Inverse variance weighted	38	-0.00959465	0.0159207	0.546739	0.790015	Excessive or frequent menstruation	9820	UKB-SAIGE	European	387677	377857	genitourinary
ORM1	Inverse variance weighted	38	-0.0147341	0.024416	0.546202	0.790015	Other disorders of bone and cartilage	3773	UKB-SAIGE	European	394814	391041	musculoskeletal
ORM1	Inverse variance weighted	38	-0.0202029	0.0338642	0.550785	0.790955	Acquired absence of breast	2415	UKB-SAIGE	European	389981	387566	neoplasms
ORM1	Inverse variance weighted	38	-0.09433	0.158208	0.551015	0.790955	Abnormality of red blood cells	90	UKB-SAIGE	European	401465	401375	hematopoietic
ORM1	Inverse variance weighted	38	0.0540088	0.0902506	0.549552	0.790955	Major depressive disorder	362	UKB-SAIGE	European	365838	365476	mental disorders
ORM1	Inverse variance weighted	38	-0.0214424	0.0358208	0.549438	0.790955	Gingival and periodontal diseases	1742	UKB-SAIGE	European	399878	398136	digestive
ORM1	Inverse variance weighted	38	-0.0910293	0.152327	0.550113	0.790955	Cutaneous lupus erythematosus	129	UKB-SAIGE	European	401494	401365	dermatologic
ORM1	Inverse variance weighted	38	-0.121626	0.205737	0.554405	0.792572	Cancer of the mouth floor	54	UKB-SAIGE	European	406875	406821	neoplasms
ORM1	Inverse variance weighted	38	0.0866348	0.146215	0.553504	0.792572	Type 2 diabetes with ketoacidosis	105	UKB-SAIGE	European	388861	388756	endocrine/metabolic
ORM1	Inverse variance weighted	38	0.0456176	0.076969	0.553399	0.792572	Peripheral or central vertigo	380	UKB-SAIGE	European	403207	402827	sense organs
ORM1	Inverse variance weighted	38	0.0192448	0.0325327	0.554149	0.792572	Fracture of tibia and fibula	2162	UKB-SAIGE	European	389927	387765	injuries & poisonings
ORM1	Inverse variance weighted	38	-0.0365886	0.062025	0.555257	0.792982	Poisoning/allergy of sulfonamides	874	UKB-SAIGE	European	382671	381797	injuries & poisonings
ORM1	Inverse variance weighted	38	-0.0179412	0.0307005	0.558955	0.797449	Calculus of ureter	2417	UKB-SAIGE	European	403422	401005	genitourinary
ORM1	Inverse variance weighted	38	0.00847216	0.0145302	0.559846	0.797908	Circulatory disease NEC	16366	UKB-SAIGE	European	404271	387905	circulatory system
ORM1	Inverse variance weighted	38	0.0365069	0.0633828	0.564632	0.799911	Obstruction of bile duct	777	UKB-SAIGE	European	392084	391307	digestive
ORM1	Inverse variance weighted	38	0.0223939	0.0387401	0.563227	0.799911	Nephritis; nephrosis; renal sclerosis	1522	UKB-SAIGE	European	399124	397602	genitourinary
ORM1	Inverse variance weighted	38	-0.0793061	0.137706	0.564677	0.799911	Vascular disorders of skin	117	UKB-SAIGE	European	402789	402672	dermatologic
ORM1	Inverse variance weighted	38	0.0211328	0.0366465	0.564165	0.799911	Psoriasis vulgaris	1684	UKB-SAIGE	European	399883	398199	dermatologic
ORM1	Inverse variance weighted	38	0.0100585	0.0173448	0.561972	0.799911	Spondylosis and allied disorders	7930	UKB-SAIGE	European	399847	391917	musculoskeletal
ORM1	Inverse variance weighted	38	-0.0205711	0.0356191	0.563582	0.799911	Cervicalgia	1796	UKB-SAIGE	European	408961	407165	symptoms
ORM1	Inverse variance weighted	38	-0.0750434	0.130735	0.56596	0.800919	Intestinal disaccharidase deficiencies and disaccharide malabsorption	141	UKB-SAIGE	European	408939	408798	endocrine/metabolic
ORM1	Inverse variance weighted	38	0.10046	0.17552	0.567081	0.801128	Specific nonpsychotic mental disorders due to brain damage	85	UKB-SAIGE	European	402468	402383	mental disorders
ORM1	Inverse variance weighted	38	0.0444675	0.0777262	0.567251	0.801128	Vascular insufficiency of intestine	576	UKB-SAIGE	European	401171	400595	circulatory system
ORM1	Inverse variance weighted	38	-0.0126273	0.0221168	0.568044	0.801439	Swelling of limb	4663	UKB-SAIGE	European	408131	403468	symptoms
ORM1	Inverse variance weighted	38	-0.0696434	0.122412	0.569406	0.802554	Myeloid leukemia, chronic	153	UKB-SAIGE	European	404619	404466	neoplasms
ORM1	Inverse variance weighted	38	-0.0080838	0.0143408	0.572965	0.804616	Bacterial infection NOS	12187	UKB-SAIGE	European	406084	393897	infectious diseases
ORM1	Inverse variance weighted	38	0.0716654	0.1273	0.573461	0.804616	Exophthalmos	138	UKB-SAIGE	European	391567	391429	endocrine/metabolic
ORM1	Inverse variance weighted	38	-0.025959	0.0461595	0.57386	0.804616	Protein-calorie malnutrition	1057	UKB-SAIGE	European	407549	406492	endocrine/metabolic
ORM1	Inverse variance weighted	38	0.0430142	0.0763836	0.573344	0.804616	Other and unspecified coagulation defects	387	UKB-SAIGE	European	406668	406281	hematopoietic
ORM1	Inverse variance weighted	38	-0.0205554	0.0364303	0.572591	0.804616	Emphysema	1727	UKB-SAIGE	European	377232	375505	respiratory
ORM1	Inverse variance weighted	38	-0.101861	0.181341	0.574315	0.804616	Toxic effect of carbon monoxide	67	UKB-SAIGE	European	408434	408367	injuries & poisonings
ORM1	Inverse variance weighted	38	0.0438503	0.0781985	0.574963	0.804719	Allergies, other	400	UKB-SAIGE	European	405217	404817	injuries & poisonings
ORM1	Inverse variance weighted	38	-0.0407322	0.0729581	0.576642	0.806263	Arthropathy associated with infections	427	UKB-SAIGE	European	366246	365819	musculoskeletal
ORM1	Inverse variance weighted	38	0.0438675	0.0788343	0.577902	0.806723	Disorders of plasma protein metabolism	364	UKB-SAIGE	European	408594	408230	endocrine/metabolic
ORM1	Inverse variance weighted	38	-0.0725325	0.131218	0.580426	0.806723	Disorders of carbohydrate transport and metabolism	163	UKB-SAIGE	European	408961	408798	endocrine/metabolic
ORM1	Inverse variance weighted	38	-0.00860379	0.0155354	0.579703	0.806723	Other disorders of bladder	9933	UKB-SAIGE	European	404632	394699	genitourinary
ORM1	Inverse variance weighted	38	0.0144178	0.026036	0.579742	0.806723	Irregular menstrual bleeding	3817	UKB-SAIGE	European	381674	377857	genitourinary
ORM1	Inverse variance weighted	38	0.0135166	0.0243353	0.578598	0.806723	Open wounds of head; neck; and trunk	3837	UKB-SAIGE	European	404263	400426	injuries & poisonings
ORM1	Inverse variance weighted	38	0.0543287	0.0982711	0.58037	0.806723	Personal history of allergy to medicinal agents	235	UKB-SAIGE	European	382032	381797	injuries & poisonings
ORM1	Inverse variance weighted	38	0.0308177	0.0560247	0.582269	0.807682	Cancer of esophagus	720	UKB-SAIGE	European	394092	393372	neoplasms
ORM1	Inverse variance weighted	38	0.0168239	0.0305492	0.58183	0.807682	Erythematous conditions	2420	UKB-SAIGE	European	405092	402672	dermatologic
ORM1	Inverse variance weighted	38	-0.0513414	0.0936165	0.583402	0.808453	Cyst of bone	319	UKB-SAIGE	European	391360	391041	musculoskeletal
ORM1	Inverse variance weighted	38	0.0252245	0.0460693	0.584012	0.808498	Ectropion or entropion	1068	UKB-SAIGE	European	400374	399306	sense organs
ORM1	Inverse variance weighted	38	-0.0609486	0.112681	0.588581	0.810818	Neoplasm of uncertain behavior of skin	182	UKB-SAIGE	European	395253	395071	neoplasms
ORM1	Inverse variance weighted	38	0.00870217	0.0160731	0.588223	0.810818	Obesity	10799	UKB-SAIGE	European	408792	397993	endocrine/metabolic
ORM1	Inverse variance weighted	38	-0.0124213	0.0229378	0.588148	0.810818	Neurological disorders	4655	UKB-SAIGE	European	407038	402383	mental disorders
ORM1	Inverse variance weighted	38	-0.0101783	0.0187883	0.587999	0.810818	Pleurisy; pleural effusion	6448	UKB-SAIGE	European	403859	397411	respiratory
ORM1	Inverse variance weighted	38	-0.0106254	0.0195511	0.586808	0.810818	Retention of urine	6755	UKB-SAIGE	European	391685	384930	genitourinary
ORM1	Inverse variance weighted	38	-0.0237384	0.0440829	0.590237	0.811503	Acid-base balance disorder	1161	UKB-SAIGE	European	402667	401506	endocrine/metabolic
ORM1	Inverse variance weighted	38	-0.0499849	0.0927032	0.589754	0.811503	Osteitis deformans [Paget's disease of bone]	265	UKB-SAIGE	European	391306	391041	musculoskeletal
ORM1	Inverse variance weighted	38	-0.00628165	0.0117615	0.593282	0.81489	Osteoarthritis; localized	17691	UKB-SAIGE	European	398213	380522	musculoskeletal
ORM1	Inverse variance weighted	38	0.00597831	0.0112862	0.59632	0.818261	Benign neoplasm of colon	20204	UKB-SAIGE	European	406215	386011	neoplasms
ORM1	Inverse variance weighted	38	0.00759174	0.0143827	0.597612	0.819231	Nausea and vomiting	11706	UKB-SAIGE	European	408961	397255	symptoms
ORM1	Inverse variance weighted	38	-0.0568544	0.107904	0.598263	0.819322	Secondary malignant neoplasm of skin	187	UKB-SAIGE	European	370791	370604	neoplasms
ORM1	Inverse variance weighted	38	0.108548	0.206558	0.599231	0.819846	Open wound of hand except finger(s)	53	UKB-SAIGE	European	400479	400426	injuries & poisonings
ORM1	Inverse variance weighted	38	0.0473092	0.091893	0.606672	0.825994	Mycoses	268	UKB-SAIGE	European	406569	406301	infectious diseases
ORM1	Inverse variance weighted	38	-0.0106322	0.0206204	0.606121	0.825994	Irritable Bowel Syndrome	5548	UKB-SAIGE	European	340331	334783	digestive
ORM1	Inverse variance weighted	38	0.0165915	0.0321795	0.606138	0.825994	Disorders of uterus, NEC	3336	UKB-SAIGE	European	402965	399629	genitourinary
ORM1	Inverse variance weighted	38	0.0199847	0.0385946	0.60459	0.825994	Acquired spondylolisthesis	1521	UKB-SAIGE	European	396435	394914	musculoskeletal
ORM1	Inverse variance weighted	38	-0.038999	0.0754069	0.60503	0.825994	Chronic fatigue syndrome	593	UKB-SAIGE	European	406125	405532	symptoms
ORM1	Inverse variance weighted	38	-0.0131921	0.0257176	0.607981	0.826972	Hypotension NOS	3518	UKB-SAIGE	European	391423	387905	circulatory system
ORM1	Inverse variance weighted	38	-0.0108163	0.0212638	0.610984	0.827042	Unstable angina (intermediate coronary syndrome)	5181	UKB-SAIGE	European	382284	377103	circulatory system
ORM1	Inverse variance weighted	38	-0.0251984	0.0493063	0.60931	0.827042	Cardiac arrest	927	UKB-SAIGE	European	381846	380919	circulatory system
ORM1	Inverse variance weighted	38	0.0144372	0.0281967	0.608639	0.827042	Chronic bronchitis	2934	UKB-SAIGE	European	378439	375505	respiratory
ORM1	Inverse variance weighted	38	-0.0235295	0.0462484	0.610917	0.827042	Kyphoscoliosis and scoliosis	1063	UKB-SAIGE	European	395977	394914	musculoskeletal
ORM1	Inverse variance weighted	38	-0.0424868	0.0835145	0.610938	0.827042	Upper gastrointestinal congenital anomalies	335	UKB-SAIGE	European	407065	406730	congenital anomalies
ORM1	Inverse variance weighted	38	-0.0388109	0.076653	0.612633	0.828473	Diseases of spleen	515	UKB-SAIGE	European	401890	401375	hematopoietic
ORM1	Inverse variance weighted	38	0.00951423	0.0188257	0.613288	0.82856	Hallux valgus (Bunion)	6699	UKB-SAIGE	European	401613	394914	musculoskeletal
ORM1	Inverse variance weighted	38	0.00792058	0.0157774	0.615654	0.829563	Breast cancer	12898	UKB-SAIGE	European	401447	388549	neoplasms
ORM1	Inverse variance weighted	38	-0.0541323	0.107876	0.615807	0.829563	Pituitary hyperfunction	189	UKB-SAIGE	European	405575	405386	endocrine/metabolic
ORM1	Inverse variance weighted	38	0.00582747	0.0116029	0.615497	0.829563	Coronary atherosclerosis	20023	UKB-SAIGE	European	397126	377103	circulatory system
ORM1	Inverse variance weighted	38	-0.0556692	0.111857	0.618709	0.832015	Malignant neoplasm of retroperitoneum and peritoneum	184	UKB-SAIGE	European	393556	393372	neoplasms
ORM1	Inverse variance weighted	38	0.0463005	0.0930605	0.618815	0.832015	Pituitary hypofunction	262	UKB-SAIGE	European	405648	405386	endocrine/metabolic
ORM1	Inverse variance weighted	38	-0.0116415	0.0234845	0.6201	0.832145	Postoperative infection	4489	UKB-SAIGE	European	406832	402343	infectious diseases
ORM1	Inverse variance weighted	38	0.0282676	0.0570043	0.619976	0.832145	Symptoms of the muscles	698	UKB-SAIGE	European	408961	408263	symptoms
ORM1	Inverse variance weighted	38	0.0370505	0.0749714	0.621168	0.832534	Peptic ulcer, site unspecified	425	UKB-SAIGE	European	401950	401525	digestive
ORM1	Inverse variance weighted	38	-0.00711139	0.0144067	0.621578	0.832534	Osteoarthrosis NOS	12436	UKB-SAIGE	European	392958	380522	musculoskeletal
ORM1	Inverse variance weighted	38	-0.011434	0.0233016	0.623642	0.834451	Other diseases of blood and blood-forming organs	4177	UKB-SAIGE	European	405552	401375	hematopoietic
ORM1	Inverse variance weighted	38	-0.0164431	0.0336216	0.624796	0.834451	Pulmonary collapse; interstitial and compensatory emphysema	2005	UKB-SAIGE	European	399416	397411	respiratory
ORM1	Inverse variance weighted	38	0.0105596	0.021561	0.624307	0.834451	Nonspecific findings on examination of blood	6619	UKB-SAIGE	European	408961	402342	symptoms
ORM1	Inverse variance weighted	38	0.00664312	0.013611	0.625501	0.834597	Urinary tract infection	12491	UKB-SAIGE	European	392427	379936	genitourinary
ORM1	Inverse variance weighted	38	-0.0619448	0.127539	0.627185	0.836047	Non-proliferative glomerulonephritis	136	UKB-SAIGE	European	397738	397602	genitourinary
ORM1	Inverse variance weighted	38	0.0191188	0.0398764	0.631616	0.840083	Other disorders of metabolism	1424	UKB-SAIGE	European	408961	407537	endocrine/metabolic
ORM1	Inverse variance weighted	38	-0.0423744	0.0884831	0.632011	0.840083	Sicca syndrome	513	UKB-SAIGE	European	399917	399404	dermatologic
ORM1	Inverse variance weighted	38	0.105557	0.220199	0.631676	0.840083	Poisoning by agents primarily affecting skin & mucous membrane, ophthalmological, otorhinolaryngological, & dental drugs	58	UKB-SAIGE	European	381855	381797	injuries & poisonings
ORM1	Inverse variance weighted	38	0.0896485	0.187566	0.632682	0.840177	Poisoning by agents primarily acting on the smooth and skeletal muscles and respiratory system	64	UKB-SAIGE	European	381861	381797	injuries & poisonings
ORM1	Inverse variance weighted	38	-0.0855534	0.180112	0.634785	0.840608	Chorioretinal scars	69	UKB-SAIGE	European	397830	397761	sense organs
ORM1	Inverse variance weighted	38	-0.0377716	0.079267	0.63371	0.840608	Cerebral aneurysm	383	UKB-SAIGE	European	399400	399017	circulatory system
ORM1	Inverse variance weighted	38	-0.0220691	0.0464639	0.634806	0.840608	Orthostatic hypotension	1347	UKB-SAIGE	European	389252	387905	circulatory system
ORM1	Inverse variance weighted	38	0.0537237	0.11338	0.635616	0.840885	Paranoid disorders	179	UKB-SAIGE	European	365655	365476	mental disorders
ORM1	Inverse variance weighted	38	0.0574318	0.121975	0.637749	0.842117	Acute vascular insufficiency of intestine	264	UKB-SAIGE	European	400859	400595	circulatory system
ORM1	Inverse variance weighted	38	0.050427	0.10706	0.637628	0.842117	Keloid scar	216	UKB-SAIGE	European	404091	403875	dermatologic
ORM1	Inverse variance weighted	38	0.0162283	0.0345878	0.638933	0.842886	Diffuse diseases of connective tissue	3463	UKB-SAIGE	European	402867	399404	dermatologic
ORM1	Inverse variance weighted	38	0.0141899	0.0305451	0.64225	0.844876	Epistaxis or throat hemorrhage	2456	UKB-SAIGE	European	392501	390045	respiratory
ORM1	Inverse variance weighted	38	-0.040719	0.0876138	0.642106	0.844876	Corns and callosities	293	UKB-SAIGE	European	404168	403875	dermatologic
ORM1	Inverse variance weighted	38	0.0662584	0.142427	0.641781	0.844876	Sacroiliitis NEC	113	UKB-SAIGE	European	365198	365085	musculoskeletal
ORM1	Inverse variance weighted	38	-0.0134529	0.0290721	0.64355	0.845636	E. coli	2744	UKB-SAIGE	European	396641	393897	infectious diseases
ORM1	Inverse variance weighted	38	0.0432344	0.0944272	0.647054	0.845636	Viral hepatitis C	255	UKB-SAIGE	European	403571	403316	infectious diseases
ORM1	Inverse variance weighted	38	0.0312991	0.0682534	0.646542	0.845636	Pancreatic cancer	589	UKB-SAIGE	European	393961	393372	neoplasms
ORM1	Inverse variance weighted	38	-0.0487162	0.105537	0.644366	0.845636	Type 2 diabetes with renal manifestations	199	UKB-SAIGE	European	388955	388756	endocrine/metabolic
ORM1	Inverse variance weighted	38	0.0232443	0.0506713	0.646431	0.845636	Dementias	956	UKB-SAIGE	European	403339	402383	mental disorders
ORM1	Inverse variance weighted	38	0.0622807	0.135307	0.645306	0.845636	Optic neuritis/neuropathy	125	UKB-SAIGE	European	401370	401245	sense organs
ORM1	Inverse variance weighted	38	0.0417626	0.0907858	0.645507	0.845636	Stomatitis and mucositis (ulcerative)	392	UKB-SAIGE	European	403715	403323	digestive
ORM1	Inverse variance weighted	38	0.0117213	0.0256872	0.648166	0.846301	Obstetrical/birth trauma	5335	UKB-SAIGE	European	406372	401037	pregnancy complications
ORM1	Inverse variance weighted	38	-0.00508401	0.011196	0.649763	0.847596	Gastrointestinal hemorrhage	21137	UKB-SAIGE	European	406294	385157	digestive
ORM1	Inverse variance weighted	38	-0.021394	0.0475178	0.652544	0.850148	Myopia	1257	UKB-SAIGE	European	407787	406530	sense organs
ORM1	Inverse variance weighted	38	-0.035512	0.0789697	0.652933	0.850148	Hormones and synthetic substitutes causing adverse effects in therapeutic use	362	UKB-SAIGE	European	382159	381797	injuries & poisonings
ORM1	Inverse variance weighted	38	0.0392899	0.0886946	0.65778	0.851952	Dermatophytosis / Dermatomycosis	286	UKB-SAIGE	European	406587	406301	infectious diseases
ORM1	Inverse variance weighted	38	-0.0425754	0.0961673	0.657967	0.851952	Mineral deficiency NEC	242	UKB-SAIGE	European	406734	406492	endocrine/metabolic
ORM1	Inverse variance weighted	38	0.0172662	0.038763	0.656009	0.851952	Aphasia/speech disturbance	1514	UKB-SAIGE	European	403897	402383	mental disorders
ORM1	Inverse variance weighted	38	-0.00488	0.010963	0.656222	0.851952	Other mental disorder	28791	UKB-SAIGE	European	394267	365476	mental disorders
ORM1	Inverse variance weighted	38	-0.0292162	0.0657748	0.656909	0.851952	Cellulitis and abscess of face/neck	524	UKB-SAIGE	European	398159	397635	dermatologic
ORM1	Inverse variance weighted	38	-0.0311659	0.070313	0.657588	0.851952	Poisoning by anticonvulsants and anti-Parkinsonism drugs	509	UKB-SAIGE	European	382306	381797	injuries & poisonings
ORM1	Inverse variance weighted	38	0.0434993	0.098453	0.658614	0.852002	Valvular heart disease/ heart chambers	233	UKB-SAIGE	European	406398	406165	congenital anomalies
ORM1	Inverse variance weighted	38	-0.00618328	0.0140619	0.660142	0.852404	Type 2 diabetes	18945	UKB-SAIGE	European	407701	388756	endocrine/metabolic
ORM1	Inverse variance weighted	38	0.0119713	0.0271804	0.659619	0.852404	Seborrheic keratosis	3092	UKB-SAIGE	European	406531	403439	dermatologic
ORM1	Inverse variance weighted	38	-0.0186649	0.0426037	0.661309	0.853126	Joint effusions	1425	UKB-SAIGE	European	404058	402633	musculoskeletal
ORM1	Inverse variance weighted	38	-0.077207	0.176968	0.662637	0.854052	Secondary thrombocytopenia	73	UKB-SAIGE	European	406354	406281	hematopoietic
ORM1	Inverse variance weighted	38	0.05483	0.126247	0.664065	0.854321	Althete's foot	141	UKB-SAIGE	European	406442	406301	infectious diseases
ORM1	Inverse variance weighted	38	0.00469343	0.0107864	0.663473	0.854321	Esophagitis, GERD and related diseases	32108	UKB-SAIGE	European	401383	369275	digestive
ORM1	Inverse variance weighted	38	0.0619486	0.143595	0.66617	0.855858	Gouty arthropathy	112	UKB-SAIGE	European	405310	405198	endocrine/metabolic
ORM1	Inverse variance weighted	38	0.0413731	0.0959975	0.666482	0.855858	Congenital anomalies of limbs	449	UKB-SAIGE	European	408280	407831	congenital anomalies
ORM1	Inverse variance weighted	38	0.0200915	0.0468114	0.667777	0.856736	Glomerulonephritis	1033	UKB-SAIGE	European	398635	397602	genitourinary
ORM1	Inverse variance weighted	38	0.0298401	0.0700026	0.669911	0.857435	Diarrhea	465	UKB-SAIGE	European	335248	334783	digestive
ORM1	Inverse variance weighted	38	0.0640034	0.150267	0.670158	0.857435	Arthropathy associated with other disorders classified elsewhere	151	UKB-SAIGE	European	365970	365819	musculoskeletal
ORM1	Inverse variance weighted	38	0.016075	0.0376711	0.669585	0.857435	Genitourinary congenital anomalies	1596	UKB-SAIGE	European	408326	406730	congenital anomalies
ORM1	Inverse variance weighted	38	0.00728855	0.0172584	0.672792	0.858032	Malignant neoplasm of female breast	11874	UKB-SAIGE	European	400423	388549	neoplasms
ORM1	Inverse variance weighted	38	-0.0469127	0.111185	0.673074	0.858032	Migrain with aura	212	UKB-SAIGE	European	398992	398780	neurological
ORM1	Inverse variance weighted	38	-0.0228459	0.0539127	0.671743	0.858032	Other diseases of lung	781	UKB-SAIGE	European	408961	408180	respiratory
ORM1	Inverse variance weighted	38	-0.0153363	0.0362607	0.672335	0.858032	Noninflammatory disorders of vagina	1776	UKB-SAIGE	European	401405	399629	genitourinary
ORM1	Inverse variance weighted	38	0.0246751	0.0588219	0.67486	0.859401	Intestinal infection due to C. difficile	650	UKB-SAIGE	European	400620	399970	infectious diseases
ORM1	Inverse variance weighted	38	-0.039887	0.0952449	0.675375	0.859401	Progressive myopia	251	UKB-SAIGE	European	398012	397761	sense organs
ORM1	Inverse variance weighted	38	0.00664677	0.016001	0.677852	0.860989	Intestinal infection	8991	UKB-SAIGE	European	408961	399970	infectious diseases
ORM1	Inverse variance weighted	38	-0.00918662	0.0220961	0.677588	0.860989	Ovarian cyst	4777	UKB-SAIGE	European	382634	377857	genitourinary
ORM1	Inverse variance weighted	38	-0.0225008	0.0543378	0.678807	0.861421	Labyrinthitis	767	UKB-SAIGE	European	403594	402827	sense organs
ORM1	Inverse variance weighted	38	-0.0109658	0.0265403	0.679477	0.86149	Retinal detachments and defects	3263	UKB-SAIGE	European	401024	397761	sense organs
ORM1	Inverse variance weighted	38	0.0711917	0.173356	0.681317	0.863043	Congenital cataract and lens anomalies	76	UKB-SAIGE	European	408470	408394	congenital anomalies
ORM1	Inverse variance weighted	38	-0.00824989	0.0202506	0.683721	0.863745	Malignant neoplasm of other and ill-defined sites within the digestive organs and peritoneum	5584	UKB-SAIGE	European	398956	393372	neoplasms
ORM1	Inverse variance weighted	38	-0.0171886	0.0420918	0.68301	0.863745	Pericarditis	1273	UKB-SAIGE	European	407052	405779	circulatory system
ORM1	Inverse variance weighted	38	0.0372882	0.0915175	0.683682	0.863745	Infections of genitourinary tract during pregnancy	275	UKB-SAIGE	European	408855	408580	pregnancy complications
ORM1	Inverse variance weighted	38	0.00625885	0.0154096	0.684621	0.864103	Uterine leiomyoma	10345	UKB-SAIGE	European	401998	391653	neoplasms
ORM1	Inverse variance weighted	38	-0.013368	0.033127	0.686552	0.864984	Cancer of bronchus; lung	2101	UKB-SAIGE	European	408327	406226	neoplasms
ORM1	Inverse variance weighted	38	0.0204903	0.050965	0.68765	0.864984	Disorders of parathyroid gland	877	UKB-SAIGE	European	406263	405386	endocrine/metabolic
ORM1	Inverse variance weighted	38	-0.0463027	0.11481	0.686729	0.864984	Mastoiditis & related conditions	172	UKB-SAIGE	European	405060	404888	sense organs
ORM1	Inverse variance weighted	38	-0.0175524	0.0436781	0.687789	0.864984	Occlusion and stenosis of precerebral arteries	1185	UKB-SAIGE	European	400202	399017	circulatory system
ORM1	Inverse variance weighted	38	0.00514491	0.0128448	0.688755	0.865422	GERD	14223	UKB-SAIGE	European	383498	369275	digestive
ORM1	Inverse variance weighted	38	0.0209008	0.0529225	0.692892	0.869062	Empyema and pneumothorax	1174	UKB-SAIGE	European	398585	397411	respiratory
ORM1	Inverse variance weighted	38	-0.0260277	0.0658741	0.69276	0.869062	Umbilical cord complications during labor and delivery	533	UKB-SAIGE	European	401570	401037	pregnancy complications
ORM1	Inverse variance weighted	38	0.0175014	0.0447667	0.695837	0.870418	Type 2 diabetes with ophthalmic manifestations	1298	UKB-SAIGE	European	390054	388756	endocrine/metabolic
ORM1	Inverse variance weighted	38	0.0492009	0.125403	0.694805	0.870418	Nonspecific abnormal findings on radiological and other examination of skull and head	144	UKB-SAIGE	European	395353	395209	neurological
ORM1	Inverse variance weighted	38	-0.0192986	0.0492707	0.695291	0.870418	Paroxysmal ventricular tachycardia	938	UKB-SAIGE	European	381857	380919	circulatory system
ORM1	Inverse variance weighted	38	-0.0179134	0.0459543	0.696679	0.870693	Megaloblastic anemia	1076	UKB-SAIGE	European	391102	390026	hematopoietic
ORM1	Inverse variance weighted	38	-0.0167285	0.0430465	0.69756	0.871018	Vitamin deficiency	1208	UKB-SAIGE	European	407700	406492	endocrine/metabolic
ORM1	Inverse variance weighted	38	-0.00679063	0.0175387	0.698622	0.871567	Polyp of female genital organs	10881	UKB-SAIGE	European	407265	396384	genitourinary
ORM1	Inverse variance weighted	38	-0.0172927	0.0451214	0.701536	0.873646	Parkinson's disease	1127	UKB-SAIGE	European	396336	395209	neurological
ORM1	Inverse variance weighted	38	0.0176969	0.0461111	0.701136	0.873646	Allergic rhinitis	1060	UKB-SAIGE	European	391105	390045	respiratory
ORM1	Inverse variance weighted	38	-0.0230358	0.0604707	0.703246	0.874998	Acute tonsillitis	614	UKB-SAIGE	European	390659	390045	respiratory
ORM1	Inverse variance weighted	38	0.0203973	0.0537558	0.704358	0.875604	Benign neoplasm of lip, oral cavity, and pharynx	984	UKB-SAIGE	European	407805	406821	neoplasms
ORM1	Inverse variance weighted	38	-0.0110088	0.0291224	0.705416	0.876142	Abnormal findings on examination of urine	3547	UKB-SAIGE	European	408961	405414	genitourinary
ORM1	Inverse variance weighted	38	0.0644742	0.173572	0.710299	0.87833	Dermatophytosis of nail	76	UKB-SAIGE	European	406377	406301	infectious diseases
ORM1	Inverse variance weighted	38	-0.0214266	0.0571793	0.707864	0.87833	Disorders of the pituitary gland and its hypothalamic control	693	UKB-SAIGE	European	406079	405386	endocrine/metabolic
ORM1	Inverse variance weighted	38	0.00615104	0.0166735	0.712193	0.87833	Depression	11901	UKB-SAIGE	European	377377	365476	mental disorders
ORM1	Inverse variance weighted	38	0.027888	0.0754977	0.711837	0.87833	Acute pain	395	UKB-SAIGE	European	408585	408190	neurological
ORM1	Inverse variance weighted	38	-0.0496998	0.133033	0.708709	0.87833	Aneurysm of artery of lower extremity	169	UKB-SAIGE	European	400764	400595	circulatory system
ORM1	Inverse variance weighted	38	-0.0175927	0.0473183	0.710046	0.87833	Rheumatism, unspecified and fibrositis	1010	UKB-SAIGE	European	379721	378711	musculoskeletal
ORM1	Inverse variance weighted	38	0.0553158	0.149819	0.711965	0.87833	Chromosomal anomalies	99	UKB-SAIGE	European	408036	407937	congenital anomalies
ORM1	Inverse variance weighted	38	-0.0250231	0.0674529	0.710659	0.87833	Sprains and strains	496	UKB-SAIGE	European	408921	408425	injuries & poisonings
ORM1	Inverse variance weighted	38	0.0195107	0.0532889	0.714268	0.880113	Other cerebral degenerations	1112	UKB-SAIGE	European	396321	395209	neurological
ORM1	Inverse variance weighted	38	-0.0377939	0.103465	0.7149	0.880119	Corneal dystrophy	212	UKB-SAIGE	European	397973	397761	sense organs
ORM1	Inverse variance weighted	38	0.0544659	0.149985	0.716498	0.880538	Encounter for long-term (current) use of anticoagulants, antithrombotics, aspirin	97	UKB-SAIGE	European	369689	369592	circulatory system
ORM1	Inverse variance weighted	38	0.0460683	0.12658	0.715899	0.880538	Bullous dermatoses	141	UKB-SAIGE	European	402813	402672	dermatologic
ORM1	Inverse variance weighted	38	0.0213281	0.0595327	0.72015	0.883476	Disorders of adrenal glands	642	UKB-SAIGE	European	406028	405386	endocrine/metabolic
ORM1	Inverse variance weighted	38	0.0452875	0.126284	0.719882	0.883476	Corneal ulcer	141	UKB-SAIGE	European	399447	399306	sense organs
ORM1	Inverse variance weighted	38	0.0213493	0.0598863	0.721468	0.884319	Cancer of larynx, pharynx, nasal cavities	628	UKB-SAIGE	European	407449	406821	neoplasms
ORM1	Inverse variance weighted	38	-0.0270682	0.076368	0.723006	0.885429	Hyperhidrosis	592	UKB-SAIGE	European	399847	399255	dermatologic
ORM1	Inverse variance weighted	38	-0.0074071	0.0213227	0.728305	0.888811	Other disorders of liver	5847	UKB-SAIGE	European	405902	400055	digestive
ORM1	Inverse variance weighted	38	0.00832392	0.023941	0.728078	0.888811	Frequency of urination and polyuria	4037	UKB-SAIGE	European	388967	384930	genitourinary
ORM1	Inverse variance weighted	38	-0.0550667	0.158472	0.728227	0.888811	Other symptoms involving urinary system	89	UKB-SAIGE	European	385019	384930	genitourinary
ORM1	Inverse variance weighted	38	-0.0739534	0.212063	0.727289	0.888811	Acute inflammatory pelvic disease	61	UKB-SAIGE	European	399818	399757	genitourinary
ORM1	Inverse variance weighted	38	0.0578101	0.167869	0.730564	0.890792	Spirochetal infection	80	UKB-SAIGE	European	408509	408429	infectious diseases
ORM1	Inverse variance weighted	38	-0.00660859	0.0192961	0.731987	0.891752	Vertiginous syndromes and other disorders of vestibular system	6134	UKB-SAIGE	European	408961	402827	sense organs
ORM1	Inverse variance weighted	38	-0.0334952	0.09848	0.733765	0.89241	Other CNS infection and poliomyelitis	289	UKB-SAIGE	European	408177	407888	neurological
ORM1	Inverse variance weighted	38	-0.0394764	0.116263	0.734201	0.89241	Dystrophy of female genital tract	238	UKB-SAIGE	European	399747	399509	genitourinary
ORM1	Inverse variance weighted	38	-0.0288788	0.0851312	0.734439	0.89241	Infectious and parasitic complications affecting pregnancy	381	UKB-SAIGE	European	408961	408580	pregnancy complications
ORM1	Inverse variance weighted	38	0.0303854	0.0901039	0.735947	0.892435	Dermatophytosis	280	UKB-SAIGE	European	406581	406301	infectious diseases
ORM1	Inverse variance weighted	38	-0.0147796	0.0437137	0.735287	0.892435	Late pregnancy and failed induction	1256	UKB-SAIGE	European	408961	407705	pregnancy complications
ORM1	Inverse variance weighted	38	0.00562154	0.0166978	0.73637	0.892435	Fracture of upper limb	8521	UKB-SAIGE	European	396286	387765	injuries & poisonings
ORM1	Inverse variance weighted	38	0.0103305	0.0309581	0.738612	0.893606	Noninflammatory disorders of cervix	2884	UKB-SAIGE	European	402513	399629	genitourinary
ORM1	Inverse variance weighted	38	-0.0547206	0.163958	0.738571	0.893606	Antihypertensive agents causing adverse effects	85	UKB-SAIGE	European	381882	381797	injuries & poisonings
ORM1	Inverse variance weighted	38	-0.0686748	0.207271	0.740396	0.89422	Complications of in utero procedures	53	UKB-SAIGE	European	408961	408908	injuries & poisonings
ORM1	Inverse variance weighted	38	0.026647	0.0803483	0.740158	0.89422	Other allied disorders of spine	351	UKB-SAIGE	European	392268	391917	musculoskeletal
ORM1	Inverse variance weighted	38	-0.0271909	0.0835548	0.744858	0.898834	Pyogenic granuloma	362	UKB-SAIGE	European	397997	397635	dermatologic
ORM1	Inverse variance weighted	38	0.033963	0.105249	0.746928	0.900557	Torsion dystonia	253	UKB-SAIGE	European	395462	395209	neurological
ORM1	Inverse variance weighted	38	-0.0236444	0.0745758	0.751204	0.904933	Salicylates causing adverse effects in therapeutic use	406	UKB-SAIGE	European	382203	381797	injuries & poisonings
ORM1	Inverse variance weighted	38	0.0247056	0.0781978	0.75205	0.905174	Disorders of optic nerve and visual pathways	370	UKB-SAIGE	European	401615	401245	sense organs
ORM1	Inverse variance weighted	38	0.0336018	0.107418	0.754422	0.907249	Paraproteinemia	191	UKB-SAIGE	European	408421	408230	endocrine/metabolic
ORM1	Inverse variance weighted	38	-0.0119673	0.0385088	0.755976	0.908339	Celiac disease	1855	UKB-SAIGE	European	336638	334783	digestive
ORM1	Inverse variance weighted	38	0.0214722	0.0693309	0.756785	0.908531	Osteochondropathies	472	UKB-SAIGE	European	391513	391041	musculoskeletal
ORM1	Inverse variance weighted	38	-0.0234747	0.0767891	0.75983	0.911406	Other disorders of thyroid	437	UKB-SAIGE	European	391866	391429	endocrine/metabolic
ORM1	Inverse variance weighted	38	0.00419893	0.0137785	0.76056	0.911501	Inguinal hernia	15995	UKB-SAIGE	European	377612	361617	digestive
ORM1	Inverse variance weighted	38	0.0141981	0.046847	0.761834	0.912247	Malunion and nonunion of fracture	1268	UKB-SAIGE	European	392309	391041	musculoskeletal
ORM1	Inverse variance weighted	38	-0.0354974	0.117941	0.763433	0.912602	Psychosis	171	UKB-SAIGE	European	365647	365476	mental disorders
ORM1	Inverse variance weighted	38	0.00875348	0.0290294	0.763004	0.912602	Synovitis and tenosynovitis	2754	UKB-SAIGE	European	381465	378711	musculoskeletal
ORM1	Inverse variance weighted	38	-0.0163546	0.0546601	0.764783	0.913436	Pernicious anemia	754	UKB-SAIGE	European	390780	390026	hematopoietic
ORM1	Inverse variance weighted	38	0.00478175	0.016498	0.77194	0.91357	Overweight, obesity and other hyperalimentation	10968	UKB-SAIGE	European	408961	397993	endocrine/metabolic
ORM1	Inverse variance weighted	38	0.0401033	0.135763	0.767695	0.91357	Infantile cerebral palsy	145	UKB-SAIGE	European	395354	395209	neurological
ORM1	Inverse variance weighted	38	0.0160095	0.0555499	0.773193	0.91357	Diplopia and disorders of binocular vision	732	UKB-SAIGE	European	406386	405654	sense organs
ORM1	Inverse variance weighted	38	0.0191538	0.0662126	0.772369	0.91357	Tinnitus	515	UKB-SAIGE	European	405077	404562	sense organs
ORM1	Inverse variance weighted	38	0.0100312	0.0348344	0.773372	0.91357	Bronchiectasis	1882	UKB-SAIGE	European	377387	375505	respiratory
ORM1	Inverse variance weighted	38	-0.0182017	0.0629309	0.772403	0.91357	Bronchitis	631	UKB-SAIGE	European	376136	375505	respiratory
ORM1	Inverse variance weighted	38	-0.0139704	0.0484774	0.773206	0.91357	Diseases of the jaws	960	UKB-SAIGE	European	399096	398136	digestive
ORM1	Inverse variance weighted	38	0.0333709	0.112673	0.767097	0.91357	Other nonspecific findings on examination of urine	304	UKB-SAIGE	European	405718	405414	genitourinary
ORM1	Inverse variance weighted	38	-0.0141907	0.0484076	0.769406	0.91357	Ingrowing nail	970	UKB-SAIGE	European	403327	402357	dermatologic
ORM1	Inverse variance weighted	38	0.0406397	0.138325	0.768911	0.91357	Alopecia	127	UKB-SAIGE	European	402484	402357	dermatologic
ORM1	Inverse variance weighted	38	0.00430497	0.0145675	0.767598	0.91357	Back pain	11274	UKB-SAIGE	European	408961	397687	symptoms
ORM1	Inverse variance weighted	38	-0.0347175	0.119279	0.771004	0.91357	Pallor and flushing	175	UKB-SAIGE	European	407320	407145	symptoms
ORM1	Inverse variance weighted	38	0.011625	0.0402469	0.772703	0.91357	Fracture of neck of femur	1814	UKB-SAIGE	European	389579	387765	injuries & poisonings
ORM1	Inverse variance weighted	38	0.0128597	0.0448656	0.774398	0.914011	Cardiac arrest and ventricular fibrillation	1137	UKB-SAIGE	European	382056	380919	circulatory system
ORM1	Inverse variance weighted	38	0.0153734	0.0541734	0.776578	0.915043	Hyperparathyroidism	781	UKB-SAIGE	European	406167	405386	endocrine/metabolic
ORM1	Inverse variance weighted	38	0.0270983	0.0954592	0.776508	0.915043	Disorders of coccyx	407	UKB-SAIGE	European	392324	391917	musculoskeletal
ORM1	Inverse variance weighted	38	-0.0258424	0.0922544	0.779384	0.917578	Impaired fasting glucose	265	UKB-SAIGE	European	389021	388756	endocrine/metabolic
ORM1	Inverse variance weighted	38	0.0381729	0.136741	0.78012	0.917673	Polydipsia	128	UKB-SAIGE	European	401634	401506	endocrine/metabolic
ORM1	Inverse variance weighted	38	-0.0589003	0.21198	0.781122	0.91808	Osteochondritis dissecans	59	UKB-SAIGE	European	391100	391041	musculoskeletal
ORM1	Inverse variance weighted	38	0.0341587	0.123544	0.782171	0.918542	Toxic gastroenteritis and colitis	149	UKB-SAIGE	European	387487	387338	digestive
ORM1	Inverse variance weighted	38	0.0175412	0.0637028	0.783039	0.918792	Disorders of sweat glands	817	UKB-SAIGE	European	400072	399255	dermatologic
ORM1	Inverse variance weighted	38	0.0140467	0.0511767	0.78372	0.918822	Liver abscess and sequelae of chronic liver disease	942	UKB-SAIGE	European	400997	400055	digestive
ORM1	Inverse variance weighted	38	0.0266642	0.0975706	0.784637	0.919128	Disorders of sacrum	404	UKB-SAIGE	European	392321	391917	musculoskeletal
ORM1	Inverse variance weighted	38	0.0144513	0.0532716	0.786178	0.920163	Alcoholic liver damage	802	UKB-SAIGE	European	380157	379355	mental disorders
ORM1	Inverse variance weighted	38	-0.0228785	0.085516	0.789057	0.920945	Cancer of tongue	308	UKB-SAIGE	European	407129	406821	neoplasms
ORM1	Inverse variance weighted	38	-0.00553113	0.0206918	0.78923	0.920945	Polyp of corpus uteri	7910	UKB-SAIGE	European	404294	396384	genitourinary
ORM1	Inverse variance weighted	38	-0.00879942	0.0327302	0.788047	0.920945	Actinic keratosis	2594	UKB-SAIGE	European	406033	403439	dermatologic
ORM1	Inverse variance weighted	38	-0.0254446	0.0954808	0.789863	0.920945	Acquired deformities of finger	248	UKB-SAIGE	European	395162	394914	musculoskeletal
ORM1	Inverse variance weighted	38	-0.02026	0.0761258	0.790133	0.920945	Dermatitis due to solar radiation	390	UKB-SAIGE	European	405207	404817	injuries & poisonings
ORM1	Inverse variance weighted	38	-0.0164974	0.0625251	0.791893	0.921683	Delirium due to conditions classified elsewhere	654	UKB-SAIGE	European	403037	402383	mental disorders
ORM1	Inverse variance weighted	38	0.01518	0.0575854	0.792081	0.921683	Endocarditis	686	UKB-SAIGE	European	406465	405779	circulatory system
ORM1	Inverse variance weighted	38	0.0073298	0.0279098	0.79284	0.9218	Skull and face fracture and other intercranial injury	2957	UKB-SAIGE	European	408511	405554	injuries & poisonings
ORM1	Inverse variance weighted	38	0.00414929	0.0159289	0.794487	0.922949	Syncope and collapse	9163	UKB-SAIGE	European	408961	399798	symptoms
ORM1	Inverse variance weighted	38	0.0353313	0.139027	0.799393	0.924993	Deficiency of humoral immunity	140	UKB-SAIGE	European	408612	408472	endocrine/metabolic
ORM1	Inverse variance weighted	38	0.00589043	0.0230014	0.797881	0.924993	Glaucoma	4462	UKB-SAIGE	European	402223	397761	sense organs
ORM1	Inverse variance weighted	38	0.0104747	0.0407133	0.796964	0.924993	Aortic aneurysm	1374	UKB-SAIGE	European	401969	400595	circulatory system
ORM1	Inverse variance weighted	38	-0.00645837	0.025288	0.79842	0.924993	Phlebitis and thrombophlebitis of lower extremities	3587	UKB-SAIGE	European	373179	369592	circulatory system
ORM1	Inverse variance weighted	38	0.00656598	0.0258572	0.799548	0.924993	Abnormal results of function study of liver	3479	UKB-SAIGE	European	403534	400055	digestive
ORM1	Inverse variance weighted	38	-0.00662817	0.0263494	0.80139	0.926359	Other disorders of peritoneum	3308	UKB-SAIGE	European	390646	387338	digestive
ORM1	Inverse variance weighted	38	-0.00520679	0.0208074	0.802404	0.926766	Other disorders of soft tissues	6170	UKB-SAIGE	European	384881	378711	musculoskeletal
ORM1	Inverse variance weighted	38	0.0303578	0.12305	0.805132	0.927407	Malignant neoplasm of small intestine, including duodenum	184	UKB-SAIGE	European	393556	393372	neoplasms
ORM1	Inverse variance weighted	38	-0.00819301	0.033121	0.804625	0.927407	Malignant neoplasm of ovary	2103	UKB-SAIGE	European	391798	389695	neoplasms
ORM1	Inverse variance weighted	38	-0.00666565	0.0270853	0.805606	0.927407	Peritoneal adhesions (postoperative) (postinfection)	3108	UKB-SAIGE	European	390446	387338	digestive
ORM1	Inverse variance weighted	38	-0.00361198	0.0146332	0.805037	0.927407	Cholelithiasis	13777	UKB-SAIGE	European	405084	391307	digestive
ORM1	Inverse variance weighted	38	-0.0255756	0.10463	0.80689	0.928123	Suicide or self-inflicted injury	319	UKB-SAIGE	European	365795	365476	mental disorders
ORM1	Inverse variance weighted	38	-0.00588902	0.0242089	0.807805	0.928412	Rheumatoid arthritis	4412	UKB-SAIGE	European	369497	365085	musculoskeletal
ORM1	Inverse variance weighted	38	-0.00892774	0.0368966	0.808806	0.928801	Cervical cancer	1659	UKB-SAIGE	European	383561	381902	neoplasms
ORM1	Inverse variance weighted	38	-0.0175131	0.073499	0.811666	0.92904	Other abnormal glucose	421	UKB-SAIGE	European	389177	388756	endocrine/metabolic
ORM1	Inverse variance weighted	38	-0.033212	0.139291	0.811543	0.92904	Nerve plexus lesions	114	UKB-SAIGE	European	394181	394067	neurological
ORM1	Inverse variance weighted	38	-0.0185616	0.0777865	0.811398	0.92904	Second degree AV block	453	UKB-SAIGE	European	381372	380919	circulatory system
ORM1	Inverse variance weighted	38	0.0486945	0.203657	0.811028	0.92904	Traumatic and surgical subcutaneous emphysema	74	UKB-SAIGE	European	408544	408470	injuries & poisonings
ORM1	Inverse variance weighted	38	-0.0255957	0.108955	0.814272	0.929684	Folate-deficiency anemia	186	UKB-SAIGE	European	390212	390026	hematopoietic
ORM1	Inverse variance weighted	38	-0.00996096	0.0428415	0.816144	0.929684	Flatulence	1689	UKB-SAIGE	European	336472	334783	digestive
ORM1	Inverse variance weighted	38	-0.0213363	0.0909783	0.81458	0.929684	Abscess or ulceration of vulva	274	UKB-SAIGE	European	400031	399757	genitourinary
ORM1	Inverse variance weighted	38	-0.0190512	0.0816446	0.815495	0.929684	Multiple gestation	347	UKB-SAIGE	European	408961	408614	pregnancy complications
ORM1	Inverse variance weighted	38	-0.0339978	0.145604	0.815377	0.929684	Bursitis disorders	107	UKB-SAIGE	European	378818	378711	musculoskeletal
ORM1	Inverse variance weighted	38	-0.00388814	0.0167288	0.816211	0.929684	Injury, NOS	8440	UKB-SAIGE	European	408961	400521	injuries & poisonings
ORM1	Inverse variance weighted	38	0.00303941	0.0132655	0.818774	0.931846	Hemorrhage of rectum and anus	13222	UKB-SAIGE	European	398379	385157	digestive
ORM1	Inverse variance weighted	38	-0.00580079	0.025869	0.822573	0.93541	Other disorders of urethra and urinary tract	4069	UKB-SAIGE	European	398768	394699	genitourinary
ORM1	Inverse variance weighted	38	-0.00969535	0.0436081	0.824058	0.936	Neoplasm of uncertain behavior	1412	UKB-SAIGE	European	372016	370604	neoplasms
ORM1	Inverse variance weighted	38	-0.0071731	0.0323327	0.824429	0.936	Rash and other nonspecific skin eruption	2157	UKB-SAIGE	European	405564	403407	dermatologic
ORM1	Inverse variance weighted	38	0.0119778	0.0545407	0.826173	0.937222	Extrapyramidal disease and abnormal movement disorders	891	UKB-SAIGE	European	396100	395209	neurological
ORM1	Inverse variance weighted	38	-0.00912158	0.0419449	0.827845	0.9376	Diseases of nail, NOS	1287	UKB-SAIGE	European	403644	402357	dermatologic
ORM1	Inverse variance weighted	38	0.0460298	0.211504	0.827717	0.9376	Anomalies of respiratory system, congenital	51	UKB-SAIGE	European	408638	408587	congenital anomalies
ORM1	Inverse variance weighted	38	-0.00709285	0.0331883	0.830769	0.940152	Other and unspecified disorders of back	2077	UKB-SAIGE	European	393994	391917	musculoskeletal
ORM1	Inverse variance weighted	38	0.0368705	0.174102	0.832282	0.941103	Keratoconus	87	UKB-SAIGE	European	397848	397761	sense organs
ORM1	Inverse variance weighted	38	-0.00834352	0.039885	0.8343	0.941865	Strabismus and other disorders of binocular eye movements	1442	UKB-SAIGE	European	402687	401245	sense organs
ORM1	Inverse variance weighted	38	0.00330233	0.0157725	0.834157	0.941865	Complications of surgical and medical procedures	9140	UKB-SAIGE	European	408961	399821	injuries & poisonings
ORM1	Inverse variance weighted	38	0.0253278	0.121776	0.835239	0.942166	Difficulty in walking	156	UKB-SAIGE	European	402789	402633	musculoskeletal
ORM1	Inverse variance weighted	38	-0.00631831	0.0308408	0.837675	0.943466	Secondary malignant neoplasm of liver	2638	UKB-SAIGE	European	373242	370604	neoplasms
ORM1	Inverse variance weighted	38	0.0348319	0.170348	0.837982	0.943466	Mastodynia	77	UKB-SAIGE	European	407055	406978	genitourinary
ORM1	Inverse variance weighted	38	0.00783108	0.0384017	0.838412	0.943466	Hallux rigidus	1561	UKB-SAIGE	European	396475	394914	musculoskeletal
ORM1	Inverse variance weighted	38	0.00331943	0.0164519	0.8401	0.944606	Myocardial infarction	11703	UKB-SAIGE	European	388806	377103	circulatory system
ORM1	Inverse variance weighted	38	-0.00352987	0.0177664	0.842511	0.9458	Disorders of fluid, electrolyte, and acid-base balance	7455	UKB-SAIGE	European	408961	401506	endocrine/metabolic
ORM1	Inverse variance weighted	38	-0.0139133	0.0699271	0.842287	0.9458	Aseptic necrosis of bone	542	UKB-SAIGE	European	391583	391041	musculoskeletal
ORM1	Inverse variance weighted	38	0.00762282	0.0389509	0.844842	0.947056	Hypertensive heart and/or renal disease	1719	UKB-SAIGE	European	332085	330366	circulatory system
ORM1	Inverse variance weighted	38	-0.00463583	0.0237097	0.844982	0.947056	Uterine/Uterovaginal prolapse	5428	UKB-SAIGE	European	402158	396730	genitourinary
ORM1	Inverse variance weighted	38	-0.0180546	0.0933061	0.846568	0.947839	Disorders of the autonomic nervous system	266	UKB-SAIGE	European	395475	395209	neurological
ORM1	Inverse variance weighted	38	-0.0111219	0.0576549	0.847033	0.947839	Vaginal enterocele, congenital or acquired	681	UKB-SAIGE	European	397411	396730	genitourinary
ORM1	Inverse variance weighted	38	-0.0276	0.145745	0.849801	0.948041	Bone cancer	128	UKB-SAIGE	European	408665	408537	neoplasms
ORM1	Inverse variance weighted	38	0.0109305	0.0578114	0.850036	0.948041	Nontoxic multinodular goiter	680	UKB-SAIGE	European	392109	391429	endocrine/metabolic
ORM1	Inverse variance weighted	38	0.0113377	0.0595908	0.849106	0.948041	Other specified nonpsychotic and/or transient mental disorders	641	UKB-SAIGE	European	403024	402383	mental disorders
ORM1	Inverse variance weighted	38	-0.00392955	0.0208624	0.850598	0.948041	Cerebrovascular disease	8742	UKB-SAIGE	European	407759	399017	circulatory system
ORM1	Inverse variance weighted	38	-0.00436737	0.0229728	0.849222	0.948041	Peptic ulcer (excl. esophageal)	7436	UKB-SAIGE	European	408961	401525	digestive
ORM1	Inverse variance weighted	38	0.0398254	0.220209	0.856483	0.948136	Viral hepatitis A	69	UKB-SAIGE	European	403385	403316	infectious diseases
ORM1	Inverse variance weighted	38	0.0165012	0.0897414	0.854112	0.948136	Sexual and gender identity disorders	322	UKB-SAIGE	European	365798	365476	mental disorders
ORM1	Inverse variance weighted	38	-0.0225665	0.12508	0.856825	0.948136	Muscular dystrophies	125	UKB-SAIGE	European	406977	406852	neurological
ORM1	Inverse variance weighted	38	0.0152173	0.0825906	0.853818	0.948136	Visual field defects	334	UKB-SAIGE	European	405988	405654	sense organs
ORM1	Inverse variance weighted	38	-0.0145053	0.0788287	0.854005	0.948136	Impacted cerumen	363	UKB-SAIGE	European	407873	407510	sense organs
ORM1	Inverse variance weighted	38	0.00937368	0.0519928	0.856926	0.948136	Chronic glomerulonephritis, NOS	845	UKB-SAIGE	European	398447	397602	genitourinary
ORM1	Inverse variance weighted	38	0.0105833	0.058031	0.85529	0.948136	Chronic cystitis	892	UKB-SAIGE	European	380828	379936	genitourinary
ORM1	Inverse variance weighted	38	-0.0195904	0.108436	0.856632	0.948136	Toxic effect of (non-ethyl) alcohol and petroleum and other solvents	186	UKB-SAIGE	European	408553	408367	injuries & poisonings
ORM1	Inverse variance weighted	38	0.00380283	0.0211715	0.857451	0.948136	Symptoms concerning nutrition, metabolism, and development	5512	UKB-SAIGE	European	408961	403449	symptoms
ORM1	Inverse variance weighted	38	-0.0159281	0.0869191	0.8546	0.948136	Other signs and symptoms involving emotional state	301	UKB-SAIGE	European	408961	408660	symptoms
ORM1	Inverse variance weighted	38	-0.0058101	0.0326988	0.85897	0.949063	Malignant neoplasm of ovary and other uterine adnexa	2127	UKB-SAIGE	European	391822	389695	neoplasms
ORM1	Inverse variance weighted	38	-0.0080809	0.0456993	0.859644	0.949063	Complications of cardiac/vascular device, implant, and graft	1789	UKB-SAIGE	European	396718	394929	injuries & poisonings
ORM1	Inverse variance weighted	38	-0.00299095	0.0170076	0.860404	0.949155	Pain in joint	8037	UKB-SAIGE	European	408961	400924	musculoskeletal
ORM1	Inverse variance weighted	38	-0.017464	0.099993	0.861353	0.949454	Cerebral atherosclerosis	224	UKB-SAIGE	European	399241	399017	circulatory system
ORM1	Inverse variance weighted	38	0.00228036	0.0136996	0.867799	0.955057	Noninfectious gastroenteritis	15747	UKB-SAIGE	European	350530	334783	digestive
ORM1	Inverse variance weighted	38	-0.0242905	0.145711	0.867603	0.955057	Abnormal results of other function studies (bladder, pancreas, placenta, spleen, etc)	120	UKB-SAIGE	European	408961	408841	symptoms
ORM1	Inverse variance weighted	38	-0.0246772	0.149511	0.868902	0.95552	Eye infection, viral	126	UKB-SAIGE	European	399432	399306	sense organs
ORM1	Inverse variance weighted	38	0.0133906	0.082171	0.87055	0.956581	Ventricular fibrillation and flutter	333	UKB-SAIGE	European	381252	380919	circulatory system
ORM1	Inverse variance weighted	38	0.00486805	0.0310055	0.87524	0.957322	Cancer of other female genital organs	2463	UKB-SAIGE	European	392158	389695	neoplasms
ORM1	Inverse variance weighted	38	-0.00814473	0.0515755	0.874521	0.957322	Retinal vascular changes and abnomalities	849	UKB-SAIGE	European	397708	396859	sense organs
ORM1	Inverse variance weighted	38	0.0257728	0.162693	0.874131	0.957322	Retinal hemorrhage/ischemia	116	UKB-SAIGE	European	396975	396859	sense organs
ORM1	Inverse variance weighted	38	0.00444197	0.028311	0.875324	0.957322	Gastric ulcer	4109	UKB-SAIGE	European	405634	401525	digestive
ORM1	Inverse variance weighted	38	-0.0212099	0.133305	0.873584	0.957322	Acute cystitis	138	UKB-SAIGE	European	380074	379936	genitourinary
ORM1	Inverse variance weighted	38	-0.00283383	0.0178423	0.873806	0.957322	Fracture of lower limb	7251	UKB-SAIGE	European	395016	387765	injuries & poisonings
ORM1	Inverse variance weighted	38	0.0036408	0.0237575	0.878202	0.958036	Benign neoplasm of other parts of digestive system	5280	UKB-SAIGE	European	400581	395301	neoplasms
ORM1	Inverse variance weighted	38	-0.0228866	0.148602	0.8776	0.958036	Acquired hypothyroidism	101	UKB-SAIGE	European	391530	391429	endocrine/metabolic
ORM1	Inverse variance weighted	38	0.0114224	0.0748515	0.878713	0.958036	Sinoatrial node dysfunction (Bradycardia)	403	UKB-SAIGE	European	381322	380919	circulatory system
ORM1	Inverse variance weighted	38	0.00583086	0.0379714	0.877957	0.958036	Abnormal findings on mammogram or breast exam	1580	UKB-SAIGE	European	403326	401746	genitourinary
ORM1	Inverse variance weighted	38	0.0122378	0.0808609	0.879704	0.958371	Encephalitis	345	UKB-SAIGE	European	408233	407888	neurological
ORM1	Inverse variance weighted	38	-0.00235033	0.0157632	0.881473	0.959402	Secondary malignant neoplasm	9483	UKB-SAIGE	European	380087	370604	neoplasms
ORM1	Inverse variance weighted	38	-0.0052777	0.0355618	0.88202	0.959402	Purpura and other hemorrhagic conditions	1791	UKB-SAIGE	European	408072	406281	hematopoietic
ORM1	Inverse variance weighted	38	-0.00901975	0.0615304	0.883456	0.959444	Intracerebral hemorrhage	700	UKB-SAIGE	European	399717	399017	circulatory system
ORM1	Inverse variance weighted	38	-0.0123745	0.0848984	0.884113	0.959444	Other specified disorders of breast	328	UKB-SAIGE	European	407306	406978	genitourinary
ORM1	Inverse variance weighted	38	0.00380178	0.0260232	0.883849	0.959444	Endometriosis	4053	UKB-SAIGE	European	403810	399757	genitourinary
ORM1	Inverse variance weighted	38	0.00162072	0.0112879	0.885832	0.959822	Cataract	20352	UKB-SAIGE	European	408961	388609	sense organs
ORM1	Inverse variance weighted	38	-0.00447209	0.0310538	0.885492	0.959822	Cough	2884	UKB-SAIGE	European	402717	399833	respiratory
ORM1	Inverse variance weighted	38	0.026206	0.187177	0.888655	0.960437	Abnormal weight gain	67	UKB-SAIGE	European	398060	397993	endocrine/metabolic
ORM1	Inverse variance weighted	38	0.00620363	0.0449918	0.890332	0.960437	Other deficiency anemia	1133	UKB-SAIGE	European	391159	390026	hematopoietic
ORM1	Inverse variance weighted	38	-0.0161565	0.114289	0.887581	0.960437	Conjunctivitis, infectious	213	UKB-SAIGE	European	399519	399306	sense organs
ORM1	Inverse variance weighted	38	0.00928685	0.0669941	0.889749	0.960437	Ulcerative colitis (chronic)	539	UKB-SAIGE	European	335322	334783	digestive
ORM1	Inverse variance weighted	38	0.00318094	0.0227615	0.888857	0.960437	Rheumatoid arthritis and other inflammatory polyarthropathies	4879	UKB-SAIGE	European	369964	365085	musculoskeletal
ORM1	Inverse variance weighted	38	0.0044792	0.0325392	0.890513	0.960437	Spinal stenosis	3733	UKB-SAIGE	European	395650	391917	musculoskeletal
ORM1	Inverse variance weighted	38	0.0107844	0.0936065	0.908279	0.961102	Cancer of larynx	258	UKB-SAIGE	European	407079	406821	neoplasms
ORM1	Inverse variance weighted	38	-0.00698775	0.0575057	0.903284	0.961102	Abnormal glucose	685	UKB-SAIGE	European	389441	388756	endocrine/metabolic
ORM1	Inverse variance weighted	38	-0.0162942	0.126013	0.897115	0.961102	Hypoparathyroidism	142	UKB-SAIGE	European	405528	405386	endocrine/metabolic
ORM1	Inverse variance weighted	38	-0.0191774	0.153424	0.900527	0.961102	Amyloidosis	108	UKB-SAIGE	European	408338	408230	endocrine/metabolic
ORM1	Inverse variance weighted	38	0.0245583	0.188226	0.896193	0.961102	Other hemoglobinopathies	57	UKB-SAIGE	European	390083	390026	hematopoietic
ORM1	Inverse variance weighted	38	0.00759361	0.0605919	0.900267	0.961102	Anemia of chronic disease	702	UKB-SAIGE	European	390728	390026	hematopoietic
ORM1	Inverse variance weighted	38	-0.00713687	0.0568987	0.900182	0.961102	Agorophobia, social phobia, and panic disorder	709	UKB-SAIGE	European	366185	365476	mental disorders
ORM1	Inverse variance weighted	38	-0.0119736	0.0999383	0.904634	0.961102	Adjustment reaction	295	UKB-SAIGE	European	365771	365476	mental disorders
ORM1	Inverse variance weighted	38	0.023136	0.192703	0.904435	0.961102	Polyneuropathy due to drugs	60	UKB-SAIGE	European	379415	379355	mental disorders
ORM1	Inverse variance weighted	38	0.00644685	0.0534939	0.904075	0.961102	Strabismus (not specified as paralytic)	918	UKB-SAIGE	European	402163	401245	sense organs
ORM1	Inverse variance weighted	38	-0.00618056	0.0533687	0.907804	0.961102	Ill-defined descriptions and complications of heart disease	796	UKB-SAIGE	European	403630	402834	circulatory system
ORM1	Inverse variance weighted	38	0.00662253	0.0556148	0.905213	0.961102	Raynaud's syndrome	1148	UKB-SAIGE	European	401743	400595	circulatory system
ORM1	Inverse variance weighted	38	0.0265549	0.229401	0.907845	0.961102	Hereditary disturbances in tooth structure	53	UKB-SAIGE	European	398189	398136	digestive
ORM1	Inverse variance weighted	38	-0.00161039	0.0121803	0.894816	0.961102	Symptoms involving digestive system	15977	UKB-SAIGE	European	350760	334783	digestive
ORM1	Inverse variance weighted	38	-0.00240781	0.0188308	0.898255	0.961102	Urinary calculus	6643	UKB-SAIGE	European	407648	401005	genitourinary
ORM1	Inverse variance weighted	38	-0.00321472	0.0262153	0.902402	0.961102	Benign mammary dysplasias	3379	UKB-SAIGE	European	405125	401746	genitourinary
ORM1	Inverse variance weighted	38	-0.00580287	0.0492852	0.906273	0.961102	Pelvic inflammatory disease (PID)	936	UKB-SAIGE	European	400693	399757	genitourinary
ORM1	Inverse variance weighted	38	0.00208971	0.0177084	0.906062	0.961102	Genital prolapse	11966	UKB-SAIGE	European	408696	396730	genitourinary
ORM1	Inverse variance weighted	38	0.0307155	0.22915	0.89337	0.961102	Dysplasia of female genital organs	72	UKB-SAIGE	European	396456	396384	genitourinary
ORM1	Inverse variance weighted	38	0.0148414	0.111905	0.89449	0.961102	Excessive vomiting in pregnancy	230	UKB-SAIGE	European	408961	408731	pregnancy complications
ORM1	Inverse variance weighted	38	-0.00412738	0.031721	0.896475	0.961102	Complications of labor and delivery NEC	2559	UKB-SAIGE	European	403596	401037	pregnancy complications
ORM1	Inverse variance weighted	38	-0.00702198	0.0536978	0.895959	0.961102	Pruritus and related conditions	783	UKB-SAIGE	European	408961	408178	dermatologic
ORM1	Inverse variance weighted	38	0.0117523	0.0984032	0.904934	0.961102	Other and unspecified congenital anomalies	233	UKB-SAIGE	European	408170	407937	congenital anomalies
ORM1	Inverse variance weighted	38	-0.00466414	0.0366212	0.898654	0.961102	Symptoms involving skin and other integumentary tissue	1816	UKB-SAIGE	European	408961	407145	symptoms
ORM1	Inverse variance weighted	38	0.011895	0.0911565	0.896179	0.961102	Injury to other and unspecified nerves	271	UKB-SAIGE	European	408539	408268	injuries & poisonings
ORM1	Inverse variance weighted	38	-0.00272326	0.0238396	0.909053	0.961195	Electrolyte imbalance	4123	UKB-SAIGE	European	405629	401506	endocrine/metabolic
ORM1	Inverse variance weighted	38	0.00331785	0.0293032	0.909852	0.961315	Obstructive chronic bronchitis	2698	UKB-SAIGE	European	378203	375505	respiratory
ORM1	Inverse variance weighted	38	0.00606683	0.0542819	0.91101	0.961812	Other disorders of middle ear and mastoid	828	UKB-SAIGE	European	405716	404888	sense organs
ORM1	Inverse variance weighted	38	0.0110077	0.105025	0.916526	0.966908	Suicidal ideation or attempt	343	UKB-SAIGE	European	365819	365476	mental disorders
ORM1	Inverse variance weighted	38	-0.00199844	0.0192338	0.917247	0.96694	Iron deficiency anemias	7787	UKB-SAIGE	European	397813	390026	hematopoietic
ORM1	Inverse variance weighted	38	-0.00853721	0.085547	0.920507	0.969647	Symptoms involving respiratory system and other chest symptoms	308	UKB-SAIGE	European	399833	399525	respiratory
ORM1	Inverse variance weighted	38	-0.0140781	0.144577	0.922429	0.970942	Inflammatory conditions of jaw	110	UKB-SAIGE	European	398246	398136	digestive
ORM1	Inverse variance weighted	38	0.00277359	0.0293237	0.924644	0.972543	Diseases of the larynx and vocal cords	2630	UKB-SAIGE	European	392675	390045	respiratory
ORM1	Inverse variance weighted	38	-0.00267348	0.0292983	0.927294	0.973019	Melanomas of skin, dx or hx	2691	UKB-SAIGE	European	397762	395071	neoplasms
ORM1	Inverse variance weighted	38	-0.00267348	0.0292983	0.927294	0.973019	Melanomas of skin	2691	UKB-SAIGE	European	397762	395071	neoplasms
ORM1	Inverse variance weighted	38	-0.00406335	0.0448897	0.927875	0.973019	Nerve root and plexus disorders	1139	UKB-SAIGE	European	395206	394067	neurological
ORM1	Inverse variance weighted	38	-0.00155187	0.016727	0.926081	0.973019	Noninflammatory female genital disorders	9332	UKB-SAIGE	European	408961	399629	genitourinary
ORM1	Inverse variance weighted	38	-0.00295399	0.0341096	0.930987	0.975552	Hydronephrosis	1951	UKB-SAIGE	European	402956	401005	genitourinary
ORM1	Inverse variance weighted	38	-0.0116419	0.142619	0.934941	0.977785	Somatoform disorder	124	UKB-SAIGE	European	365600	365476	mental disorders
ORM1	Inverse variance weighted	38	0.00102808	0.0128918	0.936438	0.977785	Hemorrhoids	23896	UKB-SAIGE	European	393488	369592	circulatory system
ORM1	Inverse variance weighted	38	0.00127357	0.016013	0.936608	0.977785	Other symptoms of respiratory system	9128	UKB-SAIGE	European	408961	399833	respiratory
ORM1	Inverse variance weighted	38	0.00448679	0.0563062	0.936487	0.977785	Diseases of the salivary glands	710	UKB-SAIGE	European	404033	403323	digestive
ORM1	Inverse variance weighted	38	0.000922407	0.0111351	0.93398	0.977785	Diverticulosis	27268	UKB-SAIGE	European	362051	334783	digestive
ORM1	Inverse variance weighted	38	0.00869862	0.113241	0.938771	0.979313	Cellulitis and abscess of oral soft tissues	181	UKB-SAIGE	European	403504	403323	digestive
ORM1	Inverse variance weighted	38	0.00279228	0.0388286	0.942671	0.979935	Hemiplegia	1500	UKB-SAIGE	European	396709	395209	neurological
ORM1	Inverse variance weighted	38	-0.00878057	0.124033	0.943563	0.979935	Corneal degenerations	208	UKB-SAIGE	European	397969	397761	sense organs
ORM1	Inverse variance weighted	38	-0.00300426	0.041566	0.942382	0.979935	Intestinal malabsorption (non-celiac)	2103	UKB-SAIGE	European	336886	334783	digestive
ORM1	Inverse variance weighted	38	0.000832858	0.0112312	0.940887	0.979935	Diverticulosis and diverticulitis	27311	UKB-SAIGE	European	362094	334783	digestive
ORM1	Inverse variance weighted	38	-0.00738482	0.103176	0.94294	0.979935	Anatomical abnormatilies of kidney and ureters	213	UKB-SAIGE	European	397815	397602	genitourinary
ORM1	Inverse variance weighted	38	0.00230558	0.0315268	0.941702	0.979935	Psoriasis and related disorders	2293	UKB-SAIGE	European	400492	398199	dermatologic
ORM1	Inverse variance weighted	38	-0.00408269	0.0596027	0.945389	0.981104	Disorders of esophageal motility	639	UKB-SAIGE	European	369914	369275	digestive
ORM1	Inverse variance weighted	38	-0.00127629	0.0198306	0.948684	0.983066	Shortness of breath	5884	UKB-SAIGE	European	405717	399833	respiratory
ORM1	Inverse variance weighted	38	0.002562	0.0394	0.948154	0.983066	Abnormal findings examination of lungs	2500	UKB-SAIGE	European	408961	406461	respiratory
ORM1	Inverse variance weighted	38	-0.0100262	0.178614	0.955236	0.989124	Nonsenile Cataract	70	UKB-SAIGE	European	388679	388609	sense organs
ORM1	Inverse variance weighted	38	0.00190366	0.0356314	0.957392	0.98989	Non-Hodgkins lymphoma	1793	UKB-SAIGE	European	406259	404466	neoplasms
ORM1	Inverse variance weighted	38	0.00834098	0.156252	0.957428	0.98989	Cirrhosis of liver without mention of alcohol	114	UKB-SAIGE	European	400169	400055	digestive
ORM1	Inverse variance weighted	38	0.00754692	0.143628	0.958095	0.98989	Venous/cerebrovascular complications embolism in pregnancy and the puerperium	164	UKB-SAIGE	European	408645	408481	pregnancy complications
ORM1	Inverse variance weighted	38	0.00474694	0.0965217	0.960776	0.991501	Tympanosclerosis and middle ear disease related to otitis media	241	UKB-SAIGE	European	405129	404888	sense organs
ORM1	Inverse variance weighted	38	0.00918629	0.188198	0.961069	0.991501	Disturbance of salivary secretion	63	UKB-SAIGE	European	403386	403323	digestive
ORM1	Inverse variance weighted	38	-0.00130832	0.0279857	0.962713	0.991736	Disturbance of skin sensation	2900	UKB-SAIGE	European	406307	403407	dermatologic
ORM1	Inverse variance weighted	38	0.00292192	0.0619791	0.962399	0.991736	Rupture of synovium	593	UKB-SAIGE	European	379304	378711	musculoskeletal
ORM1	Inverse variance weighted	38	-0.0017597	0.0393941	0.964371	0.992714	Edema	1648	UKB-SAIGE	European	408793	407145	symptoms
ORM1	Inverse variance weighted	38	-0.00699208	0.163682	0.965927	0.992856	Nonrheumatic tricuspid valve disorders	105	UKB-SAIGE	European	402526	402421	circulatory system
ORM1	Inverse variance weighted	38	-0.00307242	0.0716281	0.965786	0.992856	Chronic periodontitis	561	UKB-SAIGE	European	398697	398136	digestive
ORM1	Inverse variance weighted	38	0.00119598	0.0307345	0.96896	0.995244	Cerebral ischemia	2920	UKB-SAIGE	European	401937	399017	circulatory system
ORM1	Inverse variance weighted	38	0.00117541	0.0366925	0.974445	0.997222	Transient cerebral ischemia	2146	UKB-SAIGE	European	401163	399017	circulatory system
ORM1	Inverse variance weighted	38	-0.00357142	0.106588	0.97327	0.997222	Acute sinusitis	196	UKB-SAIGE	European	406643	406447	respiratory
ORM1	Inverse variance weighted	38	0.00504409	0.145146	0.972278	0.997222	Toxic erythema	109	UKB-SAIGE	European	402781	402672	dermatologic
ORM1	Inverse variance weighted	38	0.00222013	0.0653588	0.972902	0.997222	Other specified osteoporosis	532	UKB-SAIGE	European	401811	401279	musculoskeletal
ORM1	Inverse variance weighted	38	-0.00327964	0.0996086	0.973734	0.997222	Asphyxia and hypoxemia	238	UKB-SAIGE	European	408961	408723	respiratory
ORM1	Inverse variance weighted	38	0.000562858	0.020638	0.978242	0.997465	Other disorders of eyelids	5726	UKB-SAIGE	European	405032	399306	sense organs
ORM1	Inverse variance weighted	38	0.000760203	0.0273759	0.977846	0.997465	Calculus of kidney	3191	UKB-SAIGE	European	404196	401005	genitourinary
ORM1	Inverse variance weighted	38	-0.00238963	0.085933	0.977815	0.997465	Disorders secondary to childbirth, surgery, trauma	305	UKB-SAIGE	European	397035	396730	injuries & poisonings
ORM1	Inverse variance weighted	38	-0.000629682	0.0218962	0.977058	0.997465	Other abnormal blood chemistry	6413	UKB-SAIGE	European	408755	402342	symptoms
ORM1	Inverse variance weighted	38	0.00524691	0.183122	0.977142	0.997465	Poisoning by water, mineral, and uric acid metabolism drugs	102	UKB-SAIGE	European	381899	381797	injuries & poisonings
ORM1	Inverse variance weighted	38	-0.000352116	0.0289613	0.990299	0.998922	Bacterial enteritis	2737	UKB-SAIGE	European	402707	399970	infectious diseases
ORM1	Inverse variance weighted	38	-0.000380764	0.032887	0.990762	0.998922	Candidiasis	2134	UKB-SAIGE	European	408435	406301	infectious diseases
ORM1	Inverse variance weighted	38	-0.00175939	0.145593	0.990358	0.998922	Malignant neoplasm of liver, primary	141	UKB-SAIGE	European	393513	393372	neoplasms
ORM1	Inverse variance weighted	38	-0.00036319	0.0379837	0.992371	0.998922	Thrombocytopenia	1563	UKB-SAIGE	European	407844	406281	hematopoietic
ORM1	Inverse variance weighted	38	-0.0020413	0.116646	0.986038	0.998922	Learning disorder	164	UKB-SAIGE	European	408542	408378	mental disorders
ORM1	Inverse variance weighted	38	0.000960929	0.0648281	0.988174	0.998922	Amblyopia	538	UKB-SAIGE	European	406192	405654	sense organs
ORM1	Inverse variance weighted	38	0.000317489	0.067871	0.996268	0.998922	Aneurysm and dissection of heart	698	UKB-SAIGE	European	377801	377103	circulatory system
ORM1	Inverse variance weighted	38	0.000111006	0.0101107	0.99124	0.998922	Nonspecific chest pain	31429	UKB-SAIGE	European	408961	377532	circulatory system
ORM1	Inverse variance weighted	38	-0.000363222	0.106766	0.997286	0.998922	Acute bronchitis and bronchiolitis	194	UKB-SAIGE	European	398732	398538	respiratory
ORM1	Inverse variance weighted	38	-0.00049996	0.0948752	0.995795	0.998922	Asthma with exacerbation	252	UKB-SAIGE	European	375757	375505	respiratory
ORM1	Inverse variance weighted	38	-0.000751285	0.0870244	0.993112	0.998922	Glossitis	300	UKB-SAIGE	European	403623	403323	digestive
ORM1	Inverse variance weighted	38	0.000110171	0.0222439	0.996048	0.998922	Ulcer of esophagus	5243	UKB-SAIGE	European	374518	369275	digestive
ORM1	Inverse variance weighted	38	-0.000282201	0.0259185	0.991313	0.998922	Ventral hernia	3448	UKB-SAIGE	European	365065	361617	digestive
ORM1	Inverse variance weighted	38	-0.00262569	0.113409	0.981529	0.998922	Small kidney	178	UKB-SAIGE	European	397780	397602	genitourinary
ORM1	Inverse variance weighted	38	0.000384438	0.0285219	0.989246	0.998922	Urethral stricture (not specified as infectious)	3331	UKB-SAIGE	European	398030	394699	genitourinary
ORM1	Inverse variance weighted	38	0.000277539	0.0434127	0.994899	0.998922	Dysuria	1199	UKB-SAIGE	European	386129	384930	genitourinary
ORM1	Inverse variance weighted	38	0.000623836	0.0865538	0.994249	0.998922	Fibrosclerosis of breast	302	UKB-SAIGE	European	402048	401746	genitourinary
ORM1	Inverse variance weighted	38	0.000162089	0.038672	0.996656	0.998922	Lump or mass in breast	1525	UKB-SAIGE	European	403271	401746	genitourinary
ORM1	Inverse variance weighted	38	0.00163455	0.109919	0.988135	0.998922	Breast disorder NOS	207	UKB-SAIGE	European	407185	406978	genitourinary
ORM1	Inverse variance weighted	38	-0.000455131	0.145001	0.997496	0.998922	Other perinatal conditions of fetus or newborn	110	UKB-SAIGE	European	408961	408851	pregnancy complications
ORM1	Inverse variance weighted	38	0.00165599	0.0843238	0.984332	0.998922	Pyogenic arthritis	328	UKB-SAIGE	European	366147	365819	musculoskeletal
ORM1	Inverse variance weighted	38	0.00137284	0.0604353	0.981877	0.998922	Ankylosing spondylitis	620	UKB-SAIGE	European	365705	365085	musculoskeletal
ORM1	Inverse variance weighted	38	-0.00114581	0.0692861	0.986806	0.998922	Cardiac shunt/ heart septal defect	586	UKB-SAIGE	European	406751	406165	congenital anomalies
ORM1	Inverse variance weighted	38	-7.84e-05	0.00773961	0.99192	0.998922	Abdominal pain	41316	UKB-SAIGE	European	408961	367645	symptoms
ORM1	Inverse variance weighted	38	-0.000376358	0.0264068	0.988629	0.998922	Complication due to other implant and internal device	3265	UKB-SAIGE	European	398194	394929	injuries & poisonings
ORM1	Inverse variance weighted	38	2.94989e-05	0.0150124	0.998432	0.999145	Benign neoplasm of uterus	10610	UKB-SAIGE	European	402263	391653	neoplasms
ORM1	Inverse variance weighted	38	3.16543e-05	0.0318487	0.999207	0.999207	Psoriasis	2237	UKB-SAIGE	European	400436	398199	dermatologic
