# Supplementary material for: Therapeutic Target Discovery for Multiple Myeloma: Identifying Druggable Genes via Mendelian Randomization
Source: Biomedicines. 2025 Apr 5;13(4):885. doi: 10.3390/biomedicines13040885 (PMC12024999; doi:10.3390/biomedicines13040885)
Supplement: Supplementary file 1 [file biomedicines-13-00885-s001.zip › Table S8.xlsx]

## Sheet: Sheet1
Table S8 Potential Side Effects of OVGP1 as Drug Targets Identified through MR-PheWAS Analysis
exposure	method	nsnp.x	b	se	pval	p.adj	trait	ncase	consortium	population	sample_size	ncontrol	category
OVGP1	Inverse variance weighted	35	-0.538192	0.0954603	1.72169e-08	1.2069e-05	Multiple myeloma	552	UKB-SAIGE	European	405018	404466	neoplasms
OVGP1	Inverse variance weighted	35	-0.656773	0.115281	1.21847e-08	1.2069e-05	Chronic pain	382	UKB-SAIGE	European	408572	408190	neurological
OVGP1	Inverse variance weighted	35	-0.412859	0.0760289	5.62634e-08	2.54484e-05	Disorders of parathyroid gland	877	UKB-SAIGE	European	406263	405386	endocrine/metabolic
OVGP1	Inverse variance weighted	35	0.658992	0.122385	7.26059e-08	2.54484e-05	Other specified congenital anomalies of kidney	339	UKB-SAIGE	European	407069	406730	congenital anomalies
OVGP1	Inverse variance weighted	35	-1.06422	0.211122	4.63604e-07	0.000108329	Benign neoplasm of eye	130	UKB-SAIGE	European	407369	407239	neoplasms
OVGP1	Inverse variance weighted	35	0.790123	0.156247	4.26125e-07	0.000108329	Juvenile osteochondrosis	207	UKB-SAIGE	European	391248	391041	musculoskeletal
OVGP1	Inverse variance weighted	35	0.591325	0.121351	1.0999e-06	0.000154206	Cancer of liver and intrahepatic bile duct	344	UKB-SAIGE	European	393716	393372	neoplasms
OVGP1	Inverse variance weighted	35	-0.271089	0.0554714	1.02384e-06	0.000154206	Leukemia	1661	UKB-SAIGE	European	406127	404466	neoplasms
OVGP1	Inverse variance weighted	35	-1.35832	0.275163	7.95741e-07	0.000154206	Benign neoplasm of eye, uveal	68	UKB-SAIGE	European	407307	407239	neoplasms
OVGP1	Inverse variance weighted	35	-0.394611	0.080282	8.86434e-07	0.000154206	Hyperparathyroidism	781	UKB-SAIGE	European	406167	405386	endocrine/metabolic
OVGP1	Inverse variance weighted	35	0.436656	0.0914296	1.7893e-06	0.000222651	Crystal arthropathies	616	UKB-SAIGE	European	405814	405198	endocrine/metabolic
OVGP1	Inverse variance weighted	35	-0.330228	0.0693293	1.90572e-06	0.000222651	Disease of tricuspid valve	1058	UKB-SAIGE	European	403479	402421	circulatory system
OVGP1	Inverse variance weighted	35	-0.381001	0.0827424	4.13133e-06	0.000445549	Viral Enteritis	862	UKB-SAIGE	European	400832	399970	infectious diseases
OVGP1	Inverse variance weighted	35	0.104007	0.0228023	5.0853e-06	0.000475306	Benign neoplasm of uterus	10610	UKB-SAIGE	European	402263	391653	neoplasms
OVGP1	Inverse variance weighted	35	0.431874	0.0946755	5.07595e-06	0.000475306	Chondrocalcinosis	560	UKB-SAIGE	European	405758	405198	endocrine/metabolic
OVGP1	Inverse variance weighted	35	-0.347634	0.078639	9.84106e-06	0.000862323	Breast conditions, congenital or relating to hormones	942	UKB-SAIGE	European	402688	401746	genitourinary
OVGP1	Inverse variance weighted	35	0.0994782	0.0230072	1.53368e-05	0.00126484	Uterine leiomyoma	10345	UKB-SAIGE	European	401998	391653	neoplasms
OVGP1	Inverse variance weighted	35	-0.204964	0.0496035	3.59551e-05	0.00267915	Cervical intraepithelial neoplasia [CIN] [Cervical dysplasia]	2090	UKB-SAIGE	European	383992	381902	neoplasms
OVGP1	Inverse variance weighted	35	0.653187	0.158164	3.63081e-05	0.00267915	Aneurysm of other specified artery	200	UKB-SAIGE	European	400795	400595	circulatory system
OVGP1	Inverse variance weighted	35	0.255306	0.0621252	3.96446e-05	0.00277909	Hemiplegia	1500	UKB-SAIGE	European	396709	395209	neurological
OVGP1	Inverse variance weighted	35	0.990269	0.243962	4.92586e-05	0.00300263	Hemorrhagic disorder due to intrinsic circulating anticoagulants	86	UKB-SAIGE	European	406367	406281	hematopoietic
OVGP1	Inverse variance weighted	35	-0.484607	0.119234	4.81663e-05	0.00300263	Kidney replaced by transpant	369	UKB-SAIGE	European	397971	397602	genitourinary
OVGP1	Inverse variance weighted	35	0.300769	0.0740426	4.86323e-05	0.00300263	Pelvic inflammatory disease (PID)	936	UKB-SAIGE	European	400693	399757	genitourinary
OVGP1	Inverse variance weighted	35	-0.667343	0.165797	5.69633e-05	0.00332761	Hidradenitis	187	UKB-SAIGE	European	399442	399255	dermatologic
OVGP1	Inverse variance weighted	35	-0.877552	0.219673	6.47476e-05	0.0035685	Cushing's syndrome	103	UKB-SAIGE	European	405489	405386	endocrine/metabolic
OVGP1	Inverse variance weighted	35	0.153752	0.038538	6.61775e-05	0.0035685	Heart failure NOS	4269	UKB-SAIGE	European	407103	402834	circulatory system
OVGP1	Inverse variance weighted	35	-0.745315	0.188482	7.67595e-05	0.00398581	Hypoparathyroidism	142	UKB-SAIGE	European	405528	405386	endocrine/metabolic
OVGP1	Inverse variance weighted	35	1.09569	0.279557	8.87787e-05	0.00429199	Varicella infection	65	UKB-SAIGE	European	403381	403316	infectious diseases
OVGP1	Inverse variance weighted	35	-0.870958	0.221931	8.69242e-05	0.00429199	Gingivitis	114	UKB-SAIGE	European	398250	398136	digestive
OVGP1	Inverse variance weighted	35	0.167813	0.0432509	0.00010446	0.00440847	E. coli	2744	UKB-SAIGE	European	396641	393897	infectious diseases
OVGP1	Inverse variance weighted	35	0.353033	0.0905053	9.5917e-05	0.00440847	Other paralytic syndromes	660	UKB-SAIGE	European	395869	395209	neurological
OVGP1	Inverse variance weighted	35	-0.543718	0.140338	0.00010691	0.00440847	Cerebral edema and compression of brain	258	UKB-SAIGE	European	395467	395209	neurological
OVGP1	Inverse variance weighted	35	-0.344044	0.0887391	0.00010574	0.00440847	Hypertrophy of breast (Gynecomastia)	854	UKB-SAIGE	European	402600	401746	genitourinary
OVGP1	Inverse variance weighted	35	-0.150601	0.0386566	9.78503e-05	0.00440847	Mucous polyp of cervix	3450	UKB-SAIGE	European	399834	396384	genitourinary
OVGP1	Inverse variance weighted	35	0.489815	0.128028	0.000130332	0.00522073	Fibroadenosis of breast	306	UKB-SAIGE	European	402052	401746	genitourinary
OVGP1	Inverse variance weighted	35	0.19315	0.0511199	0.000157856	0.00614763	Hydronephrosis	1951	UKB-SAIGE	European	402956	401005	genitourinary
OVGP1	Inverse variance weighted	35	-0.267723	0.0720768	0.000203672	0.00771753	Hemorrhage in early pregnancy	1083	UKB-SAIGE	European	402029	400946	pregnancy complications
OVGP1	Inverse variance weighted	35	0.227927	0.062236	0.000249958	0.00922215	Atherosclerosis	1324	UKB-SAIGE	European	401919	400595	circulatory system
OVGP1	Inverse variance weighted	35	0.446547	0.123528	0.000300425	0.0107999	Ventricular fibrillation and flutter	333	UKB-SAIGE	European	381252	380919	circulatory system
OVGP1	Inverse variance weighted	35	-0.0744456	0.0206349	0.00030887	0.0108259	Osteoarthrosis NOS	12436	UKB-SAIGE	European	392958	380522	musculoskeletal
OVGP1	Inverse variance weighted	35	-0.34793	0.0966734	0.000319419	0.0109226	Fracture of pelvis	722	UKB-SAIGE	European	388487	387765	injuries & poisonings
OVGP1	Inverse variance weighted	35	0.275281	0.0769604	0.000347669	0.0116055	Bursitis	858	UKB-SAIGE	European	379569	378711	musculoskeletal
OVGP1	Inverse variance weighted	35	-1.10124	0.309378	0.000371498	0.0121126	Hereditary disturbances in tooth structure	53	UKB-SAIGE	European	398189	398136	digestive
OVGP1	Inverse variance weighted	35	0.191664	0.0540318	0.000389277	0.0121281	Left bundle branch block	1757	UKB-SAIGE	European	382676	380919	circulatory system
OVGP1	Inverse variance weighted	35	0.820033	0.230937	0.000383922	0.0121281	Pathological, developmental or recurrent dislocation	96	UKB-SAIGE	European	402729	402633	musculoskeletal
OVGP1	Inverse variance weighted	35	0.190696	0.0542504	0.000439569	0.0133973	Regional enteritis	1743	UKB-SAIGE	European	336526	334783	digestive
OVGP1	Inverse variance weighted	35	-0.157565	0.0454888	0.000532547	0.0158858	Epistaxis or throat hemorrhage	2456	UKB-SAIGE	European	392501	390045	respiratory
OVGP1	Inverse variance weighted	35	0.0764467	0.0221077	0.000544348	0.0158995	Other peripheral nerve disorders	12592	UKB-SAIGE	European	406659	394067	neurological
OVGP1	Inverse variance weighted	35	0.77623	0.230728	0.00076747	0.0199258	Herpes zoster with nervous system complications	96	UKB-SAIGE	European	403412	403316	infectious diseases
OVGP1	Inverse variance weighted	35	0.114707	0.0339541	0.000729346	0.0199258	Colorectal cancer	4562	UKB-SAIGE	European	387318	382756	neoplasms
OVGP1	Inverse variance weighted	35	-0.515762	0.153154	0.000758258	0.0199258	Conjunctivitis, infectious	213	UKB-SAIGE	European	399519	399306	sense organs
OVGP1	Inverse variance weighted	35	0.251015	0.0740815	0.000703103	0.0199258	Paroxysmal ventricular tachycardia	938	UKB-SAIGE	European	381857	380919	circulatory system
OVGP1	Inverse variance weighted	35	-0.952469	0.281429	0.000713338	0.0199258	Disturbance of salivary secretion	63	UKB-SAIGE	European	403386	403323	digestive
OVGP1	Inverse variance weighted	35	-0.351523	0.104451	0.00076426	0.0199258	Nephrotic syndrome without mention of glomerulonephritis	469	UKB-SAIGE	European	398071	397602	genitourinary
OVGP1	Inverse variance weighted	35	-0.524174	0.156671	0.000820743	0.0205398	Herpes simplex	214	UKB-SAIGE	European	403530	403316	infectious diseases
OVGP1	Inverse variance weighted	35	-0.200632	0.0600533	0.000835071	0.0205398	Other disorders of metabolism	1424	UKB-SAIGE	European	408961	407537	endocrine/metabolic
OVGP1	Inverse variance weighted	35	0.450002	0.1345	0.000820661	0.0205398	Atherosclerosis of aorta	282	UKB-SAIGE	European	400877	400595	circulatory system
OVGP1	Inverse variance weighted	35	-0.0771785	0.0233333	0.000940815	0.0227418	Acquired foot deformities	9865	UKB-SAIGE	European	404779	394914	musculoskeletal
OVGP1	Inverse variance weighted	35	-0.0680595	0.0206187	0.000963902	0.0229049	Unspecified monoarthritis	15790	UKB-SAIGE	European	381609	365819	musculoskeletal
OVGP1	Inverse variance weighted	35	-0.23068	0.0700927	0.000998043	0.0229386	Primary open angle glaucoma	1037	UKB-SAIGE	European	398798	397761	sense organs
OVGP1	Inverse variance weighted	35	0.133025	0.0404087	0.000994797	0.0229386	Calculus of kidney	3191	UKB-SAIGE	European	404196	401005	genitourinary
OVGP1	Inverse variance weighted	35	-0.152217	0.0464227	0.00104204	0.0235636	Early or threatened labor; hemorrhage in early pregnancy	2558	UKB-SAIGE	European	403504	400946	pregnancy complications
OVGP1	Inverse variance weighted	35	0.0842507	0.0260126	0.00120016	0.0251137	Other headache syndromes	7891	UKB-SAIGE	European	406671	398780	neurological
OVGP1	Inverse variance weighted	35	0.147899	0.045533	0.00116154	0.0251137	Paroxysmal tachycardia, unspecified	3225	UKB-SAIGE	European	384144	380919	circulatory system
OVGP1	Inverse variance weighted	35	0.115098	0.0354757	0.00117691	0.0251137	Occlusion of cerebral arteries	4134	UKB-SAIGE	European	403151	399017	circulatory system
OVGP1	Inverse variance weighted	35	-0.699085	0.215819	0.0011986	0.0251137	Inflammatory conditions of jaw	110	UKB-SAIGE	European	398246	398136	digestive
OVGP1	Inverse variance weighted	35	-0.700923	0.21545	0.00114074	0.0251137	Other perinatal conditions of fetus or newborn	110	UKB-SAIGE	European	408961	408851	pregnancy complications
OVGP1	Inverse variance weighted	35	-0.225342	0.0698117	0.00124723	0.0251833	Open-angle glaucoma	1043	UKB-SAIGE	European	398804	397761	sense organs
OVGP1	Inverse variance weighted	35	0.449137	0.139244	0.00125737	0.0251833	Hyperventilation	277	UKB-SAIGE	European	408627	408350	respiratory
OVGP1	Inverse variance weighted	35	-0.657575	0.203767	0.00125053	0.0251833	Chondromalacia	121	UKB-SAIGE	European	391162	391041	musculoskeletal
OVGP1	Inverse variance weighted	35	0.536232	0.166897	0.00131376	0.0259421	Essential tremor	216	UKB-SAIGE	European	395425	395209	neurological
OVGP1	Inverse variance weighted	35	0.0982697	0.03066	0.00134997	0.0262868	Malignant neoplasm of other and ill-defined sites within the digestive organs and peritoneum	5584	UKB-SAIGE	European	398956	393372	neoplasms
OVGP1	Inverse variance weighted	35	-0.189968	0.0594732	0.00140227	0.0265674	Other conditions of brain	1426	UKB-SAIGE	European	396635	395209	neurological
OVGP1	Inverse variance weighted	35	0.246218	0.0770679	0.00139918	0.0265674	Congenital anomalies of urinary system	855	UKB-SAIGE	European	407585	406730	congenital anomalies
OVGP1	Inverse variance weighted	35	-0.421801	0.132286	0.00142981	0.0267278	Other CNS infection and poliomyelitis	289	UKB-SAIGE	European	408177	407888	neurological
OVGP1	Inverse variance weighted	35	-0.509124	0.160852	0.00154997	0.0285929	Astigmatism	190	UKB-SAIGE	European	406720	406530	sense organs
OVGP1	Inverse variance weighted	35	-0.288475	0.0914519	0.00160832	0.0292839	Osteomyelitis, periostitis, and other infections involving bone	612	UKB-SAIGE	European	366431	365819	musculoskeletal
OVGP1	Inverse variance weighted	35	-0.360429	0.114675	0.00167197	0.0293025	Other conditions of brain, NOS	386	UKB-SAIGE	European	395595	395209	neurological
OVGP1	Inverse variance weighted	35	-0.103003	0.0327719	0.00167204	0.0293025	Rheumatoid arthritis and other inflammatory polyarthropathies	4879	UKB-SAIGE	European	369964	365085	musculoskeletal
OVGP1	Inverse variance weighted	35	-0.0893227	0.0283894	0.00165329	0.0293025	Hallux valgus (Bunion)	6699	UKB-SAIGE	European	401613	394914	musculoskeletal
OVGP1	Inverse variance weighted	35	0.417445	0.133138	0.001716	0.0297017	Benign neoplasm of thyroid glands	285	UKB-SAIGE	European	407684	407399	neoplasms
OVGP1	Inverse variance weighted	35	-0.278133	0.0892706	0.00183561	0.030645	Disorders of adrenal glands	642	UKB-SAIGE	European	406028	405386	endocrine/metabolic
OVGP1	Inverse variance weighted	35	-0.499797	0.160192	0.00180861	0.030645	Mild cognitive impairment	191	UKB-SAIGE	European	402574	402383	mental disorders
OVGP1	Inverse variance weighted	35	-0.137819	0.0442361	0.00183608	0.030645	Duodenal ulcer	3002	UKB-SAIGE	European	404527	401525	digestive
OVGP1	Inverse variance weighted	35	0.382349	0.123921	0.00203265	0.0335268	Influenza	328	UKB-SAIGE	European	398866	398538	respiratory
OVGP1	Inverse variance weighted	35	-1.07627	0.35119	0.00217943	0.0351213	Optic atrophy	58	UKB-SAIGE	European	401303	401245	sense organs
OVGP1	Inverse variance weighted	35	-0.222805	0.0726852	0.00217419	0.0351213	Chronic pharyngitis and nasopharyngitis	966	UKB-SAIGE	European	391011	390045	respiratory
OVGP1	Inverse variance weighted	35	-0.431505	0.141777	0.00233799	0.0372484	Nephritis and nephropathy without mention of glomerulonephritis	252	UKB-SAIGE	European	397854	397602	genitourinary
OVGP1	Inverse variance weighted	35	0.297815	0.0980029	0.00237492	0.0374116	Premature beats	536	UKB-SAIGE	European	381455	380919	circulatory system
OVGP1	Inverse variance weighted	35	-0.269452	0.0888865	0.00243412	0.0375015	Vascular hamartomas and non-neoplastic nevi	649	UKB-SAIGE	European	401267	400618	neoplasms
OVGP1	Inverse variance weighted	35	-0.41508	0.136777	0.0024076	0.0375015	Disorders of bilirubin excretion	365	UKB-SAIGE	European	407902	407537	endocrine/metabolic
OVGP1	Inverse variance weighted	35	0.57082	0.188771	0.00249555	0.0376694	Malignant neoplasm of liver, primary	141	UKB-SAIGE	European	393513	393372	neoplasms
OVGP1	Inverse variance weighted	35	0.603203	0.199719	0.00252562	0.0376694	Cutaneous lupus erythematosus	129	UKB-SAIGE	European	401494	401365	dermatologic
OVGP1	Inverse variance weighted	35	-0.363071	0.120146	0.00251187	0.0376694	Other allied disorders of spine	351	UKB-SAIGE	European	392268	391917	musculoskeletal
OVGP1	Inverse variance weighted	35	0.47011	0.156043	0.00258937	0.0378156	Cerebral atherosclerosis	224	UKB-SAIGE	European	399241	399017	circulatory system
OVGP1	Inverse variance weighted	35	-0.425835	0.141239	0.00256984	0.0378156	Nephritis and nephropathy with pathological lesion	252	UKB-SAIGE	European	397854	397602	genitourinary
OVGP1	Inverse variance weighted	35	-0.47995	0.159728	0.00265758	0.0382973	Eustachian tube disorders	193	UKB-SAIGE	European	405081	404888	sense organs
OVGP1	Inverse variance weighted	35	0.672234	0.223885	0.00267699	0.0382973	Myocarditis	106	UKB-SAIGE	European	405885	405779	circulatory system
OVGP1	Inverse variance weighted	35	-0.194043	0.0648598	0.00277401	0.0392845	Missed abortion/Hydatidiform mole	1251	UKB-SAIGE	European	402197	400946	pregnancy complications
OVGP1	Inverse variance weighted	35	-0.443296	0.148519	0.00283793	0.0397877	Infections of genitourinary tract during pregnancy	275	UKB-SAIGE	European	408855	408580	pregnancy complications
OVGP1	Inverse variance weighted	35	0.351203	0.118421	0.00301973	0.0419174	Thyroid cancer	358	UKB-SAIGE	European	407757	407399	neoplasms
OVGP1	Inverse variance weighted	35	0.205196	0.0695708	0.00318328	0.0437545	Secondary malignant neoplasm of digestive systems	1519	UKB-SAIGE	European	372123	370604	neoplasms
OVGP1	Inverse variance weighted	35	-0.136583	0.0464465	0.00327518	0.044152	Disorders of refraction and accommodation; blindness and low vision	2431	UKB-SAIGE	European	408961	406530	sense organs
OVGP1	Inverse variance weighted	35	-0.471454	0.160268	0.00326451	0.044152	Diabetes or abnormal glucose tolerance complicating pregnancy	193	UKB-SAIGE	European	408855	408662	pregnancy complications
OVGP1	Inverse variance weighted	35	0.443925	0.151151	0.00331439	0.044255	Pneumoconiosis	234	UKB-SAIGE	European	397645	397411	respiratory
OVGP1	Inverse variance weighted	35	0.120516	0.0414393	0.00363462	0.0464197	Colon cancer	3051	UKB-SAIGE	European	385807	382756	neoplasms
OVGP1	Inverse variance weighted	35	-0.308615	0.105888	0.00356211	0.0464197	Graves' disease	457	UKB-SAIGE	European	391886	391429	endocrine/metabolic
OVGP1	Inverse variance weighted	35	-0.0406507	0.0139967	0.00368067	0.0464197	Hypercholesterolemia	33242	UKB-SAIGE	European	406276	373034	endocrine/metabolic
OVGP1	Inverse variance weighted	35	0.136632	0.0469243	0.00359411	0.0464197	Symptoms involving head and neck	2986	UKB-SAIGE	European	408961	405975	mental disorders
OVGP1	Inverse variance weighted	35	0.416152	0.143278	0.00367828	0.0464197	Acute pain	395	UKB-SAIGE	European	408585	408190	neurological
OVGP1	Inverse variance weighted	35	0.481588	0.165479	0.0036111	0.0464197	Chronic venous insufficiency [CVI]	188	UKB-SAIGE	European	369780	369592	circulatory system
OVGP1	Inverse variance weighted	35	-0.0870604	0.0300005	0.00370828	0.0464197	Symptoms affecting skin	5554	UKB-SAIGE	European	408961	403407	dermatologic
OVGP1	Inverse variance weighted	35	0.533912	0.184518	0.00380907	0.0472594	Arthropathy associated with other disorders classified elsewhere	151	UKB-SAIGE	European	365970	365819	musculoskeletal
OVGP1	Inverse variance weighted	35	-0.740334	0.256994	0.0039673	0.0483666	Congenital anomalies of breast	78	UKB-SAIGE	European	401824	401746	genitourinary
OVGP1	Inverse variance weighted	35	0.549232	0.190583	0.0039534	0.0483666	Contracture of tendon (sheath)	143	UKB-SAIGE	European	378854	378711	musculoskeletal
OVGP1	Inverse variance weighted	35	0.119692	0.0420206	0.00439375	0.0531038	Chronic liver disease and cirrhosis	2895	UKB-SAIGE	European	402950	400055	digestive
OVGP1	Inverse variance weighted	35	-0.172673	0.0607728	0.00449316	0.0538411	Disorders of vitreous body	1372	UKB-SAIGE	European	402617	401245	sense organs
OVGP1	Inverse variance weighted	35	0.400997	0.141271	0.00453264	0.053854	Paralysis/spasm of vocal cords or larynx	266	UKB-SAIGE	European	390311	390045	respiratory
OVGP1	Inverse variance weighted	35	-0.206063	0.0727852	0.00463873	0.0546512	Diseases of the jaws	960	UKB-SAIGE	European	399096	398136	digestive
OVGP1	Inverse variance weighted	35	0.31562	0.111616	0.00468797	0.0547712	Chronic inflammatory pelvic disease	423	UKB-SAIGE	European	400180	399757	genitourinary
OVGP1	Inverse variance weighted	35	0.0457996	0.0162247	0.00476004	0.0551535	Functional digestive disorders	22138	UKB-SAIGE	European	356921	334783	digestive
OVGP1	Inverse variance weighted	35	0.655741	0.232955	0.00487943	0.0556175	Traumatic cataract	102	UKB-SAIGE	European	388711	388609	sense organs
OVGP1	Inverse variance weighted	35	0.382611	0.13583	0.00484999	0.0556175	Abscess or ulceration of vulva	274	UKB-SAIGE	European	400031	399757	genitourinary
OVGP1	Inverse variance weighted	35	-0.753658	0.268063	0.00493119	0.0557543	Viral hepatitis A	69	UKB-SAIGE	European	403385	403316	infectious diseases
OVGP1	Inverse variance weighted	35	0.464359	0.165537	0.00502899	0.0559575	Cancer of tongue	308	UKB-SAIGE	European	407129	406821	neoplasms
OVGP1	Inverse variance weighted	35	0.238442	0.0849357	0.00499555	0.0559575	Memory loss	700	UKB-SAIGE	European	403083	402383	mental disorders
OVGP1	Inverse variance weighted	35	-0.10502	0.037508	0.00511135	0.056426	Cervical cancer and dysplasia	3653	UKB-SAIGE	European	385555	381902	neoplasms
OVGP1	Inverse variance weighted	35	0.307398	0.11024	0.00529621	0.0566815	Other disorders of thyroid	437	UKB-SAIGE	European	391866	391429	endocrine/metabolic
OVGP1	Inverse variance weighted	35	-0.18018	0.0645478	0.00524772	0.0566815	Type 2 diabetes with ophthalmic manifestations	1298	UKB-SAIGE	European	390054	388756	endocrine/metabolic
OVGP1	Inverse variance weighted	35	-0.039378	0.0141123	0.00526521	0.0566815	Arthropathy NOS	37043	UKB-SAIGE	European	402862	365819	musculoskeletal
OVGP1	Inverse variance weighted	35	-0.0824346	0.0295029	0.00520415	0.0566815	Other tests	5972	UKB-SAIGE	European	408961	402989	symptoms
OVGP1	Inverse variance weighted	35	0.480141	0.174179	0.00584068	0.0620351	Venous/cerebrovascular complications embolism in pregnancy and the puerperium	164	UKB-SAIGE	European	408645	408481	pregnancy complications
OVGP1	Inverse variance weighted	35	0.0480975	0.017511	0.00601975	0.0634563	Osteoarthritis; localized	17691	UKB-SAIGE	European	398213	380522	musculoskeletal
OVGP1	Inverse variance weighted	35	-0.0641849	0.0234131	0.00611758	0.0635322	Type 2 diabetes	18945	UKB-SAIGE	European	407701	388756	endocrine/metabolic
OVGP1	Inverse variance weighted	35	-0.259592	0.0946902	0.00611608	0.0635322	Infection of the eye	560	UKB-SAIGE	European	399866	399306	sense organs
OVGP1	Inverse variance weighted	35	-0.626043	0.229186	0.00630294	0.0642341	Von willebrand's disease	98	UKB-SAIGE	European	406379	406281	hematopoietic
OVGP1	Inverse variance weighted	35	0.391789	0.143286	0.00625096	0.0642341	Impaction of intestine	267	UKB-SAIGE	European	335050	334783	digestive
OVGP1	Inverse variance weighted	35	0.42921	0.157221	0.00633373	0.0642341	Primary biliary cirrhosis	254	UKB-SAIGE	European	400309	400055	digestive
OVGP1	Inverse variance weighted	35	0.138407	0.0507324	0.00636843	0.0642341	Fetal distress and abnormal forces of labor	2272	UKB-SAIGE	European	403309	401037	pregnancy complications
OVGP1	Inverse variance weighted	35	0.328602	0.120669	0.00646573	0.0647497	Benign neoplasm of respiratory and intrathoracic organs	348	UKB-SAIGE	European	408961	408613	neoplasms
OVGP1	Inverse variance weighted	35	-0.423402	0.156181	0.00670873	0.0667066	Open wound of nose and sinus	220	UKB-SAIGE	European	400646	400426	injuries & poisonings
OVGP1	Inverse variance weighted	35	-0.370979	0.137362	0.00691842	0.0678295	Mycoses	268	UKB-SAIGE	European	406569	406301	infectious diseases
OVGP1	Inverse variance weighted	35	0.662626	0.245314	0.00691042	0.0678295	Hypertrophy of salivary gland	84	UKB-SAIGE	European	403407	403323	digestive
OVGP1	Inverse variance weighted	35	0.788436	0.293298	0.00718433	0.0685861	Benign neoplasm of spinal cord, meninges	59	UKB-SAIGE	European	407298	407239	neoplasms
OVGP1	Inverse variance weighted	35	-0.634318	0.236193	0.00724019	0.0685861	Speech and language disorder	89	UKB-SAIGE	European	408467	408378	mental disorders
OVGP1	Inverse variance weighted	35	-0.163045	0.0605892	0.00712404	0.0685861	Retinal detachment with retinal defect	1392	UKB-SAIGE	European	399153	397761	sense organs
OVGP1	Inverse variance weighted	35	-0.309253	0.114893	0.00710944	0.0685861	Giant cell arteritis	388	UKB-SAIGE	European	400983	400595	circulatory system
OVGP1	Inverse variance weighted	35	0.60886	0.226697	0.00723598	0.0685861	Late effect	106	UKB-SAIGE	European	408961	408855	injuries & poisonings
OVGP1	Inverse variance weighted	35	-0.583722	0.217546	0.00729198	0.0686131	Sacroiliitis NEC	113	UKB-SAIGE	European	365198	365085	musculoskeletal
OVGP1	Inverse variance weighted	35	-0.425335	0.158925	0.00744344	0.0695714	Dystrophy of female genital tract	238	UKB-SAIGE	European	399747	399509	genitourinary
OVGP1	Inverse variance weighted	35	-0.146814	0.054914	0.00750592	0.0696907	Thyrotoxicosis with or without goiter	1860	UKB-SAIGE	European	393289	391429	endocrine/metabolic
OVGP1	Inverse variance weighted	35	-0.786609	0.295126	0.00769129	0.070942	Eosinophilia	71	UKB-SAIGE	European	401446	401375	hematopoietic
OVGP1	Inverse variance weighted	35	-0.0979175	0.0367783	0.00775913	0.0711	Other local infections of skin and subcutaneous tissue	4520	UKB-SAIGE	European	402155	397635	dermatologic
OVGP1	Inverse variance weighted	35	-0.0691774	0.0260106	0.00782364	0.0712256	Spondylosis and allied disorders	7930	UKB-SAIGE	European	399847	391917	musculoskeletal
OVGP1	Inverse variance weighted	35	-0.16307	0.0614247	0.00793554	0.0717782	Noninflammatory disorders of vulva and perineum	1355	UKB-SAIGE	European	400984	399629	genitourinary
OVGP1	Inverse variance weighted	35	-0.0629693	0.0238569	0.00830377	0.0741955	Other diseases of respiratory system, NEC	8844	UKB-SAIGE	European	408369	399525	respiratory
OVGP1	Inverse variance weighted	35	-0.262015	0.0992757	0.00830863	0.0741955	Pathologic fracture	514	UKB-SAIGE	European	401793	401279	musculoskeletal
OVGP1	Inverse variance weighted	35	0.302802	0.115189	0.00857021	0.0755687	Peripheral or central vertigo	380	UKB-SAIGE	European	403207	402827	sense organs
OVGP1	Inverse variance weighted	35	0.603198	0.229312	0.00852661	0.0755687	Nonrheumatic pulmonary valve disorders	97	UKB-SAIGE	European	402518	402421	circulatory system
OVGP1	Inverse variance weighted	35	-0.0349952	0.0133691	0.00885461	0.0775885	Other arthropathies	38715	UKB-SAIGE	European	404534	365819	musculoskeletal
OVGP1	Inverse variance weighted	35	0.0819109	0.0313398	0.00895842	0.0780106	Inflammatory diseases of female pelvic organs	6204	UKB-SAIGE	European	405961	399757	genitourinary
OVGP1	Inverse variance weighted	35	0.391652	0.150099	0.00907293	0.0785201	Adverse reaction to serum or vaccine	225	UKB-SAIGE	European	405042	404817	injuries & poisonings
OVGP1	Inverse variance weighted	35	-0.344162	0.132023	0.00913811	0.0785989	Polycythemia, secondary	295	UKB-SAIGE	European	401044	400749	hematopoietic
OVGP1	Inverse variance weighted	35	0.101566	0.0390462	0.00929065	0.0789423	Other disorders of the kidney and ureters	3362	UKB-SAIGE	European	400964	397602	genitourinary
OVGP1	Inverse variance weighted	35	-0.127821	0.0491265	0.00927154	0.0789423	Rash and other nonspecific skin eruption	2157	UKB-SAIGE	European	405564	403407	dermatologic
OVGP1	Inverse variance weighted	35	-0.317996	0.122993	0.00972435	0.0821297	Other and unspecified disorders of the nervous system	336	UKB-SAIGE	European	395545	395209	neurological
OVGP1	Inverse variance weighted	35	0.0722026	0.0279667	0.00983053	0.0825293	Cardiac conduction disorders	6959	UKB-SAIGE	European	387878	380919	circulatory system
OVGP1	Inverse variance weighted	35	0.362603	0.141066	0.0101564	0.0847576	Anticoagulants causing adverse effects	256	UKB-SAIGE	European	382053	381797	injuries & poisonings
OVGP1	Inverse variance weighted	35	0.519041	0.202158	0.0102433	0.0849773	Fracture of unspecified part of femur	168	UKB-SAIGE	European	387933	387765	injuries & poisonings
OVGP1	Inverse variance weighted	35	-0.0351112	0.0137383	0.0105973	0.0873962	Disorders of lipoid metabolism	35927	UKB-SAIGE	European	408961	373034	endocrine/metabolic
OVGP1	Inverse variance weighted	35	0.71285	0.280147	0.0109417	0.0890469	Rickets or osteomalacia	77	UKB-SAIGE	European	406569	406492	endocrine/metabolic
OVGP1	Inverse variance weighted	35	0.2334	0.0917391	0.0109536	0.0890469	Diplopia and disorders of binocular vision	732	UKB-SAIGE	European	406386	405654	sense organs
OVGP1	Inverse variance weighted	35	0.351144	0.138078	0.010988	0.0890469	Poisoning by agents primarily affecting blood constituents	265	UKB-SAIGE	European	382062	381797	injuries & poisonings
OVGP1	Inverse variance weighted	35	-0.0346478	0.0136451	0.0111101	0.0893534	Hyperlipidemia	35844	UKB-SAIGE	European	408878	373034	endocrine/metabolic
OVGP1	Inverse variance weighted	35	0.134245	0.0529676	0.0112615	0.0893534	Other aneurysm	1808	UKB-SAIGE	European	402403	400595	circulatory system
OVGP1	Inverse variance weighted	35	0.205684	0.0811734	0.0112807	0.0893534	Fracture of patella	768	UKB-SAIGE	European	388533	387765	injuries & poisonings
OVGP1	Inverse variance weighted	35	-0.397557	0.156713	0.0111855	0.0893534	Personal history of allergy to medicinal agents	235	UKB-SAIGE	European	382032	381797	injuries & poisonings
OVGP1	Inverse variance weighted	35	0.115301	0.0456813	0.0116019	0.0898667	Pelvic peritoneal adhesions, female (postoperative) (postinfection)	2546	UKB-SAIGE	European	402303	399757	genitourinary
OVGP1	Inverse variance weighted	35	0.0935905	0.0370538	0.0115436	0.0898667	Fasciitis	3843	UKB-SAIGE	European	382554	378711	musculoskeletal
OVGP1	Inverse variance weighted	35	0.461557	0.18255	0.0114586	0.0898667	Pallor and flushing	175	UKB-SAIGE	European	407320	407145	symptoms
OVGP1	Inverse variance weighted	35	0.124082	0.0491504	0.0115851	0.0898667	Fracture of ankle and foot	2339	UKB-SAIGE	European	390104	387765	injuries & poisonings
OVGP1	Inverse variance weighted	35	0.389189	0.154965	0.0120228	0.0915574	Encephalitis	345	UKB-SAIGE	European	408233	407888	neurological
OVGP1	Inverse variance weighted	35	0.295433	0.11749	0.0119186	0.0915574	Impacted cerumen	363	UKB-SAIGE	European	407873	407510	sense organs
OVGP1	Inverse variance weighted	35	-0.0583389	0.0232441	0.0120788	0.0915574	Other diseases of respiratory system, not elsewhere classified	9436	UKB-SAIGE	European	408961	399525	respiratory
OVGP1	Inverse variance weighted	35	0.0859189	0.0342339	0.0120814	0.0915574	Disorders of muscle, ligament, and fascia	4488	UKB-SAIGE	European	383199	378711	musculoskeletal
OVGP1	Inverse variance weighted	35	0.0460162	0.0183875	0.012329	0.0929313	Other disorders of circulatory system	16544	UKB-SAIGE	European	404449	387905	circulatory system
OVGP1	Inverse variance weighted	35	-0.069604	0.0278389	0.0124109	0.0930487	Poisoning by analgesics, antipyretics, and antirheumatics	6910	UKB-SAIGE	European	388707	381797	injuries & poisonings
OVGP1	Inverse variance weighted	35	0.0506348	0.0202863	0.0125601	0.0934467	Urinary tract infection	12491	UKB-SAIGE	European	392427	379936	genitourinary
OVGP1	Inverse variance weighted	35	0.771605	0.309266	0.0125973	0.0934467	Acute inflammatory pelvic disease	61	UKB-SAIGE	European	399818	399757	genitourinary
OVGP1	Inverse variance weighted	35	-0.256279	0.103035	0.0128719	0.0939913	Simple and unspecified goiter	602	UKB-SAIGE	European	392031	391429	endocrine/metabolic
OVGP1	Inverse variance weighted	35	-0.15458	0.0620706	0.0127603	0.0939913	Cervicitis and endocervicitis	1323	UKB-SAIGE	European	401080	399757	genitourinary
OVGP1	Inverse variance weighted	35	-0.312082	0.12539	0.0128142	0.0939913	Cyst of bone	319	UKB-SAIGE	European	391360	391041	musculoskeletal
OVGP1	Inverse variance weighted	35	0.223526	0.0900974	0.0131038	0.0946985	Cancer of larynx, pharynx, nasal cavities	628	UKB-SAIGE	European	407449	406821	neoplasms
OVGP1	Inverse variance weighted	35	-0.683809	0.275505	0.013064	0.0946985	Toxic effect of carbon monoxide	67	UKB-SAIGE	European	408434	408367	injuries & poisonings
OVGP1	Inverse variance weighted	35	0.161892	0.0653123	0.0131852	0.0947981	Placenta previa and abruptio placenta	1274	UKB-SAIGE	European	402220	400946	pregnancy complications
OVGP1	Inverse variance weighted	35	-0.445084	0.180455	0.0136457	0.0976084	Disorders of carbohydrate transport and metabolism	163	UKB-SAIGE	European	408961	408798	endocrine/metabolic
OVGP1	Inverse variance weighted	35	0.125163	0.0509015	0.0139352	0.0991731	Irregular menstrual cycle	1989	UKB-SAIGE	European	379846	377857	genitourinary
OVGP1	Inverse variance weighted	35	0.194212	0.0791892	0.0141865	0.100452	Atherosclerosis of the extremities	811	UKB-SAIGE	European	401406	400595	circulatory system
OVGP1	Inverse variance weighted	35	-0.286529	0.117071	0.0143858	0.100844	Meniere's disease	578	UKB-SAIGE	European	403405	402827	sense organs
OVGP1	Inverse variance weighted	35	-0.0802932	0.0328026	0.0143745	0.100844	Miscarriage; stillbirth	5463	UKB-SAIGE	European	406409	400946	pregnancy complications
OVGP1	Inverse variance weighted	35	-0.151289	0.0619305	0.0145703	0.101127	Diabetic retinopathy	1339	UKB-SAIGE	European	398198	396859	endocrine/metabolic
OVGP1	Inverse variance weighted	35	-0.210875	0.0862653	0.0145057	0.101127	Fracture of ribs	775	UKB-SAIGE	European	388540	387765	injuries & poisonings
OVGP1	Inverse variance weighted	35	-0.24751	0.10152	0.0147675	0.10199	Disorders involving the immune mechanism	489	UKB-SAIGE	European	408961	408472	endocrine/metabolic
OVGP1	Inverse variance weighted	35	-0.132905	0.0546557	0.0150292	0.103289	Dysmenorrhea	1787	UKB-SAIGE	European	379644	377857	genitourinary
OVGP1	Inverse variance weighted	35	-0.243413	0.10027	0.0152003	0.103955	Osteomyelitis	565	UKB-SAIGE	European	366384	365819	musculoskeletal
OVGP1	Inverse variance weighted	35	0.345745	0.142535	0.0152796	0.10399	Chronic interstitial cystitis	249	UKB-SAIGE	European	380185	379936	genitourinary
OVGP1	Inverse variance weighted	35	-0.0559107	0.0231791	0.0158602	0.10742	Diabetes mellitus	20203	UKB-SAIGE	European	408959	388756	endocrine/metabolic
OVGP1	Inverse variance weighted	35	-0.399199	0.167808	0.017364	0.112732	Adrenal hyperfunction	182	UKB-SAIGE	European	405568	405386	endocrine/metabolic
OVGP1	Inverse variance weighted	35	0.210838	0.088161	0.016779	0.112732	Delirium due to conditions classified elsewhere	654	UKB-SAIGE	European	403037	402383	mental disorders
OVGP1	Inverse variance weighted	35	0.0905746	0.0380104	0.0171773	0.112732	Congestive heart failure; nonhypertensive	5415	UKB-SAIGE	European	408249	402834	circulatory system
OVGP1	Inverse variance weighted	35	0.13978	0.0587543	0.0173568	0.112732	Abnormal findings on exam of gastrointestinal tract/ abdominal area	1650	UKB-SAIGE	European	336433	334783	digestive
OVGP1	Inverse variance weighted	35	-0.533803	0.223591	0.0169678	0.112732	Abnormal results of function study of kidney	117	UKB-SAIGE	European	397719	397602	genitourinary
OVGP1	Inverse variance weighted	35	0.089623	0.0375983	0.0171398	0.112732	Endometriosis	4053	UKB-SAIGE	European	403810	399757	genitourinary
OVGP1	Inverse variance weighted	35	-0.115863	0.0487061	0.0173682	0.112732	Carbuncle and furuncle	2302	UKB-SAIGE	European	399937	397635	dermatologic
OVGP1	Inverse variance weighted	35	-0.627601	0.263597	0.0172697	0.112732	Bone marrow or stem cell transplant	79	UKB-SAIGE	European	408961	408882	neoplasms
OVGP1	Inverse variance weighted	35	-0.151779	0.063747	0.0172677	0.112732	Poisoning by other anti-infectives	1256	UKB-SAIGE	European	383053	381797	injuries & poisonings
OVGP1	Inverse variance weighted	35	0.10001	0.0421109	0.0175528	0.113406	Derangement of joint, non-traumatic	2913	UKB-SAIGE	European	405546	402633	musculoskeletal
OVGP1	Inverse variance weighted	35	0.121214	0.0511439	0.0177855	0.114382	Hematemesis	1961	UKB-SAIGE	European	387118	385157	digestive
OVGP1	Inverse variance weighted	35	0.17631	0.0744812	0.0179246	0.11475	Stricture/obstruction of ureter	913	UKB-SAIGE	European	398515	397602	genitourinary
OVGP1	Inverse variance weighted	35	-0.407877	0.174312	0.0192876	0.122359	Aspergillosis	163	UKB-SAIGE	European	406464	406301	infectious diseases
OVGP1	Inverse variance weighted	35	-0.280438	0.119835	0.0192733	0.122359	Allergies, other	400	UKB-SAIGE	European	405217	404817	injuries & poisonings
OVGP1	Inverse variance weighted	35	-0.399737	0.17099	0.0193989	0.12251	Paraproteinemia	191	UKB-SAIGE	European	408421	408230	endocrine/metabolic
OVGP1	Inverse variance weighted	35	-0.103012	0.0442978	0.0200488	0.124404	Blood in stool	2639	UKB-SAIGE	European	387796	385157	digestive
OVGP1	Inverse variance weighted	35	0.251766	0.108232	0.0200088	0.124404	Vaginitis and vulvovaginitis	428	UKB-SAIGE	European	400185	399757	genitourinary
OVGP1	Inverse variance weighted	35	-0.418677	0.179786	0.0198724	0.124404	Complications of transplants and reattached limbs	159	UKB-SAIGE	European	395088	394929	injuries & poisonings
OVGP1	Inverse variance weighted	35	0.156511	0.0673171	0.0200731	0.124404	Complications of cardiac/vascular device, implant, and graft	1789	UKB-SAIGE	European	396718	394929	injuries & poisonings
OVGP1	Inverse variance weighted	35	0.0925665	0.0398361	0.0201425	0.124404	Complication due to other implant and internal device	3265	UKB-SAIGE	European	398194	394929	injuries & poisonings
OVGP1	Inverse variance weighted	35	0.474834	0.20467	0.0203411	0.12508	Small kidney	178	UKB-SAIGE	European	397780	397602	genitourinary
OVGP1	Inverse variance weighted	35	0.0544267	0.0235134	0.0206286	0.126116	Secondary malignant neoplasm	9483	UKB-SAIGE	European	380087	370604	neoplasms
OVGP1	Inverse variance weighted	35	-0.134088	0.05799	0.0207629	0.126116	Nephritis; nephrosis; renal sclerosis	1522	UKB-SAIGE	European	399124	397602	genitourinary
OVGP1	Inverse variance weighted	35	-0.609223	0.263509	0.0207795	0.126116	Traumatic and surgical subcutaneous emphysema	74	UKB-SAIGE	European	408544	408470	injuries & poisonings
OVGP1	Inverse variance weighted	35	0.118099	0.0513462	0.0214453	0.12904	Delirium dementia and amnestic and other cognitive disorders	1970	UKB-SAIGE	European	404353	402383	mental disorders
OVGP1	Inverse variance weighted	35	0.144866	0.0629483	0.0213717	0.12904	Pyelonephritis	1324	UKB-SAIGE	European	381260	379936	genitourinary
OVGP1	Inverse variance weighted	35	-0.126393	0.0550055	0.0215715	0.129245	Chronic ulcer of skin	1988	UKB-SAIGE	European	408961	406973	dermatologic
OVGP1	Inverse variance weighted	35	-0.0875947	0.0381515	0.0216774	0.129326	Precordial pain	3582	UKB-SAIGE	European	381114	377532	circulatory system
OVGP1	Inverse variance weighted	35	0.23278	0.101479	0.0217978	0.129493	Cellulitis and abscess of fingers/toes	566	UKB-SAIGE	European	398201	397635	dermatologic
OVGP1	Inverse variance weighted	35	0.170856	0.0746889	0.0221624	0.129523	Swelling, mass, or lump in head and neck [Space-occupying lesion, intracranial NOS]	907	UKB-SAIGE	European	406882	405975	mental disorders
OVGP1	Inverse variance weighted	35	0.0599976	0.0262477	0.0222646	0.129523	Duodenitis	7655	UKB-SAIGE	European	385779	378124	digestive
OVGP1	Inverse variance weighted	35	-0.0792513	0.0346369	0.0221343	0.129523	Rheumatoid arthritis	4412	UKB-SAIGE	European	369497	365085	musculoskeletal
OVGP1	Inverse variance weighted	35	0.365217	0.159673	0.0221794	0.129523	Flat foot	193	UKB-SAIGE	European	395107	394914	musculoskeletal
OVGP1	Inverse variance weighted	35	0.049215	0.0214889	0.0220064	0.129523	Nausea and vomiting	11706	UKB-SAIGE	European	408961	397255	symptoms
OVGP1	Inverse variance weighted	35	0.34022	0.14897	0.0223822	0.129669	Excessive vomiting in pregnancy	230	UKB-SAIGE	European	408961	408731	pregnancy complications
OVGP1	Inverse variance weighted	35	-0.452842	0.198725	0.0226825	0.130868	Intestinal disaccharidase deficiencies and disaccharide malabsorption	141	UKB-SAIGE	European	408939	408798	endocrine/metabolic
OVGP1	Inverse variance weighted	35	0.138178	0.061123	0.0237805	0.13664	Hypopotassemia	1430	UKB-SAIGE	European	402936	401506	endocrine/metabolic
OVGP1	Inverse variance weighted	35	0.0721607	0.0319532	0.0239254	0.136912	Ulcer of esophagus	5243	UKB-SAIGE	European	374518	369275	digestive
OVGP1	Inverse variance weighted	35	-0.227684	0.101026	0.0242139	0.137999	Certain early complications of trauma or procedure	491	UKB-SAIGE	European	408961	408470	injuries & poisonings
OVGP1	Inverse variance weighted	35	0.0414821	0.0184241	0.024353	0.138071	Circulatory disease NEC	16366	UKB-SAIGE	European	404271	387905	circulatory system
OVGP1	Inverse variance weighted	35	-0.0633214	0.0281428	0.0244485	0.138071	Symptoms involving female genital tract	6688	UKB-SAIGE	European	406197	399509	genitourinary
OVGP1	Inverse variance weighted	35	-0.289956	0.128935	0.0245219	0.138071	Urticaria	373	UKB-SAIGE	European	405190	404817	injuries & poisonings
OVGP1	Inverse variance weighted	35	0.0818792	0.0364618	0.0247285	0.138678	Fracture of radius and ulna	5246	UKB-SAIGE	European	393011	387765	injuries & poisonings
OVGP1	Inverse variance weighted	35	-0.180129	0.080282	0.0248517	0.138813	Other diseases of lung	781	UKB-SAIGE	European	408961	408180	respiratory
OVGP1	Inverse variance weighted	35	0.184089	0.0822449	0.025201	0.139652	Pernicious anemia	754	UKB-SAIGE	European	390780	390026	hematopoietic
OVGP1	Inverse variance weighted	35	-0.385286	0.172123	0.0251925	0.139652	Mastoiditis & related conditions	172	UKB-SAIGE	European	405060	404888	sense organs
OVGP1	Inverse variance weighted	35	0.237825	0.106481	0.0255157	0.140838	Conductive hearing loss	450	UKB-SAIGE	European	405012	404562	sense organs
OVGP1	Inverse variance weighted	35	0.281948	0.126615	0.0259591	0.141613	Personality disorders	336	UKB-SAIGE	European	365812	365476	mental disorders
OVGP1	Inverse variance weighted	35	0.731294	0.328166	0.0258519	0.141613	Other cardiac conduction disorders	59	UKB-SAIGE	European	380978	380919	circulatory system
OVGP1	Inverse variance weighted	35	-0.221499	0.0994466	0.0259264	0.141613	Chronic pancreatitis	514	UKB-SAIGE	European	406785	406271	digestive
OVGP1	Inverse variance weighted	35	-0.416067	0.186976	0.0260649	0.14164	Nonspecific abnormal findings on radiological and other examination of skull and head	144	UKB-SAIGE	European	395353	395209	neurological
OVGP1	Inverse variance weighted	35	0.344906	0.155521	0.0265728	0.143842	Abnormal serum enzyme levels	209	UKB-SAIGE	European	400264	400055	digestive
OVGP1	Inverse variance weighted	35	-0.394953	0.178386	0.0268261	0.144101	Neoplasm of uncertain behavior of skin	182	UKB-SAIGE	European	395253	395071	neoplasms
OVGP1	Inverse variance weighted	35	-0.423828	0.191318	0.0267393	0.144101	Diverticulum of esophagus, acquired	153	UKB-SAIGE	European	369428	369275	digestive
OVGP1	Inverse variance weighted	35	-0.141045	0.0637958	0.0270442	0.144717	Hallux rigidus	1561	UKB-SAIGE	European	396475	394914	musculoskeletal
OVGP1	Inverse variance weighted	35	0.200814	0.0909479	0.0272436	0.144959	Disorders of esophageal motility	639	UKB-SAIGE	European	369914	369275	digestive
OVGP1	Inverse variance weighted	35	-0.436202	0.197622	0.0272961	0.144959	Congenital anomalies of the eye	131	UKB-SAIGE	European	408525	408394	congenital anomalies
OVGP1	Inverse variance weighted	35	0.305859	0.138855	0.0276136	0.146091	Pituitary hypofunction	262	UKB-SAIGE	European	405648	405386	endocrine/metabolic
OVGP1	Inverse variance weighted	35	-0.151933	0.0692184	0.028165	0.148307	Allergic rhinitis	1060	UKB-SAIGE	European	391105	390045	respiratory
OVGP1	Inverse variance weighted	35	0.0439889	0.0200507	0.0282439	0.148307	Cholelithiasis	13777	UKB-SAIGE	European	405084	391307	digestive
OVGP1	Inverse variance weighted	35	-0.309088	0.141103	0.0284866	0.149023	Torsion dystonia	253	UKB-SAIGE	European	395462	395209	neurological
OVGP1	Inverse variance weighted	35	-0.185622	0.084824	0.0286459	0.1493	Osteopenia or other disorder of bone and cartilage	820	UKB-SAIGE	European	402099	401279	musculoskeletal
OVGP1	Inverse variance weighted	35	-0.633567	0.290004	0.0289118	0.150127	Anomalies of jaw size/symmetry	61	UKB-SAIGE	European	398197	398136	digestive
OVGP1	Inverse variance weighted	35	-0.285957	0.131352	0.0294783	0.152142	Adjustment reaction	295	UKB-SAIGE	European	365771	365476	mental disorders
OVGP1	Inverse variance weighted	35	0.195726	0.0899263	0.0295169	0.152142	Varicose veins of lower extremity, symptomtic	633	UKB-SAIGE	European	370225	369592	circulatory system
OVGP1	Inverse variance weighted	35	0.186978	0.0860806	0.0298463	0.153276	Ulceration of intestine	674	UKB-SAIGE	European	335457	334783	digestive
OVGP1	Inverse variance weighted	35	0.0409742	0.0188885	0.0300626	0.153824	Inguinal hernia	15995	UKB-SAIGE	European	377612	361617	digestive
OVGP1	Inverse variance weighted	35	-0.292817	0.135107	0.0302119	0.154026	Otorrhea	281	UKB-SAIGE	European	405169	404888	sense organs
OVGP1	Inverse variance weighted	35	0.269625	0.124714	0.0306229	0.15525	Laxity of ligament or hypermobility syndrome	416	UKB-SAIGE	European	379127	378711	musculoskeletal
OVGP1	Inverse variance weighted	35	0.112757	0.0522061	0.0307843	0.15525	Symptoms involving nervous and musculoskeletal systems	1886	UKB-SAIGE	European	408961	407075	symptoms
OVGP1	Inverse variance weighted	35	0.0512517	0.0237252	0.0307552	0.15525	Syncope and collapse	9163	UKB-SAIGE	European	408961	399798	symptoms
OVGP1	Inverse variance weighted	35	0.274329	0.127821	0.0318573	0.160086	Otosclerosis	310	UKB-SAIGE	European	405198	404888	sense organs
OVGP1	Inverse variance weighted	35	-0.274799	0.128475	0.032442	0.161864	Other nonspecific findings on examination of urine	304	UKB-SAIGE	European	405718	405414	genitourinary
OVGP1	Inverse variance weighted	35	0.419803	0.196204	0.0323852	0.161864	Hyperemesis gravidarum	153	UKB-SAIGE	European	408884	408731	pregnancy complications
OVGP1	Inverse variance weighted	35	0.0829482	0.0388554	0.0327779	0.16296	Contracture of palmar fascia [Dupuytren's disease]	3503	UKB-SAIGE	European	382214	378711	musculoskeletal
OVGP1	Inverse variance weighted	35	-0.164774	0.0773882	0.0332389	0.164501	Myeloproliferative disease	995	UKB-SAIGE	European	405461	404466	neoplasms
OVGP1	Inverse variance weighted	35	0.0435595	0.020468	0.0333226	0.164501	Alcohol-related disorders	12922	UKB-SAIGE	European	392277	379355	mental disorders
OVGP1	Inverse variance weighted	35	-0.16571	0.0784548	0.0346724	0.170564	Polyarteritis nodosa and allied conditions	828	UKB-SAIGE	European	401423	400595	circulatory system
OVGP1	Inverse variance weighted	35	-0.0559528	0.026538	0.0349959	0.171553	Peptic ulcer (excl. esophageal)	7436	UKB-SAIGE	European	408961	401525	digestive
OVGP1	Inverse variance weighted	35	0.112215	0.0536286	0.036399	0.17781	Disorders of lacrimal system	2218	UKB-SAIGE	European	403463	401245	sense organs
OVGP1	Inverse variance weighted	35	-0.307715	0.147519	0.0369842	0.180041	Crushing injury	258	UKB-SAIGE	European	408961	408703	injuries & poisonings
OVGP1	Inverse variance weighted	35	-0.618603	0.296881	0.03719	0.180416	Nerve root lesions	57	UKB-SAIGE	European	394124	394067	neurological
OVGP1	Inverse variance weighted	35	-0.0755336	0.0363586	0.0377591	0.181803	Other retinal disorders	3867	UKB-SAIGE	European	400726	396859	sense organs
OVGP1	Inverse variance weighted	35	-0.0923738	0.0444893	0.0378647	0.181803	Calculus of bile duct	2634	UKB-SAIGE	European	393941	391307	digestive
OVGP1	Inverse variance weighted	35	-0.135731	0.0653564	0.037821	0.181803	Dyspareunia	1192	UKB-SAIGE	European	400701	399509	genitourinary
OVGP1	Inverse variance weighted	35	-0.299167	0.144601	0.0385538	0.184479	Temporomandibular joint disorders	241	UKB-SAIGE	European	398377	398136	digestive
OVGP1	Inverse variance weighted	35	-0.134196	0.0649535	0.0388259	0.18515	Hypertensive chronic kidney disease	1548	UKB-SAIGE	European	331914	330366	circulatory system
OVGP1	Inverse variance weighted	35	0.207166	0.100398	0.0390714	0.185688	Cancer of mouth	643	UKB-SAIGE	European	407464	406821	neoplasms
OVGP1	Inverse variance weighted	35	0.15499	0.0754163	0.0398673	0.188831	Chronic cystitis	892	UKB-SAIGE	European	380828	379936	genitourinary
OVGP1	Inverse variance weighted	35	0.0885877	0.0431694	0.0401607	0.189175	Bacterial enteritis	2737	UKB-SAIGE	European	402707	399970	infectious diseases
OVGP1	Inverse variance weighted	35	0.245156	0.119738	0.0406147	0.189175	Psychogenic disorder	354	UKB-SAIGE	European	365830	365476	mental disorders
OVGP1	Inverse variance weighted	35	-0.301025	0.146918	0.0404688	0.189175	Temporomandibular joint disorder, unspecified	234	UKB-SAIGE	European	398370	398136	digestive
OVGP1	Inverse variance weighted	35	0.0373883	0.0182581	0.0405837	0.189175	Symptoms involving digestive system	15977	UKB-SAIGE	European	350760	334783	digestive
OVGP1	Inverse variance weighted	35	-0.206459	0.100699	0.0403392	0.189175	Sprains and strains	496	UKB-SAIGE	European	408921	408425	injuries & poisonings
OVGP1	Inverse variance weighted	35	0.559209	0.273665	0.0410118	0.190392	Arthropathy associated with neurological disorders	68	UKB-SAIGE	European	365887	365819	musculoskeletal
OVGP1	Inverse variance weighted	35	-0.119382	0.0585848	0.0415744	0.192367	Contusion	1486	UKB-SAIGE	European	408961	407475	injuries & poisonings
OVGP1	Inverse variance weighted	35	0.0796774	0.0391892	0.0420375	0.192368	Visual disturbances	3307	UKB-SAIGE	European	408961	405654	sense organs
OVGP1	Inverse variance weighted	35	-0.160035	0.0786026	0.0417508	0.192368	Other disorders of middle ear and mastoid	828	UKB-SAIGE	European	405716	404888	sense organs
OVGP1	Inverse variance weighted	35	0.0907172	0.0446015	0.0419569	0.192368	Actinic keratosis	2594	UKB-SAIGE	European	406033	403439	dermatologic
OVGP1	Inverse variance weighted	35	-0.596413	0.293467	0.0421233	0.192368	Osteochondritis dissecans	59	UKB-SAIGE	European	391100	391041	musculoskeletal
OVGP1	Inverse variance weighted	35	-0.259738	0.127991	0.0424227	0.193106	Hallucinations	308	UKB-SAIGE	European	402691	402383	mental disorders
OVGP1	Inverse variance weighted	35	-0.138274	0.0682759	0.0428439	0.194392	Voice disturbance	1086	UKB-SAIGE	European	391131	390045	respiratory
OVGP1	Inverse variance weighted	35	0.0224933	0.0111651	0.0439466	0.198752	Abdominal hernia	47344	UKB-SAIGE	European	408961	361617	digestive
OVGP1	Inverse variance weighted	35	0.0456852	0.0227323	0.0444621	0.199795	Constipation	10442	UKB-SAIGE	European	345225	334783	digestive
OVGP1	Inverse variance weighted	35	-0.522435	0.259838	0.044366	0.199795	Mastodynia	77	UKB-SAIGE	European	407055	406978	genitourinary
OVGP1	Inverse variance weighted	35	0.103864	0.0517239	0.0446375	0.199942	Paroxysmal supraventricular tachycardia	2359	UKB-SAIGE	European	383278	380919	circulatory system
OVGP1	Inverse variance weighted	35	-0.281587	0.140409	0.0449123	0.200532	Sialolithiasis	314	UKB-SAIGE	European	403637	403323	digestive
OVGP1	Inverse variance weighted	35	-0.28575	0.142711	0.045253	0.200774	Other immunological findings	249	UKB-SAIGE	European	408721	408472	endocrine/metabolic
OVGP1	Inverse variance weighted	35	-0.0833552	0.0416147	0.0451749	0.200774	Mitral valve disease	2985	UKB-SAIGE	European	405406	402421	circulatory system
OVGP1	Inverse variance weighted	35	0.0335247	0.0167803	0.0457316	0.202258	Gastritis and duodenitis	28941	UKB-SAIGE	European	407065	378124	digestive
OVGP1	Inverse variance weighted	35	0.0622717	0.0312052	0.0459824	0.202694	Benign neoplasm of other parts of digestive system	5280	UKB-SAIGE	European	400581	395301	neoplasms
OVGP1	Inverse variance weighted	35	0.351168	0.176086	0.0461195	0.202694	Anatomical abnormatilies of kidney and ureters	213	UKB-SAIGE	European	397815	397602	genitourinary
OVGP1	Inverse variance weighted	35	-0.128493	0.0645486	0.0465199	0.203577	Disorders of other cranial nerves	1393	UKB-SAIGE	European	395460	394067	neurological
OVGP1	Inverse variance weighted	35	0.0989572	0.0497317	0.0466108	0.203577	Transient cerebral ischemia	2146	UKB-SAIGE	European	401163	399017	circulatory system
OVGP1	Inverse variance weighted	35	0.397285	0.200072	0.0470658	0.204926	Spontaneous ecchymoses	128	UKB-SAIGE	European	406409	406281	hematopoietic
OVGP1	Inverse variance weighted	35	0.27838	0.140332	0.0472869	0.205251	Cancer of larynx	258	UKB-SAIGE	European	407079	406821	neoplasms
OVGP1	Inverse variance weighted	35	0.200767	0.101457	0.0478356	0.206992	Hyperhidrosis	592	UKB-SAIGE	European	399847	399255	dermatologic
OVGP1	Inverse variance weighted	35	0.0405043	0.0204903	0.0480688	0.207362	Bacterial infection NOS	12187	UKB-SAIGE	European	406084	393897	infectious diseases
OVGP1	Inverse variance weighted	35	0.132631	0.0672515	0.048591	0.208971	Parkinson's disease	1127	UKB-SAIGE	European	396336	395209	neurological
OVGP1	Inverse variance weighted	35	-0.600209	0.304994	0.0490756	0.209766	Intestinal infection due to protozoa	55	UKB-SAIGE	European	400025	399970	infectious diseases
OVGP1	Inverse variance weighted	35	-0.343475	0.174683	0.0492676	0.209766	Malignant neoplasm of small intestine, including duodenum	184	UKB-SAIGE	European	393556	393372	neoplasms
OVGP1	Inverse variance weighted	35	-0.0673292	0.0342582	0.0493742	0.209766	Glaucoma	4462	UKB-SAIGE	European	402223	397761	sense organs
OVGP1	Inverse variance weighted	35	0.125126	0.0635537	0.0489725	0.209766	Malunion and nonunion of fracture	1268	UKB-SAIGE	European	392309	391041	musculoskeletal
OVGP1	Inverse variance weighted	35	-0.241367	0.123001	0.0497262	0.210623	Unspecified osteomyelitis	401	UKB-SAIGE	European	366220	365819	musculoskeletal
OVGP1	Inverse variance weighted	35	0.0527591	0.0269345	0.0501366	0.211354	Iron deficiency anemias, unspecified or not due to blood loss	7414	UKB-SAIGE	European	397440	390026	hematopoietic
OVGP1	Inverse variance weighted	35	-0.104132	0.0531759	0.0502004	0.211354	Cervicalgia	1796	UKB-SAIGE	European	408961	407165	symptoms
OVGP1	Inverse variance weighted	35	0.0978191	0.0500386	0.0505981	0.212391	Cardiac pacemaker/device in situ	2487	UKB-SAIGE	European	383406	380919	circulatory system
OVGP1	Inverse variance weighted	35	0.577966	0.296643	0.0513726	0.214163	Cancer of intrathoracic organs	57	UKB-SAIGE	European	406283	406226	neoplasms
OVGP1	Inverse variance weighted	35	-0.0815965	0.0419809	0.0519369	0.214163	Nonrheumatic mitral valve disorders	2892	UKB-SAIGE	European	405313	402421	circulatory system
OVGP1	Inverse variance weighted	35	0.0425376	0.0218799	0.0518777	0.214163	Myocardial infarction	11703	UKB-SAIGE	European	388806	377103	circulatory system
OVGP1	Inverse variance weighted	35	-0.113862	0.0584784	0.0515263	0.214163	Right bundle branch block	1498	UKB-SAIGE	European	382417	380919	circulatory system
OVGP1	Inverse variance weighted	35	0.31605	0.162437	0.0516937	0.214163	Symptoms involving cardiovascular system	198	UKB-SAIGE	European	403032	402834	circulatory system
OVGP1	Inverse variance weighted	35	-0.036245	0.0186381	0.0518145	0.214163	Anal and rectal conditions	14997	UKB-SAIGE	European	402335	387338	digestive
OVGP1	Inverse variance weighted	35	-0.123469	0.0636476	0.052393	0.214781	Myopia	1257	UKB-SAIGE	European	407787	406530	sense organs
OVGP1	Inverse variance weighted	35	-0.189559	0.0977139	0.0523876	0.214781	Ulcerative colitis (chronic)	539	UKB-SAIGE	European	335322	334783	digestive
OVGP1	Inverse variance weighted	35	0.100765	0.0521935	0.0535317	0.218809	Stricture and stenosis of esophagus	1874	UKB-SAIGE	European	371149	369275	digestive
OVGP1	Inverse variance weighted	35	0.540672	0.28137	0.0546598	0.221483	Congenital factor VIII disorder	63	UKB-SAIGE	European	406344	406281	hematopoietic
OVGP1	Inverse variance weighted	35	0.200734	0.104446	0.0546189	0.221483	Respiratory abnormalities	611	UKB-SAIGE	European	408961	408350	respiratory
OVGP1	Inverse variance weighted	35	0.29538	0.153614	0.0544955	0.221483	Injury to other and unspecified nerves	271	UKB-SAIGE	European	408539	408268	injuries & poisonings
OVGP1	Inverse variance weighted	35	-0.194965	0.1017	0.0552294	0.222367	Nevus, non-neoplastic	597	UKB-SAIGE	European	401215	400618	neoplasms
OVGP1	Inverse variance weighted	35	0.239912	0.12527	0.0554724	0.222367	Sexual and gender identity disorders	322	UKB-SAIGE	European	365798	365476	mental disorders
OVGP1	Inverse variance weighted	35	-0.220544	0.115176	0.0555125	0.222367	Peripheral angiopathy in diseases classified elsewhere	385	UKB-SAIGE	European	400980	400595	circulatory system
OVGP1	Inverse variance weighted	35	-0.306994	0.160305	0.0554846	0.222367	Poisoning by drugs primarily affecting the autonomic nervous system	191	UKB-SAIGE	European	381988	381797	injuries & poisonings
OVGP1	Inverse variance weighted	35	0.190007	0.0994779	0.0561273	0.224189	Psychogenic and somatoform disorders	529	UKB-SAIGE	European	366005	365476	mental disorders
OVGP1	Inverse variance weighted	35	0.0332498	0.0174539	0.0567792	0.224871	Cancer, suspected or other	16725	UKB-SAIGE	European	387329	370604	neoplasms
OVGP1	Inverse variance weighted	35	-0.493118	0.258849	0.0567743	0.224871	Pervasive developmental disorders	77	UKB-SAIGE	European	408455	408378	mental disorders
OVGP1	Inverse variance weighted	35	-0.304236	0.15954	0.0565262	0.224871	Myoneural disorders	213	UKB-SAIGE	European	407065	406852	neurological
OVGP1	Inverse variance weighted	35	0.127397	0.0671063	0.0576379	0.227629	Other benign neoplasm of connective and other soft tissue	1110	UKB-SAIGE	European	402723	401613	neoplasms
OVGP1	Inverse variance weighted	35	-0.548951	0.290006	0.0583716	0.229879	Other pulmonary inflamation or edema	61	UKB-SAIGE	European	397472	397411	respiratory
OVGP1	Inverse variance weighted	35	0.592661	0.313532	0.0587217	0.23061	Lipoprotein disorders	51	UKB-SAIGE	European	407588	407537	endocrine/metabolic
OVGP1	Inverse variance weighted	35	0.0796108	0.0423276	0.0599957	0.234955	Migraine	2870	UKB-SAIGE	European	401650	398780	neurological
OVGP1	Inverse variance weighted	35	-0.0399609	0.0213162	0.0608377	0.235473	Hypothyroidism NOS	14171	UKB-SAIGE	European	405600	391429	endocrine/metabolic
OVGP1	Inverse variance weighted	35	0.17088	0.0911452	0.0608182	0.235473	Subjective visual disturbances	615	UKB-SAIGE	European	406269	405654	sense organs
OVGP1	Inverse variance weighted	35	0.0548069	0.0292306	0.0607947	0.235473	Urinary calculus	6643	UKB-SAIGE	European	407648	401005	genitourinary
OVGP1	Inverse variance weighted	35	0.498955	0.265855	0.060546	0.235473	Dysplasia of female genital organs	72	UKB-SAIGE	European	396456	396384	genitourinary
OVGP1	Inverse variance weighted	35	-0.134236	0.0716413	0.0609676	0.235473	Dyschromia and Vitiligo	987	UKB-SAIGE	European	403659	402672	dermatologic
OVGP1	Inverse variance weighted	35	0.574233	0.307593	0.061921	0.238498	Disturbances of sensation of smell and taste	54	UKB-SAIGE	European	406271	406217	neurological
OVGP1	Inverse variance weighted	35	0.136605	0.0732214	0.0620912	0.238498	Liver abscess and sequelae of chronic liver disease	942	UKB-SAIGE	European	400997	400055	digestive
OVGP1	Inverse variance weighted	35	-0.0662557	0.0356472	0.0630763	0.240962	Other disorders of urethra and urinary tract	4069	UKB-SAIGE	European	398768	394699	genitourinary
OVGP1	Inverse variance weighted	35	-0.0645613	0.0347275	0.0630157	0.240962	Spondylosis without myelopathy	5077	UKB-SAIGE	European	396994	391917	musculoskeletal
OVGP1	Inverse variance weighted	35	-0.128605	0.0692644	0.0633506	0.241352	Protein-calorie malnutrition	1057	UKB-SAIGE	European	407549	406492	endocrine/metabolic
OVGP1	Inverse variance weighted	35	-0.0720806	0.0388766	0.0637265	0.242126	Fracture of hand or wrist	3357	UKB-SAIGE	European	391122	387765	injuries & poisonings
OVGP1	Inverse variance weighted	35	0.173217	0.0935344	0.0640396	0.242658	Vascular insufficiency of intestine	576	UKB-SAIGE	European	401171	400595	circulatory system
OVGP1	Inverse variance weighted	35	-0.0699358	0.0379068	0.0650458	0.245807	Acquired toe deformities	5144	UKB-SAIGE	European	400058	394914	musculoskeletal
OVGP1	Inverse variance weighted	35	0.56636	0.307806	0.0657698	0.247874	Open wound of hand except finger(s)	53	UKB-SAIGE	European	400479	400426	injuries & poisonings
OVGP1	Inverse variance weighted	35	-0.211656	0.115494	0.0668602	0.24879	Lymphoid leukemia, chronic	506	UKB-SAIGE	European	404972	404466	neoplasms
OVGP1	Inverse variance weighted	35	-0.360703	0.196981	0.0670774	0.24879	Iatrogenic endocrine disorders	133	UKB-SAIGE	European	405519	405386	endocrine/metabolic
OVGP1	Inverse variance weighted	35	0.0448933	0.0244751	0.066618	0.24879	Alcoholism	8968	UKB-SAIGE	European	388323	379355	mental disorders
OVGP1	Inverse variance weighted	35	0.345607	0.188569	0.0668336	0.24879	Corneal ulcer	141	UKB-SAIGE	European	399447	399306	sense organs
OVGP1	Inverse variance weighted	35	0.477397	0.260641	0.0670069	0.24879	Pemphigus and pemphigoid	75	UKB-SAIGE	European	402747	402672	dermatologic
OVGP1	Inverse variance weighted	35	0.226316	0.123498	0.0668706	0.24879	Loose body in joint	334	UKB-SAIGE	European	402967	402633	musculoskeletal
OVGP1	Inverse variance weighted	35	0.0956113	0.0523166	0.0676167	0.250128	Carditis	2020	UKB-SAIGE	European	407799	405779	circulatory system
OVGP1	Inverse variance weighted	35	0.511431	0.280321	0.0680843	0.250844	Malignant neoplasm of renal pelvis	65	UKB-SAIGE	European	404861	404796	neoplasms
OVGP1	Inverse variance weighted	35	-0.293736	0.161049	0.0681679	0.250844	Myasthenia gravis	192	UKB-SAIGE	European	407044	406852	neurological
OVGP1	Inverse variance weighted	35	0.10267	0.0568062	0.0707039	0.259494	Malposition and malpresentation of fetus or obstruction	1720	UKB-SAIGE	European	407714	405994	digestive
OVGP1	Inverse variance weighted	35	-0.110364	0.0611683	0.0711889	0.260592	Hypertensive heart and/or renal disease	1719	UKB-SAIGE	European	332085	330366	circulatory system
OVGP1	Inverse variance weighted	35	0.273161	0.151567	0.0715073	0.261076	Acute pericarditis	220	UKB-SAIGE	European	405999	405779	circulatory system
OVGP1	Inverse variance weighted	35	0.444435	0.2473	0.0723114	0.262644	Other hereditary hemolytic anemias	83	UKB-SAIGE	European	390109	390026	hematopoietic
OVGP1	Inverse variance weighted	35	0.203248	0.113029	0.0721462	0.262644	Antirheumatics causing adverse effects in therapeutic use	476	UKB-SAIGE	European	382273	381797	injuries & poisonings
OVGP1	Inverse variance weighted	35	0.25487	0.14202	0.0727165	0.263433	Dyspepsia and other specified disorders of function of stomach	259	UKB-SAIGE	European	378383	378124	digestive
OVGP1	Inverse variance weighted	35	0.0797407	0.0446122	0.07387	0.266922	Acute appendicitis	2608	UKB-SAIGE	European	408160	405552	digestive
OVGP1	Inverse variance weighted	35	-0.261982	0.147034	0.0747854	0.269535	Male infertility and abnormal spermatozoa	236	UKB-SAIGE	European	389330	389094	genitourinary
OVGP1	Inverse variance weighted	35	-0.117736	0.0662607	0.0755921	0.271704	Orthostatic hypotension	1347	UKB-SAIGE	European	389252	387905	circulatory system
OVGP1	Inverse variance weighted	35	-0.0552519	0.0311148	0.0757748	0.271704	Diseases of hair and hair follicles	5344	UKB-SAIGE	European	407701	402357	dermatologic
OVGP1	Inverse variance weighted	35	0.0505623	0.0285418	0.076475	0.273515	Other abnormal blood chemistry	6413	UKB-SAIGE	European	408755	402342	symptoms
OVGP1	Inverse variance weighted	35	-0.0363283	0.020614	0.0780161	0.278317	Hypothyroidism	14871	UKB-SAIGE	European	406300	391429	endocrine/metabolic
OVGP1	Inverse variance weighted	35	0.11428	0.0649821	0.0786395	0.279296	Primary/intrinsic cardiomyopathies	1208	UKB-SAIGE	European	406987	405779	circulatory system
OVGP1	Inverse variance weighted	35	0.251374	0.142961	0.0786888	0.279296	Disorders of function of stomach	268	UKB-SAIGE	European	378392	378124	digestive
OVGP1	Inverse variance weighted	35	-0.535887	0.305277	0.0791884	0.280284	Other disorders of the breast associated with childbirth and disorders of lactation	63	UKB-SAIGE	European	408544	408481	pregnancy complications
OVGP1	Inverse variance weighted	35	0.102459	0.0584022	0.0793672	0.280284	Fracture of foot	1842	UKB-SAIGE	European	389607	387765	injuries & poisonings
OVGP1	Inverse variance weighted	35	-0.0901958	0.0515242	0.080023	0.28189	Complications of labor and delivery NEC	2559	UKB-SAIGE	European	403596	401037	pregnancy complications
OVGP1	Inverse variance weighted	35	-0.315032	0.18026	0.080523	0.28189	Testicular hypofunction	158	UKB-SAIGE	European	405544	405386	endocrine/metabolic
OVGP1	Inverse variance weighted	35	-0.237727	0.135893	0.0802258	0.28189	Open wound or laceration of eye or eyelid	273	UKB-SAIGE	European	400699	400426	injuries & poisonings
OVGP1	Inverse variance weighted	35	0.548618	0.314023	0.0806263	0.28189	Toxic effect of other substances, chiefly nonmedicinal as to source	58	UKB-SAIGE	European	408425	408367	injuries & poisonings
OVGP1	Inverse variance weighted	35	0.111395	0.0639051	0.0813106	0.283576	Cardiomyopathy	1247	UKB-SAIGE	European	407026	405779	circulatory system
OVGP1	Inverse variance weighted	35	-0.140392	0.080911	0.0827161	0.287188	Prurigo and Lichen	779	UKB-SAIGE	European	403451	402672	dermatologic
OVGP1	Inverse variance weighted	35	-0.258143	0.148793	0.0827561	0.287188	Osteitis deformans and osteopathies associated with other disorders classified elsewhere	280	UKB-SAIGE	European	391321	391041	musculoskeletal
OVGP1	Inverse variance weighted	35	-0.0387646	0.0223912	0.0834079	0.288024	Polyp of female genital organs	10881	UKB-SAIGE	European	407265	396384	genitourinary
OVGP1	Inverse variance weighted	35	0.0912924	0.0527021	0.0832316	0.288024	Hemorrhage during pregnancy; childbirth and postpartum	2005	UKB-SAIGE	European	402951	400946	pregnancy complications
OVGP1	Inverse variance weighted	35	0.0952403	0.0550793	0.0837824	0.288607	Celiac disease	1855	UKB-SAIGE	European	336638	334783	digestive
OVGP1	Inverse variance weighted	35	-0.183762	0.106634	0.0848342	0.290059	Primary pulmonary hypertension	446	UKB-SAIGE	European	402821	402375	circulatory system
OVGP1	Inverse variance weighted	35	0.0688767	0.0399566	0.084746	0.290059	Other specified cardiac dysrhythmias	3236	UKB-SAIGE	European	384155	380919	circulatory system
OVGP1	Inverse variance weighted	35	-0.222391	0.129131	0.0850317	0.290059	Fibrosclerosis of breast	302	UKB-SAIGE	European	402048	401746	genitourinary
OVGP1	Inverse variance weighted	35	-0.448763	0.260232	0.0846227	0.290059	Erythema nodosum	76	UKB-SAIGE	European	402748	402672	dermatologic
OVGP1	Inverse variance weighted	35	0.236999	0.137832	0.085527	0.290561	Disorders of the autonomic nervous system	266	UKB-SAIGE	European	395475	395209	neurological
OVGP1	Inverse variance weighted	35	-0.382708	0.222647	0.0856328	0.290561	Cornea replaced by transplant	100	UKB-SAIGE	European	397861	397761	sense organs
OVGP1	Inverse variance weighted	35	0.201924	0.117536	0.0858005	0.290561	Hormones and synthetic substitutes causing adverse effects in therapeutic use	362	UKB-SAIGE	European	382159	381797	injuries & poisonings
OVGP1	Inverse variance weighted	35	-0.0788539	0.0460856	0.0870757	0.293711	Inflammation of eyelids	2396	UKB-SAIGE	European	401702	399306	sense organs
OVGP1	Inverse variance weighted	35	0.0668772	0.0391281	0.0874169	0.293711	Bundle branch block	3353	UKB-SAIGE	European	384272	380919	circulatory system
OVGP1	Inverse variance weighted	35	-0.249404	0.146086	0.0877781	0.293711	Arteritis NOS	237	UKB-SAIGE	European	400832	400595	circulatory system
OVGP1	Inverse variance weighted	35	0.0906015	0.0530394	0.0876004	0.293711	Intestinal malabsorption (non-celiac)	2103	UKB-SAIGE	European	336886	334783	digestive
OVGP1	Inverse variance weighted	35	-0.418122	0.244805	0.0876408	0.293711	Cardiogenic shock	85	UKB-SAIGE	European	408914	408829	symptoms
OVGP1	Inverse variance weighted	35	0.113774	0.0667056	0.0880792	0.294017	Nerve root and plexus disorders	1139	UKB-SAIGE	European	395206	394067	neurological
OVGP1	Inverse variance weighted	35	0.107698	0.0632727	0.088731	0.295489	Benign neoplasm of ovary	1482	UKB-SAIGE	European	381807	380325	neoplasms
OVGP1	Inverse variance weighted	35	-0.20823	0.122718	0.0897316	0.297412	Alzheimer's disease	404	UKB-SAIGE	European	402787	402383	mental disorders
OVGP1	Inverse variance weighted	35	0.112397	0.0662814	0.0899312	0.297412	Other acute and subacute forms of ischemic heart disease	1169	UKB-SAIGE	European	378272	377103	circulatory system
OVGP1	Inverse variance weighted	35	-0.249458	0.147113	0.089945	0.297412	Jaw disease NOS	234	UKB-SAIGE	European	398370	398136	digestive
OVGP1	Inverse variance weighted	35	-0.0677568	0.0400183	0.0904276	0.297605	Inflammation of the eye	3174	UKB-SAIGE	European	402480	399306	sense organs
OVGP1	Inverse variance weighted	35	-0.0392291	0.0231623	0.0903296	0.297605	Chronic airway obstruction	10502	UKB-SAIGE	European	386007	375505	respiratory
OVGP1	Inverse variance weighted	35	-0.128315	0.0758979	0.0909075	0.298483	Facial nerve disorders [CN7]	880	UKB-SAIGE	European	394947	394067	neurological
OVGP1	Inverse variance weighted	35	-0.125445	0.074286	0.0912819	0.299012	Cardiac arrest	927	UKB-SAIGE	European	381846	380919	circulatory system
OVGP1	Inverse variance weighted	35	0.358723	0.21293	0.0920467	0.300502	HIV infection, symptomatic	113	UKB-SAIGE	European	403429	403316	infectious diseases
OVGP1	Inverse variance weighted	35	-0.142919	0.0849188	0.092374	0.300502	Agorophobia, social phobia, and panic disorder	709	UKB-SAIGE	European	366185	365476	mental disorders
OVGP1	Inverse variance weighted	35	-0.154118	0.0915748	0.0923797	0.300502	Cholesteatoma	608	UKB-SAIGE	European	405496	404888	sense organs
OVGP1	Inverse variance weighted	35	0.0675555	0.0402101	0.0929454	0.301642	Ganglion and cyst of synovium, tendon, and bursa	3185	UKB-SAIGE	European	381896	378711	musculoskeletal
OVGP1	Inverse variance weighted	35	0.265643	0.158336	0.0934027	0.30193	Other endocrine disorders	195	UKB-SAIGE	European	405581	405386	endocrine/metabolic
OVGP1	Inverse variance weighted	35	-0.309663	0.184773	0.0937568	0.30193	Generalized anxiety disorder	150	UKB-SAIGE	European	365626	365476	mental disorders
OVGP1	Inverse variance weighted	35	0.102142	0.060973	0.0938954	0.30193	Cerebral artery occlusion, with cerebral infarction	1501	UKB-SAIGE	European	400518	399017	circulatory system
OVGP1	Inverse variance weighted	35	0.290552	0.173309	0.0936414	0.30193	Congenital anomalies of peripheral vascular system	168	UKB-SAIGE	European	406333	406165	congenital anomalies
OVGP1	Inverse variance weighted	35	-0.264551	0.158284	0.0946497	0.303659	Chronic osteomyelitis	196	UKB-SAIGE	European	366015	365819	musculoskeletal
OVGP1	Inverse variance weighted	35	-0.387769	0.232383	0.0951849	0.304679	Diabetes insipidus	93	UKB-SAIGE	European	405479	405386	endocrine/metabolic
OVGP1	Inverse variance weighted	35	0.0701356	0.0420657	0.0954571	0.304854	Cough	2884	UKB-SAIGE	European	402717	399833	respiratory
OVGP1	Inverse variance weighted	35	0.0493533	0.0296268	0.0957469	0.305085	Iron deficiency anemias	7787	UKB-SAIGE	European	397813	390026	hematopoietic
OVGP1	Inverse variance weighted	35	-0.24673	0.148621	0.0968887	0.308023	Osteitis deformans [Paget's disease of bone]	265	UKB-SAIGE	European	391306	391041	musculoskeletal
OVGP1	Inverse variance weighted	35	0.0359521	0.0217098	0.0977162	0.3096	Malignant neoplasm of female breast	11874	UKB-SAIGE	European	400423	388549	neoplasms
OVGP1	Inverse variance weighted	35	0.0310675	0.0187664	0.0978266	0.3096	Personal history of diseases of digestive system	15392	UKB-SAIGE	European	350175	334783	digestive
OVGP1	Inverse variance weighted	35	0.0300877	0.0182581	0.0993719	0.311722	Malignant neoplasm, other	15979	UKB-SAIGE	European	386583	370604	neoplasms
OVGP1	Inverse variance weighted	35	0.118084	0.0716413	0.099298	0.311722	Benign neoplasm of lip, oral cavity, and pharynx	984	UKB-SAIGE	European	407805	406821	neoplasms
OVGP1	Inverse variance weighted	35	-0.162581	0.0984884	0.0987865	0.311722	Otitis externa	524	UKB-SAIGE	European	408034	407510	sense organs
OVGP1	Inverse variance weighted	35	-0.078785	0.0478112	0.0993866	0.311722	Otitis media and Eustachian tube disorders	2259	UKB-SAIGE	European	407147	404888	sense organs
OVGP1	Inverse variance weighted	35	-0.0223163	0.013583	0.100392	0.312256	Nonspecific chest pain	31429	UKB-SAIGE	European	408961	377532	circulatory system
OVGP1	Inverse variance weighted	35	0.0712619	0.043386	0.100485	0.312256	Cystitis	2948	UKB-SAIGE	European	382884	379936	genitourinary
OVGP1	Inverse variance weighted	35	0.0310543	0.0188718	0.0998581	0.312256	Peripheral enthesopathies and allied syndromes	14983	UKB-SAIGE	European	393694	378711	musculoskeletal
OVGP1	Inverse variance weighted	35	0.0922859	0.0561337	0.100169	0.312256	Genitourinary congenital anomalies	1596	UKB-SAIGE	European	408326	406730	congenital anomalies
OVGP1	Inverse variance weighted	35	-0.160004	0.0974674	0.10067	0.312256	Symptoms of the muscles	698	UKB-SAIGE	European	408961	408263	symptoms
OVGP1	Inverse variance weighted	35	0.131888	0.0809801	0.103387	0.319973	Obstruction of bile duct	777	UKB-SAIGE	European	392084	391307	digestive
OVGP1	Inverse variance weighted	35	-0.25949	0.159643	0.104069	0.321376	Abnormal findings on study of brain and/or nervous system	193	UKB-SAIGE	European	395402	395209	neurological
OVGP1	Inverse variance weighted	35	0.187854	0.115734	0.104555	0.322167	Diarrhea	465	UKB-SAIGE	European	335248	334783	digestive
OVGP1	Inverse variance weighted	35	-0.193298	0.119341	0.105296	0.323738	Disorders of plasma protein metabolism	364	UKB-SAIGE	European	408594	408230	endocrine/metabolic
OVGP1	Inverse variance weighted	35	-0.235742	0.146195	0.10685	0.327759	Type 1 diabetes with ketoacidosis	237	UKB-SAIGE	European	388993	388756	endocrine/metabolic
OVGP1	Inverse variance weighted	35	-0.268819	0.166813	0.107071	0.327759	Toxic effect of (non-ethyl) alcohol and petroleum and other solvents	186	UKB-SAIGE	European	408553	408367	injuries & poisonings
OVGP1	Inverse variance weighted	35	0.278577	0.173246	0.107837	0.329386	Hypothermia/Chills	169	UKB-SAIGE	European	408961	408792	symptoms
OVGP1	Inverse variance weighted	35	-0.276435	0.172287	0.108602	0.330277	Disorders of phosphorus metabolism	172	UKB-SAIGE	European	407006	406834	endocrine/metabolic
OVGP1	Inverse variance weighted	35	0.112443	0.0701258	0.108836	0.330277	Other deficiency anemia	1133	UKB-SAIGE	European	391159	390026	hematopoietic
OVGP1	Inverse variance weighted	35	-0.134044	0.0835038	0.10844	0.330277	Disorders of conjunctiva	765	UKB-SAIGE	European	400071	399306	sense organs
OVGP1	Inverse variance weighted	35	0.129526	0.0809468	0.109568	0.331225	Hyperpotassemia	975	UKB-SAIGE	European	402481	401506	endocrine/metabolic
OVGP1	Inverse variance weighted	35	0.3359	0.209951	0.109621	0.331225	Respiratory arrest	124	UKB-SAIGE	European	397535	397411	respiratory
OVGP1	Inverse variance weighted	35	0.0677724	0.0425669	0.111353	0.335736	Cystitis and urethritis	3088	UKB-SAIGE	European	383024	379936	genitourinary
OVGP1	Inverse variance weighted	35	0.0964575	0.0606342	0.111652	0.335915	Inflammatory and toxic neuropathy	1368	UKB-SAIGE	European	408220	406852	neurological
OVGP1	Inverse variance weighted	35	0.214277	0.13522	0.113045	0.339378	Chronic hepatitis	277	UKB-SAIGE	European	403593	403316	infectious diseases
OVGP1	Inverse variance weighted	35	0.11004	0.0697225	0.114507	0.343033	Megaloblastic anemia	1076	UKB-SAIGE	European	391102	390026	hematopoietic
OVGP1	Inverse variance weighted	35	-0.145264	0.0922082	0.115166	0.343378	Aneurysm and dissection of heart	698	UKB-SAIGE	European	377801	377103	circulatory system
OVGP1	Inverse variance weighted	35	0.358978	0.227769	0.115011	0.343378	Hemorrhage NOS	99	UKB-SAIGE	European	388004	387905	circulatory system
OVGP1	Inverse variance weighted	35	-0.0828548	0.0526209	0.115357	0.343378	Other complications of pregnancy NEC	2235	UKB-SAIGE	European	408961	406726	pregnancy complications
OVGP1	Inverse variance weighted	35	-0.0554027	0.0353235	0.116779	0.346874	Other upper respiratory disease	4101	UKB-SAIGE	European	394146	390045	respiratory
OVGP1	Inverse variance weighted	35	-0.183641	0.1172	0.117136	0.347198	Lower gastrointestinal congenital anomalies	364	UKB-SAIGE	European	407094	406730	congenital anomalies
OVGP1	Inverse variance weighted	35	-0.0242581	0.0155367	0.118442	0.349732	Chemotherapy	21798	UKB-SAIGE	European	392402	370604	neoplasms
OVGP1	Inverse variance weighted	35	-0.161945	0.103805	0.118739	0.349732	Trigeminal nerve disorders [CN5]	465	UKB-SAIGE	European	394532	394067	neurological
OVGP1	Inverse variance weighted	35	0.10634	0.0681611	0.118729	0.349732	Fracture of vertebral column without mention of spinal cord injury	1352	UKB-SAIGE	European	389117	387765	injuries & poisonings
OVGP1	Inverse variance weighted	35	-0.282753	0.181653	0.119577	0.351461	Anisometropia	155	UKB-SAIGE	European	405809	405654	sense organs
OVGP1	Inverse variance weighted	35	-0.0808647	0.0522319	0.121577	0.356592	Bronchiectasis	1882	UKB-SAIGE	European	377387	375505	respiratory
OVGP1	Inverse variance weighted	35	-0.12916	0.0836017	0.12236	0.358139	Blindness and low vision	723	UKB-SAIGE	European	407253	406530	sense organs
OVGP1	Inverse variance weighted	35	-0.0949934	0.0615713	0.122875	0.358763	Other disorders of tympanic membrane	1364	UKB-SAIGE	European	406252	404888	sense organs
OVGP1	Inverse variance weighted	35	-0.0334155	0.0216709	0.123085	0.358763	Genital prolapse	11966	UKB-SAIGE	European	408696	396730	genitourinary
OVGP1	Inverse variance weighted	35	-0.19696	0.127847	0.123415	0.35898	Rosacea	310	UKB-SAIGE	European	402982	402672	dermatologic
OVGP1	Inverse variance weighted	35	-0.158754	0.10343	0.124811	0.361539	Myeloid leukemia	467	UKB-SAIGE	European	404933	404466	neoplasms
OVGP1	Inverse variance weighted	35	-0.154807	0.100819	0.124661	0.361539	Renal dialysis	495	UKB-SAIGE	European	398097	397602	genitourinary
OVGP1	Inverse variance weighted	35	-0.0839418	0.054822	0.125727	0.363443	Flatulence	1689	UKB-SAIGE	European	336472	334783	digestive
OVGP1	Inverse variance weighted	35	-0.264786	0.173268	0.126465	0.364737	Testicular dysfunction	168	UKB-SAIGE	European	405554	405386	endocrine/metabolic
OVGP1	Inverse variance weighted	35	-0.157142	0.102962	0.126955	0.364737	Congenital coagulation defects	473	UKB-SAIGE	European	406754	406281	hematopoietic
OVGP1	Inverse variance weighted	35	0.19018	0.124588	0.126891	0.364737	Systemic lupus erythematosus	342	UKB-SAIGE	European	401707	401365	dermatologic
OVGP1	Inverse variance weighted	35	-0.0809572	0.0531677	0.12784	0.365264	Non-Hodgkins lymphoma	1793	UKB-SAIGE	European	406259	404466	neoplasms
OVGP1	Inverse variance weighted	35	-0.239131	0.15708	0.127921	0.365264	Progressive myopia	251	UKB-SAIGE	European	398012	397761	sense organs
OVGP1	Inverse variance weighted	35	-0.186951	0.122757	0.127777	0.365264	Salicylates causing adverse effects in therapeutic use	406	UKB-SAIGE	European	382203	381797	injuries & poisonings
OVGP1	Inverse variance weighted	35	0.0974344	0.0641062	0.128539	0.365872	Malignant neoplasm of uterus	1284	UKB-SAIGE	European	383251	381967	neoplasms
OVGP1	Inverse variance weighted	35	-0.0662394	0.043595	0.128655	0.365872	Diseases of pancreas	2690	UKB-SAIGE	European	408961	406271	digestive
OVGP1	Inverse variance weighted	35	0.144104	0.0950132	0.12935	0.366362	Endocarditis	686	UKB-SAIGE	European	406465	405779	circulatory system
OVGP1	Inverse variance weighted	35	-0.334558	0.220475	0.129155	0.366362	Congenital anomaly of gallbladder, bile ducts, liver, pancreas	118	UKB-SAIGE	European	406848	406730	congenital anomalies
OVGP1	Inverse variance weighted	35	0.103625	0.068539	0.130557	0.367551	Aortic valve disease	1260	UKB-SAIGE	European	403681	402421	circulatory system
OVGP1	Inverse variance weighted	35	0.166571	0.110022	0.130034	0.367551	Lupus (localized and systemic)	418	UKB-SAIGE	European	401783	401365	dermatologic
OVGP1	Inverse variance weighted	35	0.138248	0.091388	0.13034	0.367551	Ankylosing spondylitis	620	UKB-SAIGE	European	365705	365085	musculoskeletal
OVGP1	Inverse variance weighted	35	0.284904	0.188601	0.130886	0.367739	Bullous dermatoses	141	UKB-SAIGE	European	402813	402672	dermatologic
OVGP1	Inverse variance weighted	35	-0.391521	0.260161	0.132346	0.37106	Type 1 diabetes with renal manifestations	76	UKB-SAIGE	European	388832	388756	endocrine/metabolic
OVGP1	Inverse variance weighted	35	-0.25375	0.168723	0.132597	0.37106	Paranoid disorders	179	UKB-SAIGE	European	365655	365476	mental disorders
OVGP1	Inverse variance weighted	35	-0.192937	0.128781	0.134086	0.37448	Adrenal hypofunction	364	UKB-SAIGE	European	405750	405386	endocrine/metabolic
OVGP1	Inverse variance weighted	35	0.0763849	0.0511828	0.135596	0.377194	Malignant neoplasm of rectum, rectosigmoid junction, and anus	2095	UKB-SAIGE	European	384851	382756	neoplasms
OVGP1	Inverse variance weighted	35	-0.378843	0.253818	0.135549	0.377194	Vascular disorders of skin	117	UKB-SAIGE	European	402789	402672	dermatologic
OVGP1	Inverse variance weighted	35	-0.0760907	0.0511199	0.136625	0.379305	Bladder neck obstruction	1980	UKB-SAIGE	European	396679	394699	genitourinary
OVGP1	Inverse variance weighted	35	-0.0511935	0.0344901	0.13773	0.381616	Unstable angina (intermediate coronary syndrome)	5181	UKB-SAIGE	European	382284	377103	circulatory system
OVGP1	Inverse variance weighted	35	-0.0323148	0.0217994	0.138242	0.382279	Back pain	11274	UKB-SAIGE	European	408961	397687	symptoms
OVGP1	Inverse variance weighted	35	0.0417053	0.0281762	0.138831	0.382398	Nonspecific findings on examination of blood	6619	UKB-SAIGE	European	408961	402342	symptoms
OVGP1	Inverse variance weighted	35	0.170641	0.115257	0.138733	0.382398	Poisoning by hormones and synthetic substitutes	380	UKB-SAIGE	European	382177	381797	injuries & poisonings
OVGP1	Inverse variance weighted	35	0.100207	0.0678948	0.139968	0.384021	Secondary hypothyroidism	1117	UKB-SAIGE	European	392546	391429	endocrine/metabolic
OVGP1	Inverse variance weighted	35	0.255747	0.173246	0.139888	0.384021	Aneurysm of artery of lower extremity	169	UKB-SAIGE	European	400764	400595	circulatory system
OVGP1	Inverse variance weighted	35	-0.281871	0.191898	0.14187	0.386036	Malignant neoplasm of retroperitoneum and peritoneum	184	UKB-SAIGE	European	393556	393372	neoplasms
OVGP1	Inverse variance weighted	35	0.345305	0.234925	0.141602	0.386036	Abnormality of red blood cells	90	UKB-SAIGE	European	401465	401375	hematopoietic
OVGP1	Inverse variance weighted	35	0.0474725	0.0323362	0.142079	0.386036	Other disorders of soft tissues	6170	UKB-SAIGE	European	384881	378711	musculoskeletal
OVGP1	Inverse variance weighted	35	0.0358894	0.0243803	0.141003	0.386036	Osteoarthrosis, localized, primary	9069	UKB-SAIGE	European	389591	380522	musculoskeletal
OVGP1	Inverse variance weighted	35	0.318869	0.216948	0.141618	0.386036	Poisoning by agents primarily affecting the gastrointestinal system	108	UKB-SAIGE	European	381905	381797	injuries & poisonings
OVGP1	Inverse variance weighted	35	-0.320441	0.219196	0.14377	0.389493	Intestinal helminthiases	107	UKB-SAIGE	European	408536	408429	infectious diseases
OVGP1	Inverse variance weighted	35	-0.18694	0.127919	0.143907	0.389493	Otalgia	309	UKB-SAIGE	European	405197	404888	sense organs
OVGP1	Inverse variance weighted	35	0.175305	0.120097	0.144374	0.390005	Pelvic inflammatory disease, NOS	352	UKB-SAIGE	European	400109	399757	genitourinary
OVGP1	Inverse variance weighted	35	0.0270996	0.0185918	0.144948	0.390801	Cholelithiasis and cholecystitis	16225	UKB-SAIGE	European	407532	391307	digestive
OVGP1	Inverse variance weighted	35	0.34363	0.23605	0.145461	0.391433	Toxic effect of other gases, fumes, or vapors	102	UKB-SAIGE	European	408469	408367	injuries & poisonings
OVGP1	Inverse variance weighted	35	-0.189517	0.130784	0.147313	0.395658	Meningitis	441	UKB-SAIGE	European	408329	407888	neurological
OVGP1	Inverse variance weighted	35	0.289605	0.200072	0.147757	0.395917	Polydipsia	128	UKB-SAIGE	European	401634	401506	endocrine/metabolic
OVGP1	Inverse variance weighted	35	-0.384479	0.265758	0.147975	0.395917	Other specified congenital anomalies of nervous system	80	UKB-SAIGE	European	408474	408394	congenital anomalies
OVGP1	Inverse variance weighted	35	0.238673	0.165251	0.148651	0.39697	Corneal degenerations	208	UKB-SAIGE	European	397969	397761	sense organs
OVGP1	Inverse variance weighted	35	0.155463	0.107886	0.149589	0.398714	Aplastic anemia	436	UKB-SAIGE	European	390462	390026	hematopoietic
OVGP1	Inverse variance weighted	35	0.249708	0.174156	0.151623	0.40337	Urinary obstruction	164	UKB-SAIGE	European	385094	384930	genitourinary
OVGP1	Inverse variance weighted	35	0.0472093	0.0330046	0.152606	0.40445	Ovarian cyst	4777	UKB-SAIGE	European	382634	377857	genitourinary
OVGP1	Inverse variance weighted	35	0.122999	0.085949	0.152412	0.40445	Rheumatism, unspecified and fibrositis	1010	UKB-SAIGE	European	379721	378711	musculoskeletal
OVGP1	Inverse variance weighted	35	-0.162403	0.113811	0.153592	0.406017	Substance addiction and disorders	392	UKB-SAIGE	European	379747	379355	mental disorders
OVGP1	Inverse variance weighted	35	-0.0953743	0.0668675	0.153777	0.406017	Curvature of spine	1134	UKB-SAIGE	European	396048	394914	musculoskeletal
OVGP1	Inverse variance weighted	35	-0.0982551	0.0690399	0.154689	0.406402	Ectropion or entropion	1068	UKB-SAIGE	European	400374	399306	sense organs
OVGP1	Inverse variance weighted	35	-0.163889	0.115134	0.154601	0.406402	Cerebral aneurysm	383	UKB-SAIGE	European	399400	399017	circulatory system
OVGP1	Inverse variance weighted	35	0.370168	0.260168	0.154792	0.406402	Other specified diseases of hair and hair follicles	76	UKB-SAIGE	European	402433	402357	dermatologic
OVGP1	Inverse variance weighted	35	0.238709	0.167976	0.15529	0.406947	Cellulitis and abscess of oral soft tissues	181	UKB-SAIGE	European	403504	403323	digestive
OVGP1	Inverse variance weighted	35	-0.143912	0.101486	0.156176	0.408506	Contracture of joint	489	UKB-SAIGE	European	395403	394914	musculoskeletal
OVGP1	Inverse variance weighted	35	-0.256101	0.181116	0.157357	0.410064	Hereditary hemolytic anemias	156	UKB-SAIGE	European	390182	390026	hematopoietic
OVGP1	Inverse variance weighted	35	0.0400349	0.0283106	0.157323	0.410064	Fracture of upper limb	8521	UKB-SAIGE	European	396286	387765	injuries & poisonings
OVGP1	Inverse variance weighted	35	-0.119973	0.0849188	0.157715	0.410235	Noninfectious disorders of lymphatic channels	705	UKB-SAIGE	European	408961	408256	circulatory system
OVGP1	Inverse variance weighted	35	0.0280926	0.0199095	0.15824	0.410838	Disorders of menstruation and other abnormal bleeding from female genital tract	18580	UKB-SAIGE	European	396437	377857	genitourinary
OVGP1	Inverse variance weighted	35	0.0519309	0.0370278	0.160771	0.41405	Lipoma	6271	UKB-SAIGE	European	407884	401613	neoplasms
OVGP1	Inverse variance weighted	35	-0.221914	0.158299	0.160954	0.41405	Type 2 diabetes with renal manifestations	199	UKB-SAIGE	European	388955	388756	endocrine/metabolic
OVGP1	Inverse variance weighted	35	-0.131509	0.09378	0.160821	0.41405	Type 2 diabetes with neurological manifestations	575	UKB-SAIGE	European	389331	388756	endocrine/metabolic
OVGP1	Inverse variance weighted	35	0.0392297	0.0279779	0.160865	0.41405	Other symptoms of respiratory system	9128	UKB-SAIGE	European	408961	399833	respiratory
OVGP1	Inverse variance weighted	35	0.0432532	0.030773	0.159856	0.41405	Degenerative skin conditions and other dermatoses	5522	UKB-SAIGE	European	404268	398746	dermatologic
OVGP1	Inverse variance weighted	35	0.0432804	0.0310636	0.163534	0.419916	Secondary malignancy of lymph nodes	5379	UKB-SAIGE	European	375983	370604	neoplasms
OVGP1	Inverse variance weighted	35	0.230014	0.165786	0.165314	0.422299	Malignant neoplasm of gallbladder and extrahepatic bile ducts	196	UKB-SAIGE	European	393568	393372	neoplasms
OVGP1	Inverse variance weighted	35	0.0363621	0.0262122	0.165374	0.422299	Other disorders of synovium, tendon, and bursa	7629	UKB-SAIGE	European	386340	378711	musculoskeletal
OVGP1	Inverse variance weighted	35	-0.126734	0.0914215	0.165666	0.422299	Stiffness of joint	615	UKB-SAIGE	European	403248	402633	musculoskeletal
OVGP1	Inverse variance weighted	35	-0.42591	0.30711	0.165493	0.422299	Villonodular synovitis	54	UKB-SAIGE	European	402687	402633	musculoskeletal
OVGP1	Inverse variance weighted	35	-0.181623	0.131231	0.166361	0.422534	Cancer of connective tissue	312	UKB-SAIGE	European	408849	408537	neoplasms
OVGP1	Inverse variance weighted	35	0.075897	0.0548119	0.16615	0.422534	Cardiac pacemaker in situ	2283	UKB-SAIGE	European	383202	380919	circulatory system
OVGP1	Inverse variance weighted	35	-0.359233	0.260233	0.167454	0.42454	Congenital cataract and lens anomalies	76	UKB-SAIGE	European	408470	408394	congenital anomalies
OVGP1	Inverse variance weighted	35	0.232696	0.169138	0.168893	0.427414	Systemic sclerosis	175	UKB-SAIGE	European	399579	399404	dermatologic
OVGP1	Inverse variance weighted	35	0.167976	0.12243	0.170059	0.429589	Gastroesophageal laceration-hemorrhage syndrome	343	UKB-SAIGE	European	369618	369275	digestive
OVGP1	Inverse variance weighted	35	0.217799	0.159011	0.170777	0.430628	Congenital anomalies of mouth/tongue	193	UKB-SAIGE	European	406923	406730	congenital anomalies
OVGP1	Inverse variance weighted	35	-0.0872612	0.0639383	0.172325	0.432998	Diseases and other conditions of the tongue	1236	UKB-SAIGE	European	404559	403323	digestive
OVGP1	Inverse variance weighted	35	0.0966347	0.0708206	0.17241	0.432998	Cholelithiasis with acute cholecystitis	1513	UKB-SAIGE	European	392820	391307	digestive
OVGP1	Inverse variance weighted	35	0.115534	0.0847172	0.172643	0.432998	Other signs and symptoms in breast	704	UKB-SAIGE	European	407682	406978	genitourinary
OVGP1	Inverse variance weighted	35	-0.225433	0.165797	0.173929	0.434667	Secondary malignant neoplasm of skin	187	UKB-SAIGE	European	370791	370604	neoplasms
OVGP1	Inverse variance weighted	35	0.375434	0.276036	0.173802	0.434667	Abnormal weight gain	67	UKB-SAIGE	European	398060	397993	endocrine/metabolic
OVGP1	Inverse variance weighted	35	-0.0563455	0.0418765	0.178459	0.445194	Disturbance of skin sensation	2900	UKB-SAIGE	European	406307	403407	dermatologic
OVGP1	Inverse variance weighted	35	0.171392	0.128178	0.181176	0.447192	Other benign neoplasm of uterus	356	UKB-SAIGE	European	392009	391653	neoplasms
OVGP1	Inverse variance weighted	35	-0.173174	0.129604	0.181492	0.447192	Glucocorticoid deficiency	361	UKB-SAIGE	European	405747	405386	endocrine/metabolic
OVGP1	Inverse variance weighted	35	0.0941293	0.0704246	0.181354	0.447192	Abnormal heart sounds	1049	UKB-SAIGE	European	403470	402421	circulatory system
OVGP1	Inverse variance weighted	35	0.359575	0.268304	0.180188	0.447192	Viral pneumonia	71	UKB-SAIGE	European	398609	398538	respiratory
OVGP1	Inverse variance weighted	35	-0.190672	0.142106	0.179675	0.447192	Respiratory complications	296	UKB-SAIGE	European	399821	399525	respiratory
OVGP1	Inverse variance weighted	35	-0.152245	0.113888	0.181286	0.447192	Stomatitis and mucositis (ulcerative)	392	UKB-SAIGE	European	403715	403323	digestive
OVGP1	Inverse variance weighted	35	0.051754	0.0387162	0.181303	0.447192	Ventral hernia	3448	UKB-SAIGE	European	365065	361617	digestive
OVGP1	Inverse variance weighted	35	-0.203881	0.152801	0.182109	0.447924	Poisoning by primarily systemic agents	219	UKB-SAIGE	European	382016	381797	injuries & poisonings
OVGP1	Inverse variance weighted	35	-0.1833	0.137483	0.182448	0.447972	Sialoadenitis	366	UKB-SAIGE	European	403689	403323	digestive
OVGP1	Inverse variance weighted	35	-0.0512116	0.0385194	0.183683	0.450216	Unspecified polyarthropathy or polyarthritis	3535	UKB-SAIGE	European	369354	365819	musculoskeletal
OVGP1	Inverse variance weighted	35	0.07342	0.0554477	0.185459	0.452986	Other chronic nonalcoholic liver disease	1664	UKB-SAIGE	European	401719	400055	digestive
OVGP1	Inverse variance weighted	35	-0.100727	0.0760289	0.185222	0.452986	Poisoning/allergy of sulfonamides	874	UKB-SAIGE	European	382671	381797	injuries & poisonings
OVGP1	Inverse variance weighted	35	-0.269747	0.204081	0.186246	0.453732	Helminthiases	129	UKB-SAIGE	European	408558	408429	infectious diseases
OVGP1	Inverse variance weighted	35	-0.305653	0.231333	0.186412	0.453732	Myoclonus	95	UKB-SAIGE	European	395304	395209	neurological
OVGP1	Inverse variance weighted	35	-0.127284	0.0965199	0.187257	0.454999	Sarcoidosis	548	UKB-SAIGE	European	403220	402672	dermatologic
OVGP1	Inverse variance weighted	35	-0.102404	0.0778436	0.188338	0.45557	Anorexia	835	UKB-SAIGE	European	407327	406492	endocrine/metabolic
OVGP1	Inverse variance weighted	35	-0.0466065	0.0354534	0.188649	0.45557	Gastric ulcer	4109	UKB-SAIGE	European	405634	401525	digestive
OVGP1	Inverse variance weighted	35	0.0206568	0.0157302	0.189117	0.45557	Gastrointestinal hemorrhage	21137	UKB-SAIGE	European	406294	385157	digestive
OVGP1	Inverse variance weighted	35	0.211666	0.16077	0.187981	0.45557	Spondylosis with myelopathy	190	UKB-SAIGE	European	392107	391917	musculoskeletal
OVGP1	Inverse variance weighted	35	-0.236762	0.180268	0.189051	0.45557	Late effects of musculoskeletal and connective tissue injuries	158	UKB-SAIGE	European	407654	407496	injuries & poisonings
OVGP1	Inverse variance weighted	35	0.245786	0.187593	0.190125	0.456155	Human immunodeficiency virus [HIV] disease	143	UKB-SAIGE	European	403459	403316	infectious diseases
OVGP1	Inverse variance weighted	35	0.0643228	0.0490847	0.190045	0.456155	Candidiasis	2134	UKB-SAIGE	European	408435	406301	infectious diseases
OVGP1	Inverse variance weighted	35	-0.138203	0.105532	0.190336	0.456155	Congenital anomalies of female genital organs	458	UKB-SAIGE	European	407188	406730	congenital anomalies
OVGP1	Inverse variance weighted	35	-0.1748	0.134315	0.193117	0.459496	Nodular lymphoma	371	UKB-SAIGE	European	404837	404466	neoplasms
OVGP1	Inverse variance weighted	35	-0.321413	0.247279	0.193671	0.459496	Hereditary retinal dystrophies	83	UKB-SAIGE	European	396942	396859	sense organs
OVGP1	Inverse variance weighted	35	0.119216	0.0917108	0.193631	0.459496	Arrhythmia (cardiac) NOS	922	UKB-SAIGE	European	381841	380919	circulatory system
OVGP1	Inverse variance weighted	35	-0.0546286	0.042046	0.193856	0.459496	Noninflammatory disorders of cervix	2884	UKB-SAIGE	European	402513	399629	genitourinary
OVGP1	Inverse variance weighted	35	-0.0591929	0.0455605	0.19387	0.459496	Erythematous conditions	2420	UKB-SAIGE	European	405092	402672	dermatologic
OVGP1	Inverse variance weighted	35	0.0150821	0.0116126	0.194024	0.459496	Abdominal pain	41316	UKB-SAIGE	European	408961	367645	symptoms
OVGP1	Inverse variance weighted	35	0.0324646	0.0249466	0.193134	0.459496	Injury, NOS	8440	UKB-SAIGE	European	408961	400521	injuries & poisonings
OVGP1	Inverse variance weighted	35	0.25065	0.193592	0.195412	0.462003	Learning disorder	164	UKB-SAIGE	European	408542	408378	mental disorders
OVGP1	Inverse variance weighted	35	-0.345986	0.26758	0.196003	0.46262	Other high-risk pregnancy	70	UKB-SAIGE	European	400982	400912	pregnancy complications
OVGP1	Inverse variance weighted	35	-0.138901	0.108197	0.199218	0.469418	Poisoning by anticonvulsants and anti-Parkinsonism drugs	509	UKB-SAIGE	European	382306	381797	injuries & poisonings
OVGP1	Inverse variance weighted	35	-0.215	0.167727	0.199896	0.469438	Peripheral retinal degenerations	183	UKB-SAIGE	European	397042	396859	sense organs
OVGP1	Inverse variance weighted	35	-0.0889542	0.0693599	0.199667	0.469438	Kyphoscoliosis and scoliosis	1063	UKB-SAIGE	European	395977	394914	musculoskeletal
OVGP1	Inverse variance weighted	35	-0.131563	0.103305	0.202827	0.47473	Stomatitis and mucositis	472	UKB-SAIGE	European	403795	403323	digestive
OVGP1	Inverse variance weighted	35	0.19256	0.151173	0.202744	0.47473	Corns and callosities	293	UKB-SAIGE	European	404168	403875	dermatologic
OVGP1	Inverse variance weighted	35	-0.0394883	0.0311184	0.204452	0.477737	Uterine/Uterovaginal prolapse	5428	UKB-SAIGE	European	402158	396730	genitourinary
OVGP1	Inverse variance weighted	35	-0.172772	0.136677	0.206197	0.480212	Acute posthemorrhagic anemia	271	UKB-SAIGE	European	390297	390026	hematopoietic
OVGP1	Inverse variance weighted	35	-0.056891	0.0449889	0.20603	0.480212	Synovitis and tenosynovitis	2754	UKB-SAIGE	European	381465	378711	musculoskeletal
OVGP1	Inverse variance weighted	35	-0.29595	0.234616	0.207156	0.481646	Corneal opacity	91	UKB-SAIGE	European	397852	397761	sense organs
OVGP1	Inverse variance weighted	35	0.345286	0.274321	0.208142	0.482339	Infectious mononucleosis	68	UKB-SAIGE	European	403384	403316	infectious diseases
OVGP1	Inverse variance weighted	35	-0.101267	0.0804149	0.20792	0.482339	Decubitus ulcer	913	UKB-SAIGE	European	407886	406973	dermatologic
OVGP1	Inverse variance weighted	35	-0.0461274	0.0367424	0.209324	0.484277	Hearing loss	4256	UKB-SAIGE	European	408818	404562	sense organs
OVGP1	Inverse variance weighted	35	0.0465638	0.0372264	0.210998	0.485068	Gout and other crystal arthropathies	3763	UKB-SAIGE	European	408961	405198	endocrine/metabolic
OVGP1	Inverse variance weighted	35	-0.114517	0.0914642	0.210553	0.485068	Pain	771	UKB-SAIGE	European	408961	408190	symptoms
OVGP1	Inverse variance weighted	35	0.340104	0.2719	0.210993	0.485068	Chorioretinal scars	69	UKB-SAIGE	European	397830	397761	sense organs
OVGP1	Inverse variance weighted	35	-0.286189	0.228826	0.21105	0.485068	Aneurysm of iliac artery	98	UKB-SAIGE	European	400693	400595	circulatory system
OVGP1	Inverse variance weighted	35	-0.269046	0.215843	0.212586	0.486399	Toxic erythema	109	UKB-SAIGE	European	402781	402672	dermatologic
OVGP1	Inverse variance weighted	35	0.273343	0.219331	0.21267	0.486399	Anomalies of endocrine glands, congenital	105	UKB-SAIGE	European	408042	407937	congenital anomalies
OVGP1	Inverse variance weighted	35	-0.0867591	0.0695691	0.212364	0.486399	Neuralgia, neuritis, and radiculitis NOS	1181	UKB-SAIGE	European	406662	405481	symptoms
OVGP1	Inverse variance weighted	35	0.183221	0.147155	0.213099	0.486588	Other and unspecified congenital anomalies	233	UKB-SAIGE	European	408170	407937	congenital anomalies
OVGP1	Inverse variance weighted	35	0.0497821	0.0401066	0.214516	0.489027	Appendicitis	3217	UKB-SAIGE	European	408769	405552	digestive
OVGP1	Inverse variance weighted	35	0.0254387	0.0206183	0.217282	0.489662	Breast cancer	12898	UKB-SAIGE	European	401447	388549	neoplasms
OVGP1	Inverse variance weighted	35	0.0266226	0.0215579	0.216853	0.489662	Tobacco use disorder	19780	UKB-SAIGE	European	399135	379355	mental disorders
OVGP1	Inverse variance weighted	35	0.0436477	0.0352828	0.216056	0.489662	Other disorders of intestine	4200	UKB-SAIGE	European	391538	387338	digestive
OVGP1	Inverse variance weighted	35	-0.245693	0.199229	0.217495	0.489662	Absent or infrequent menstruation	144	UKB-SAIGE	European	378001	377857	genitourinary
OVGP1	Inverse variance weighted	35	-0.242921	0.197022	0.217589	0.489662	Shock	132	UKB-SAIGE	European	408961	408829	symptoms
OVGP1	Inverse variance weighted	35	-0.080422	0.0649854	0.215887	0.489662	Fracture of neck of femur	1814	UKB-SAIGE	European	389579	387765	injuries & poisonings
OVGP1	Inverse variance weighted	35	0.0823013	0.0666672	0.217014	0.489662	Mechanical complication of unspecified genitourinary device, implant, and graft	1241	UKB-SAIGE	European	396170	394929	injuries & poisonings
OVGP1	Inverse variance weighted	35	-0.042764	0.0346778	0.217509	0.489662	Effects of other external causes	4230	UKB-SAIGE	European	408961	404731	symptoms
OVGP1	Inverse variance weighted	35	-0.0452889	0.0367712	0.218084	0.48999	Open wounds of head; neck; and trunk	3837	UKB-SAIGE	European	404263	400426	injuries & poisonings
OVGP1	Inverse variance weighted	35	0.357871	0.291584	0.219696	0.492823	Polyneuropathy due to drugs	60	UKB-SAIGE	European	379415	379355	mental disorders
OVGP1	Inverse variance weighted	35	-0.0479031	0.0390803	0.220288	0.493031	Urethral stricture (not specified as infectious)	3331	UKB-SAIGE	European	398030	394699	genitourinary
OVGP1	Inverse variance weighted	35	-0.0893614	0.072935	0.220492	0.493031	Hypertension complicating pregnancy, childbirth, and the puerperium	1114	UKB-SAIGE	European	408961	407847	pregnancy complications
OVGP1	Inverse variance weighted	35	0.0647509	0.0531499	0.223122	0.498116	Other forms of chronic heart disease	1796	UKB-SAIGE	European	378899	377103	circulatory system
OVGP1	Inverse variance weighted	35	0.164896	0.135626	0.224057	0.498274	Dermatophytosis	280	UKB-SAIGE	European	406581	406301	infectious diseases
OVGP1	Inverse variance weighted	35	-0.229687	0.188999	0.224259	0.498274	Organic or persistent insomnia	139	UKB-SAIGE	European	403862	403723	neurological
OVGP1	Inverse variance weighted	35	-0.297691	0.244847	0.224051	0.498274	Antihypertensive agents causing adverse effects	85	UKB-SAIGE	European	381882	381797	injuries & poisonings
OVGP1	Inverse variance weighted	35	-0.232519	0.191924	0.225698	0.500678	Acute cystitis	138	UKB-SAIGE	European	380074	379936	genitourinary
OVGP1	Inverse variance weighted	35	-0.0543452	0.044906	0.226202	0.501004	Cardiomegaly	2573	UKB-SAIGE	European	404948	402375	circulatory system
OVGP1	Inverse variance weighted	35	-0.0782553	0.0647894	0.227108	0.501426	Viral hepatitis	1215	UKB-SAIGE	European	404531	403316	infectious diseases
OVGP1	Inverse variance weighted	35	0.128207	0.106068	0.226769	0.501426	Complication of colostomy or enterostomy	502	UKB-SAIGE	European	395431	394929	injuries & poisonings
OVGP1	Inverse variance weighted	35	-0.211317	0.175679	0.229032	0.502508	Migrain with aura	212	UKB-SAIGE	European	398992	398780	neurological
OVGP1	Inverse variance weighted	35	-0.129071	0.107171	0.228455	0.502508	Atrophy of female genital tract	442	UKB-SAIGE	European	399951	399509	genitourinary
OVGP1	Inverse variance weighted	35	0.153944	0.127723	0.228088	0.502508	Premenopausal menorrhagia	311	UKB-SAIGE	European	378168	377857	genitourinary
OVGP1	Inverse variance weighted	35	-0.124499	0.10343	0.228708	0.502508	Unspecified erythematous condition	468	UKB-SAIGE	European	403140	402672	dermatologic
OVGP1	Inverse variance weighted	35	0.110415	0.0924211	0.232205	0.502624	Intestinal infection due to C. difficile	650	UKB-SAIGE	European	400620	399970	infectious diseases
OVGP1	Inverse variance weighted	35	-0.129428	0.108163	0.231463	0.502624	Hepatitis NOS	428	UKB-SAIGE	European	403744	403316	infectious diseases
OVGP1	Inverse variance weighted	35	0.200108	0.167199	0.231375	0.502624	Benign neoplasm of adrenal gland	185	UKB-SAIGE	European	407584	407399	neoplasms
OVGP1	Inverse variance weighted	35	-0.0579381	0.0485701	0.232918	0.502624	Hypovolemia	2834	UKB-SAIGE	European	404340	401506	endocrine/metabolic
OVGP1	Inverse variance weighted	35	0.140373	0.117535	0.232361	0.502624	Major depressive disorder	362	UKB-SAIGE	European	365838	365476	mental disorders
OVGP1	Inverse variance weighted	35	0.0632846	0.052986	0.232335	0.502624	Degenerative disease of the spinal cord	1789	UKB-SAIGE	European	396998	395209	neurological
OVGP1	Inverse variance weighted	35	0.0891347	0.0747402	0.233028	0.502624	Epilepsy	901	UKB-SAIGE	European	396110	395209	neurological
OVGP1	Inverse variance weighted	35	-0.17644	0.147349	0.23114	0.502624	Anomalous atrioventricular excitation	233	UKB-SAIGE	European	381152	380919	circulatory system
OVGP1	Inverse variance weighted	35	-0.0286052	0.0238477	0.230336	0.502624	Intervertebral disc disorders	9241	UKB-SAIGE	European	401158	391917	musculoskeletal
OVGP1	Inverse variance weighted	35	0.0710498	0.0594573	0.232098	0.502624	Joint effusions	1425	UKB-SAIGE	European	404058	402633	musculoskeletal
OVGP1	Inverse variance weighted	35	0.0368421	0.0308312	0.232102	0.502624	Musculoskeletal symptoms referable to limbs	5493	UKB-SAIGE	European	408961	403468	symptoms
OVGP1	Inverse variance weighted	35	-0.0901651	0.0757542	0.233955	0.503848	Postinflammatory pulmonary fibrosis	887	UKB-SAIGE	European	398298	397411	respiratory
OVGP1	Inverse variance weighted	35	-0.0877701	0.073991	0.235533	0.506113	Hypoglycemia	939	UKB-SAIGE	European	387258	386319	endocrine/metabolic
OVGP1	Inverse variance weighted	35	-0.229149	0.193256	0.235729	0.506113	Disorders of diaphragm	153	UKB-SAIGE	European	408503	408350	respiratory
OVGP1	Inverse variance weighted	35	0.0331458	0.0280171	0.236787	0.507609	Bacterial pneumonia	6710	UKB-SAIGE	European	405248	398538	respiratory
OVGP1	Inverse variance weighted	35	0.111516	0.0946902	0.238917	0.509835	Other venous embolism and thrombosis	558	UKB-SAIGE	European	370150	369592	circulatory system
OVGP1	Inverse variance weighted	35	-0.154361	0.130991	0.238636	0.509835	Hepatomegaly	297	UKB-SAIGE	European	400352	400055	digestive
OVGP1	Inverse variance weighted	35	0.313163	0.265629	0.238419	0.509835	Erythematosquamous dermatosis	72	UKB-SAIGE	European	402744	402672	dermatologic
OVGP1	Inverse variance weighted	35	0.0407895	0.0346878	0.239633	0.510585	Irritable Bowel Syndrome	5548	UKB-SAIGE	European	340331	334783	digestive
OVGP1	Inverse variance weighted	35	-0.247934	0.211162	0.240338	0.51131	Cirrhosis of liver without mention of alcohol	114	UKB-SAIGE	European	400169	400055	digestive
OVGP1	Inverse variance weighted	35	0.0291584	0.0248578	0.240793	0.511503	Excessive or frequent menstruation	9820	UKB-SAIGE	European	387677	377857	genitourinary
OVGP1	Inverse variance weighted	35	0.235046	0.201293	0.242935	0.515272	Somatoform disorder	124	UKB-SAIGE	European	365600	365476	mental disorders
OVGP1	Inverse variance weighted	35	0.201092	0.172868	0.24472	0.518273	Pain, swelling or discharge of eye	170	UKB-SAIGE	European	401415	401245	sense organs
OVGP1	Inverse variance weighted	35	0.0734355	0.0633324	0.246242	0.519927	Pericarditis	1273	UKB-SAIGE	European	407052	405779	circulatory system
OVGP1	Inverse variance weighted	35	-0.170501	0.146947	0.245933	0.519927	Valvular heart disease/ heart chambers	233	UKB-SAIGE	European	406398	406165	congenital anomalies
OVGP1	Inverse variance weighted	35	-0.0578729	0.0503364	0.250258	0.520972	Infection/inflammation of internal prosthetic device; implant; and graft	2485	UKB-SAIGE	European	404828	402343	infectious diseases
OVGP1	Inverse variance weighted	35	0.254591	0.221859	0.251162	0.520972	Cancer of major salivary glands	104	UKB-SAIGE	European	406925	406821	neoplasms
OVGP1	Inverse variance weighted	35	0.0977197	0.0844972	0.247483	0.520972	Vitamin B-complex deficiencies	754	UKB-SAIGE	European	407246	406492	endocrine/metabolic
OVGP1	Inverse variance weighted	35	0.125241	0.109147	0.251196	0.520972	Primary thrombocytopenia	420	UKB-SAIGE	European	406701	406281	hematopoietic
OVGP1	Inverse variance weighted	35	0.174704	0.151597	0.249146	0.520972	Anterior horn cell disease	221	UKB-SAIGE	European	395430	395209	neurological
OVGP1	Inverse variance weighted	35	0.122553	0.106591	0.250248	0.520972	Generalized convulsive epilepsy	448	UKB-SAIGE	European	395657	395209	neurological
OVGP1	Inverse variance weighted	35	0.137051	0.119146	0.25003	0.520972	Coma	361	UKB-SAIGE	European	395570	395209	neurological
OVGP1	Inverse variance weighted	35	-0.0678449	0.0589347	0.249655	0.520972	Respiratory insufficiency	1749	UKB-SAIGE	European	399160	397411	respiratory
OVGP1	Inverse variance weighted	35	-0.267811	0.232027	0.248409	0.520972	Cyst of the salivary gland	94	UKB-SAIGE	European	403417	403323	digestive
OVGP1	Inverse variance weighted	35	0.039178	0.0341038	0.250644	0.520972	Inflammatory bowel disease and other gastroenteritis and colitis	4528	UKB-SAIGE	European	339311	334783	digestive
OVGP1	Inverse variance weighted	35	0.272911	0.236993	0.249503	0.520972	Ankylosis of joint	102	UKB-SAIGE	European	402735	402633	musculoskeletal
OVGP1	Inverse variance weighted	35	-0.276982	0.240447	0.249342	0.520972	Congenital hip dysplasia and deformity	107	UKB-SAIGE	European	407938	407831	congenital anomalies
OVGP1	Inverse variance weighted	35	0.0864697	0.0754943	0.252052	0.521975	Jaundice (not of newborn)	897	UKB-SAIGE	European	400952	400055	digestive
OVGP1	Inverse variance weighted	35	0.249931	0.218718	0.253161	0.523498	Nonrheumatic tricuspid valve disorders	105	UKB-SAIGE	European	402526	402421	circulatory system
OVGP1	Inverse variance weighted	35	-0.124105	0.108794	0.253981	0.523701	Lymphoid leukemia	578	UKB-SAIGE	European	405044	404466	neoplasms
OVGP1	Inverse variance weighted	35	-0.112836	0.0989984	0.25438	0.523701	Abnormal function study of cardiovascular system	524	UKB-SAIGE	European	403358	402834	circulatory system
OVGP1	Inverse variance weighted	35	0.157577	0.138226	0.254288	0.523701	Acute vascular insufficiency of intestine	264	UKB-SAIGE	European	400859	400595	circulatory system
OVGP1	Inverse variance weighted	35	-0.188566	0.165829	0.255491	0.525218	Symptomatic menopause	186	UKB-SAIGE	European	378043	377857	genitourinary
OVGP1	Inverse variance weighted	35	-0.0900531	0.0793554	0.256456	0.526336	Alcoholic liver damage	802	UKB-SAIGE	European	380157	379355	mental disorders
OVGP1	Inverse variance weighted	35	0.203281	0.179257	0.256786	0.526336	Keloid scar	216	UKB-SAIGE	European	404091	403875	dermatologic
OVGP1	Inverse variance weighted	35	0.116039	0.102412	0.257188	0.526391	Atrioventricular block, complete	587	UKB-SAIGE	European	381506	380919	circulatory system
OVGP1	Inverse variance weighted	35	0.112077	0.0993075	0.259074	0.52876	Prolapse of vaginal vault after hysterectomy	513	UKB-SAIGE	European	397243	396730	genitourinary
OVGP1	Inverse variance weighted	35	-0.257079	0.227802	0.2591	0.52876	Chromosomal anomalies	99	UKB-SAIGE	European	408036	407937	congenital anomalies
OVGP1	Inverse variance weighted	35	0.163524	0.145203	0.26009	0.53001	Symptoms involving respiratory system and other chest symptoms	308	UKB-SAIGE	European	399833	399525	respiratory
OVGP1	Inverse variance weighted	35	0.289068	0.257318	0.261272	0.531006	Pneumonia due to fungus (mycoses)	98	UKB-SAIGE	European	398636	398538	respiratory
OVGP1	Inverse variance weighted	35	-0.0303762	0.0270434	0.261337	0.531006	Pain in joint	8037	UKB-SAIGE	European	408961	400924	musculoskeletal
OVGP1	Inverse variance weighted	35	-0.067002	0.0598047	0.262566	0.532732	Respiratory failure	2018	UKB-SAIGE	European	399429	397411	respiratory
OVGP1	Inverse variance weighted	35	0.078652	0.0703208	0.263364	0.532809	Acid-base balance disorder	1161	UKB-SAIGE	European	402667	401506	endocrine/metabolic
OVGP1	Inverse variance weighted	35	0.077317	0.0691176	0.263298	0.532809	Ulceration of the lower GI tract	1063	UKB-SAIGE	European	335846	334783	digestive
OVGP1	Inverse variance weighted	35	0.188021	0.169119	0.266236	0.537843	Cancer of eye	176	UKB-SAIGE	European	407415	407239	neoplasms
OVGP1	Inverse variance weighted	35	0.048459	0.0437118	0.267601	0.539464	Lymphadenitis	2622	UKB-SAIGE	European	403997	401375	hematopoietic
OVGP1	Inverse variance weighted	35	-0.206779	0.186603	0.267808	0.539464	Disease of capillaries	144	UKB-SAIGE	European	400739	400595	circulatory system
OVGP1	Inverse variance weighted	35	0.133229	0.120613	0.269333	0.541757	Osteoarthrosis, localized, secondary	348	UKB-SAIGE	European	380870	380522	musculoskeletal
OVGP1	Inverse variance weighted	35	-0.0259169	0.0235097	0.270291	0.542128	Noninflammatory female genital disorders	9332	UKB-SAIGE	European	408961	399629	genitourinary
OVGP1	Inverse variance weighted	35	-0.0277064	0.0251209	0.27006	0.542128	Sebaceous cyst	8876	UKB-SAIGE	European	408131	399255	dermatologic
OVGP1	Inverse variance weighted	35	0.0163155	0.0148374	0.2715	0.543776	Other symptoms/disorders or the urinary system	24031	UKB-SAIGE	European	408961	384930	genitourinary
OVGP1	Inverse variance weighted	35	-0.184598	0.168086	0.2721	0.544201	Other disorders of ear	202	UKB-SAIGE	European	404764	404562	sense organs
OVGP1	Inverse variance weighted	35	-0.241889	0.220692	0.273059	0.544564	Chronic laryngitis	104	UKB-SAIGE	European	390149	390045	respiratory
OVGP1	Inverse variance weighted	35	-0.121095	0.110465	0.272977	0.544564	Adverse drug events and drug allergies	695	UKB-SAIGE	European	382492	381797	injuries & poisonings
OVGP1	Inverse variance weighted	35	-0.139984	0.128022	0.274202	0.546067	Open wound of neck	306	UKB-SAIGE	European	400732	400426	injuries & poisonings
OVGP1	Inverse variance weighted	35	-0.155867	0.142689	0.274678	0.54624	Nonrheumatic aortic valve disorders	248	UKB-SAIGE	European	402669	402421	circulatory system
OVGP1	Inverse variance weighted	35	0.0160782	0.0147538	0.275816	0.547724	Diaphragmatic hernia	27126	UKB-SAIGE	European	388743	361617	digestive
OVGP1	Inverse variance weighted	35	-0.169653	0.155956	0.276673	0.548651	Immunity deficiency	208	UKB-SAIGE	European	408680	408472	endocrine/metabolic
OVGP1	Inverse variance weighted	35	-0.13909	0.128357	0.278534	0.55156	Disorders secondary to childbirth, surgery, trauma	305	UKB-SAIGE	European	397035	396730	injuries & poisonings
OVGP1	Inverse variance weighted	35	0.0600458	0.0555609	0.279821	0.552811	Streptococcus infection	1644	UKB-SAIGE	European	395541	393897	infectious diseases
OVGP1	Inverse variance weighted	35	0.0536332	0.0496409	0.279954	0.552811	Hemoptysis	2073	UKB-SAIGE	European	408867	406794	respiratory
OVGP1	Inverse variance weighted	35	-0.116704	0.108164	0.28061	0.553327	Cystic kidney disease	431	UKB-SAIGE	European	407161	406730	congenital anomalies
OVGP1	Inverse variance weighted	35	-0.204322	0.190025	0.28227	0.555818	Non-proliferative glomerulonephritis	136	UKB-SAIGE	European	397738	397602	genitourinary
OVGP1	Inverse variance weighted	35	0.0227707	0.0212178	0.283186	0.556841	Breast cancer [female]	12671	UKB-SAIGE	European	401220	388549	neoplasms
OVGP1	Inverse variance weighted	35	0.13141	0.122666	0.28404	0.557368	Proteinuria	339	UKB-SAIGE	European	408569	408230	endocrine/metabolic
OVGP1	Inverse variance weighted	35	-0.332308	0.31033	0.28425	0.557368	Autism	54	UKB-SAIGE	European	408432	408378	mental disorders
OVGP1	Inverse variance weighted	35	-0.267978	0.250539	0.284797	0.557661	Acquired acanthosis nigricans	102	UKB-SAIGE	European	403977	403875	dermatologic
OVGP1	Inverse variance weighted	35	-0.0813093	0.0761572	0.285678	0.558606	Stricture of artery	873	UKB-SAIGE	European	401468	400595	circulatory system
OVGP1	Inverse variance weighted	35	0.0736005	0.0690595	0.286535	0.559501	Fracture of unspecified bones	1304	UKB-SAIGE	European	389069	387765	injuries & poisonings
OVGP1	Inverse variance weighted	35	-0.0414878	0.0390101	0.287549	0.560701	Symptoms and disorders of the joints	3634	UKB-SAIGE	European	406267	402633	musculoskeletal
OVGP1	Inverse variance weighted	35	0.140894	0.133246	0.290331	0.562215	Dermatophytosis / Dermatomycosis	286	UKB-SAIGE	European	406587	406301	infectious diseases
OVGP1	Inverse variance weighted	35	0.278521	0.262817	0.289256	0.562215	Neurofibromatosis	96	UKB-SAIGE	European	370700	370604	neoplasms
OVGP1	Inverse variance weighted	35	-0.274088	0.258858	0.289674	0.562215	Vascular disorders of kidney/hypertrophy	77	UKB-SAIGE	European	397679	397602	genitourinary
OVGP1	Inverse variance weighted	35	-0.152363	0.144071	0.290259	0.562215	Other specified erythematous conditions	244	UKB-SAIGE	European	402916	402672	dermatologic
OVGP1	Inverse variance weighted	35	-0.0270813	0.0255828	0.289792	0.562215	Diseases of sebaceous glands	8948	UKB-SAIGE	European	408203	399255	dermatologic
OVGP1	Inverse variance weighted	35	0.0704614	0.066693	0.290738	0.562227	Nontoxic nodular goiter	1143	UKB-SAIGE	European	392572	391429	endocrine/metabolic
OVGP1	Inverse variance weighted	35	-0.075349	0.0717386	0.293568	0.566872	Neoplasm of uncertain behavior	1412	UKB-SAIGE	European	372016	370604	neoplasms
OVGP1	Inverse variance weighted	35	-0.348027	0.331612	0.293949	0.566872	Dysthymic disorder	53	UKB-SAIGE	European	365529	365476	mental disorders
OVGP1	Inverse variance weighted	35	0.0675736	0.0645761	0.295368	0.568047	Periodontitis (acute or chronic)	1222	UKB-SAIGE	European	399358	398136	digestive
OVGP1	Inverse variance weighted	35	-0.0629968	0.0601706	0.295114	0.568047	Other disorders of gallbladder	1412	UKB-SAIGE	European	392719	391307	digestive
OVGP1	Inverse variance weighted	35	-0.145891	0.139537	0.295776	0.568051	Subdural hemorrhage	259	UKB-SAIGE	European	399276	399017	circulatory system
OVGP1	Inverse variance weighted	35	-0.320682	0.307387	0.296831	0.569012	Cancer of the mouth floor	54	UKB-SAIGE	European	406875	406821	neoplasms
OVGP1	Inverse variance weighted	35	0.150359	0.144444	0.297899	0.569012	Mineral deficiency NEC	242	UKB-SAIGE	European	406734	406492	endocrine/metabolic
OVGP1	Inverse variance weighted	35	-0.0726581	0.06979	0.297831	0.569012	Perforation of tympanic membrane	1044	UKB-SAIGE	European	405932	404888	sense organs
OVGP1	Inverse variance weighted	35	-0.253896	0.243677	0.297441	0.569012	Open wound of finger(s)	91	UKB-SAIGE	European	400517	400426	injuries & poisonings
OVGP1	Inverse variance weighted	35	0.0462789	0.0445903	0.299332	0.57097	Effects radiation NOS	3130	UKB-SAIGE	European	406425	403295	injuries & poisonings
OVGP1	Inverse variance weighted	35	0.118927	0.114852	0.300443	0.572312	Arterial embolism and thrombosis of lower extremity artery	557	UKB-SAIGE	European	401152	400595	circulatory system
OVGP1	Inverse variance weighted	35	0.109263	0.106066	0.302942	0.575886	Pancreatic cancer	589	UKB-SAIGE	European	393961	393372	neoplasms
OVGP1	Inverse variance weighted	35	0.0964213	0.0936384	0.303141	0.575886	Femoral hernia	651	UKB-SAIGE	European	362268	361617	digestive
OVGP1	Inverse variance weighted	35	0.0642248	0.0624493	0.303747	0.576256	Infertility, female	1370	UKB-SAIGE	European	379227	377857	genitourinary
OVGP1	Inverse variance weighted	35	0.0902008	0.0882624	0.306799	0.576636	Manlignant and unknown neoplasms of brain and nervous system	655	UKB-SAIGE	European	407894	407239	neoplasms
OVGP1	Inverse variance weighted	35	0.102988	0.100781	0.306827	0.576636	Disorders of iron metabolism	669	UKB-SAIGE	European	407503	406834	hematopoietic
OVGP1	Inverse variance weighted	35	-0.0349691	0.0342174	0.306795	0.576636	Sleep apnea	4471	UKB-SAIGE	European	408194	403723	neurological
OVGP1	Inverse variance weighted	35	0.0474502	0.0463195	0.305641	0.576636	Acute renal failure	4521	UKB-SAIGE	European	402123	397602	genitourinary
OVGP1	Inverse variance weighted	35	-0.0305878	0.0298513	0.305518	0.576636	stress incontinence, female	5924	UKB-SAIGE	European	405433	399509	genitourinary
OVGP1	Inverse variance weighted	35	-0.185322	0.180921	0.305681	0.576636	Difficulty in walking	156	UKB-SAIGE	European	402789	402633	musculoskeletal
OVGP1	Inverse variance weighted	35	-0.0856145	0.0834812	0.305102	0.576636	Congenital anomalies of genital organs	732	UKB-SAIGE	European	407462	406730	congenital anomalies
OVGP1	Inverse variance weighted	35	-0.153585	0.150589	0.307777	0.576876	Wheezing	221	UKB-SAIGE	European	400054	399833	respiratory
OVGP1	Inverse variance weighted	35	-0.0474647	0.0465328	0.307716	0.576876	Skull and face fracture and other intercranial injury	2957	UKB-SAIGE	European	408511	405554	injuries & poisonings
OVGP1	Inverse variance weighted	35	-0.0486964	0.0478433	0.308759	0.577943	Scar conditions and fibrosis of skin	2356	UKB-SAIGE	European	406231	403875	dermatologic
OVGP1	Inverse variance weighted	35	-0.0744984	0.0734455	0.310422	0.580283	Other disorders of pancreatic internal secretion	943	UKB-SAIGE	European	406329	405386	endocrine/metabolic
OVGP1	Inverse variance weighted	35	0.142495	0.141201	0.312895	0.582575	Viral hepatitis C	255	UKB-SAIGE	European	403571	403316	infectious diseases
OVGP1	Inverse variance weighted	35	-0.237533	0.235173	0.31248	0.582575	Eating disorder	90	UKB-SAIGE	European	408961	408871	mental disorders
OVGP1	Inverse variance weighted	35	0.0990047	0.0980094	0.312421	0.582575	Portal hypertension	529	UKB-SAIGE	European	400584	400055	digestive
OVGP1	Inverse variance weighted	35	0.261647	0.260014	0.314281	0.584379	Dermatophytosis of nail	76	UKB-SAIGE	European	406377	406301	infectious diseases
OVGP1	Inverse variance weighted	35	-0.0805378	0.0801085	0.314724	0.584428	Other dyschromia	783	UKB-SAIGE	European	403455	402672	dermatologic
OVGP1	Inverse variance weighted	35	-0.0464221	0.0463397	0.316451	0.586858	Acquired absence of breast	2415	UKB-SAIGE	European	389981	387566	neoplasms
OVGP1	Inverse variance weighted	35	-0.0847387	0.0849188	0.318338	0.589578	Anemia of chronic disease	702	UKB-SAIGE	European	390728	390026	hematopoietic
OVGP1	Inverse variance weighted	35	-0.0179198	0.0179927	0.319274	0.589753	Cataract	20352	UKB-SAIGE	European	408961	388609	sense organs
OVGP1	Inverse variance weighted	35	0.0642839	0.0644902	0.318861	0.589753	Aortic aneurysm	1374	UKB-SAIGE	European	401969	400595	circulatory system
OVGP1	Inverse variance weighted	35	-0.0394665	0.039701	0.320177	0.590643	Diseases of white blood cells	3788	UKB-SAIGE	European	405163	401375	hematopoietic
OVGP1	Inverse variance weighted	35	-0.0986221	0.0993977	0.321102	0.59157	Sicca syndrome	513	UKB-SAIGE	European	399917	399404	dermatologic
OVGP1	Inverse variance weighted	35	-0.0868452	0.0878212	0.322719	0.593768	Digestive congenital anomalies	703	UKB-SAIGE	European	407433	406730	congenital anomalies
OVGP1	Inverse variance weighted	35	-0.203175	0.205681	0.323243	0.593955	Supraventricular premature beats	117	UKB-SAIGE	European	381036	380919	circulatory system
OVGP1	Inverse variance weighted	35	-0.0562272	0.0570865	0.32465	0.595759	Thrombocytopenia	1563	UKB-SAIGE	European	407844	406281	hematopoietic
OVGP1	Inverse variance weighted	35	-0.231036	0.235173	0.325898	0.597267	Eating disorder	90	UKB-SAIGE	European	365566	365476	mental disorders
OVGP1	Inverse variance weighted	35	0.169419	0.17286	0.327041	0.597798	Hypertensive heart disease	169	UKB-SAIGE	European	330535	330366	circulatory system
OVGP1	Inverse variance weighted	35	-0.199846	0.203802	0.326796	0.597798	Gastritis and duodenitis, NOS	120	UKB-SAIGE	European	378244	378124	digestive
OVGP1	Inverse variance weighted	35	0.0496188	0.0507468	0.328187	0.599112	Other derangement of joint	2000	UKB-SAIGE	European	404633	402633	musculoskeletal
OVGP1	Inverse variance weighted	35	0.121013	0.123879	0.328637	0.599154	Pyogenic arthritis	328	UKB-SAIGE	European	366147	365819	musculoskeletal
OVGP1	Inverse variance weighted	35	-0.113349	0.116603	0.331007	0.600965	Benign neoplasm of parathyroid gland	371	UKB-SAIGE	European	407770	407399	neoplasms
OVGP1	Inverse variance weighted	35	-0.167825	0.172765	0.331345	0.600965	Other vitamin B12 deficiency anemia	178	UKB-SAIGE	European	390204	390026	hematopoietic
OVGP1	Inverse variance weighted	35	0.109517	0.112675	0.331062	0.600965	Second degree AV block	453	UKB-SAIGE	European	381372	380919	circulatory system
OVGP1	Inverse variance weighted	35	0.0148705	0.0152848	0.330604	0.600965	Cardiac dysrhythmias	24681	UKB-SAIGE	European	405600	380919	circulatory system
OVGP1	Inverse variance weighted	35	0.133419	0.138226	0.334436	0.603447	Keratitis	297	UKB-SAIGE	European	399603	399306	sense organs
OVGP1	Inverse variance weighted	35	0.09962	0.103162	0.334213	0.603447	Osteochondropathies	472	UKB-SAIGE	European	391513	391041	musculoskeletal
OVGP1	Inverse variance weighted	35	0.111807	0.115758	0.33411	0.603447	Congenital anomalies of limbs	449	UKB-SAIGE	European	408280	407831	congenital anomalies
OVGP1	Inverse variance weighted	35	0.0322569	0.0333946	0.334078	0.603447	Swelling of limb	4663	UKB-SAIGE	European	408131	403468	symptoms
OVGP1	Inverse variance weighted	35	0.124295	0.129528	0.337258	0.604861	Cancer of other female genital organs (excluding uterus and ovary)	306	UKB-SAIGE	European	390001	389695	neoplasms
OVGP1	Inverse variance weighted	35	-0.107496	0.111817	0.336376	0.604861	Bronchitis	631	UKB-SAIGE	European	376136	375505	respiratory
OVGP1	Inverse variance weighted	35	-0.0388041	0.0404146	0.33698	0.604861	Ulcerative colitis	3195	UKB-SAIGE	European	337978	334783	digestive
OVGP1	Inverse variance weighted	35	0.115691	0.120592	0.337376	0.604861	Nonspecific abnormal findings on radiological and other examination of biliary tract	349	UKB-SAIGE	European	391656	391307	digestive
OVGP1	Inverse variance weighted	35	-0.305475	0.31755	0.336062	0.604861	Postoperative shock	55	UKB-SAIGE	European	408525	408470	injuries & poisonings
OVGP1	Inverse variance weighted	35	0.0469816	0.0491025	0.338665	0.605938	Atrioventricular [AV] block	2125	UKB-SAIGE	European	383044	380919	circulatory system
OVGP1	Inverse variance weighted	35	0.0696462	0.0728168	0.338841	0.605938	Dysuria	1199	UKB-SAIGE	European	386129	384930	genitourinary
OVGP1	Inverse variance weighted	35	0.115022	0.120761	0.340853	0.608098	Suicidal ideation or attempt	343	UKB-SAIGE	European	365819	365476	mental disorders
OVGP1	Inverse variance weighted	35	0.0440847	0.0463106	0.341129	0.608098	Calculus of ureter	2417	UKB-SAIGE	European	403422	401005	genitourinary
OVGP1	Inverse variance weighted	35	0.0995927	0.104669	0.34135	0.608098	Nonspecific abnormal findings on radiological and other examination of other intrathoracic organs (echocardiogram, etc)	567	UKB-SAIGE	European	408830	408263	circulatory system
OVGP1	Inverse variance weighted	35	0.0193182	0.0203254	0.341886	0.608279	Irregular menstrual cycle/bleeding	15880	UKB-SAIGE	European	393737	377857	genitourinary
OVGP1	Inverse variance weighted	35	-0.0382261	0.0404399	0.344528	0.610074	Gout	3195	UKB-SAIGE	European	408393	405198	endocrine/metabolic
OVGP1	Inverse variance weighted	35	-0.0214356	0.022682	0.344635	0.610074	Obesity	10799	UKB-SAIGE	European	408792	397993	endocrine/metabolic
OVGP1	Inverse variance weighted	35	0.188172	0.198845	0.343985	0.610074	Chorioretinal inflammations, scars, and other disorders of choroid	171	UKB-SAIGE	European	397932	397761	sense organs
OVGP1	Inverse variance weighted	35	-0.204077	0.215677	0.344037	0.610074	Congenital musculoskeletal deformities of spine	110	UKB-SAIGE	European	407941	407831	congenital anomalies
OVGP1	Inverse variance weighted	35	0.173562	0.184271	0.346251	0.612161	Other nondiabetic retinopathy	161	UKB-SAIGE	European	397020	396859	sense organs
OVGP1	Inverse variance weighted	35	-0.177156	0.188656	0.34771	0.612424	Deficiency of humoral immunity	140	UKB-SAIGE	European	408612	408472	endocrine/metabolic
OVGP1	Inverse variance weighted	35	0.070272	0.0747897	0.347426	0.612424	Raynaud's syndrome	1148	UKB-SAIGE	European	401743	400595	circulatory system
OVGP1	Inverse variance weighted	35	0.134066	0.142544	0.34695	0.612424	Injury to blood vessels	249	UKB-SAIGE	European	408961	408712	injuries & poisonings
OVGP1	Inverse variance weighted	35	-0.193266	0.206236	0.348701	0.613398	Tuberculosis	168	UKB-SAIGE	European	394065	393897	infectious diseases
OVGP1	Inverse variance weighted	35	0.129126	0.138139	0.349914	0.614224	Impaired fasting glucose	265	UKB-SAIGE	European	389021	388756	endocrine/metabolic
OVGP1	Inverse variance weighted	35	0.0313787	0.0336302	0.350792	0.614224	Dizziness and giddiness (Light-headedness and vertigo)	4611	UKB-SAIGE	European	407438	402827	sense organs
OVGP1	Inverse variance weighted	35	-0.0652749	0.0699773	0.350923	0.614224	Glomerulonephritis	1033	UKB-SAIGE	European	398635	397602	genitourinary
OVGP1	Inverse variance weighted	35	0.136255	0.145816	0.350083	0.614224	Asphyxia and hypoxemia	238	UKB-SAIGE	European	408961	408723	respiratory
OVGP1	Inverse variance weighted	35	-0.262119	0.281704	0.352124	0.615558	Other symptoms referable to back	63	UKB-SAIGE	European	391980	391917	musculoskeletal
OVGP1	Inverse variance weighted	35	0.111835	0.120318	0.352629	0.615674	Dependence on respirator [Ventilator] or supplemental oxygen	391	UKB-SAIGE	European	397802	397411	respiratory
OVGP1	Inverse variance weighted	35	0.116493	0.125677	0.353965	0.616539	Develomental delays and disorders	496	UKB-SAIGE	European	408874	408378	mental disorders
OVGP1	Inverse variance weighted	35	0.217157	0.234295	0.354004	0.616539	Hemarthrosis	111	UKB-SAIGE	European	402744	402633	musculoskeletal
OVGP1	Inverse variance weighted	35	0.0648715	0.0700732	0.354567	0.616753	Cyst of kidney, acquired	1260	UKB-SAIGE	European	398862	397602	genitourinary
OVGP1	Inverse variance weighted	35	-0.116255	0.126043	0.356346	0.619079	Myeloid leukemia, acute	318	UKB-SAIGE	European	404784	404466	neoplasms
OVGP1	Inverse variance weighted	35	0.0801402	0.0872423	0.358308	0.620183	Subarachnoid hemorrhage	812	UKB-SAIGE	European	399829	399017	circulatory system
OVGP1	Inverse variance weighted	35	0.0285188	0.0310322	0.358091	0.620183	Cholelithiasis with other cholecystitis	5472	UKB-SAIGE	European	396779	391307	digestive
OVGP1	Inverse variance weighted	35	-0.0471624	0.0513338	0.358232	0.620183	Hammer toe (acquired)	1939	UKB-SAIGE	European	396853	394914	musculoskeletal
OVGP1	Inverse variance weighted	35	0.215511	0.235318	0.359757	0.621923	Cancer of other endocrine glands	90	UKB-SAIGE	European	407489	407399	neoplasms
OVGP1	Inverse variance weighted	35	-0.183868	0.200953	0.360202	0.621924	Cysts of oral soft tissues	125	UKB-SAIGE	European	403448	403323	digestive
OVGP1	Inverse variance weighted	35	-0.120357	0.13222	0.362677	0.625428	Personal history of diseases of blood and blood-forming organs	291	UKB-SAIGE	European	401666	401375	hematopoietic
OVGP1	Inverse variance weighted	35	0.0168119	0.0184928	0.363295	0.625725	Other ill-defined and unknown causes of morbidity and mortality	16398	UKB-SAIGE	European	408961	392563	symptoms
OVGP1	Inverse variance weighted	35	-0.163665	0.180302	0.364022	0.626208	Premenstrual tension syndromes	159	UKB-SAIGE	European	378016	377857	genitourinary
OVGP1	Inverse variance weighted	35	0.267506	0.295126	0.364717	0.626634	Poisoning by agents primarily affecting skin & mucous membrane, ophthalmological, otorhinolaryngological, & dental drugs	58	UKB-SAIGE	European	381855	381797	injuries & poisonings
OVGP1	Inverse variance weighted	35	0.133701	0.148204	0.36698	0.629401	Other disorders of lipoid metabolism	231	UKB-SAIGE	European	407768	407537	endocrine/metabolic
OVGP1	Inverse variance weighted	35	0.24021	0.266402	0.367226	0.629401	Other persistent mental disorders due to conditions classified elsewhere	71	UKB-SAIGE	European	402454	402383	mental disorders
OVGP1	Inverse variance weighted	35	-0.0208563	0.0231566	0.367767	0.62956	Other disorders of bladder	9933	UKB-SAIGE	European	404632	394699	genitourinary
OVGP1	Inverse variance weighted	35	-0.130704	0.145258	0.368223	0.629571	Hyperosmolality and/or hypernatremia	240	UKB-SAIGE	European	401746	401506	endocrine/metabolic
OVGP1	Inverse variance weighted	35	0.249435	0.280908	0.374562	0.632855	Secondary thrombocytopenia	73	UKB-SAIGE	European	406354	406281	hematopoietic
OVGP1	Inverse variance weighted	35	0.0692126	0.0780348	0.375109	0.632855	Dementias	956	UKB-SAIGE	European	403339	402383	mental disorders
OVGP1	Inverse variance weighted	35	0.231776	0.26112	0.374744	0.632855	Acute pulmonary heart disease	75	UKB-SAIGE	European	402450	402375	circulatory system
OVGP1	Inverse variance weighted	35	0.231776	0.26112	0.374744	0.632855	Pulmonary embolism and infarction, acute	75	UKB-SAIGE	European	402450	402375	circulatory system
OVGP1	Inverse variance weighted	35	0.021958	0.024694	0.373894	0.632855	Cerebrovascular disease	8742	UKB-SAIGE	European	407759	399017	circulatory system
OVGP1	Inverse variance weighted	35	0.120781	0.135489	0.37269	0.632855	Lung disease due to external agents	402	UKB-SAIGE	European	397813	397411	respiratory
OVGP1	Inverse variance weighted	35	0.0764081	0.0858189	0.373282	0.632855	Diseases of lips	684	UKB-SAIGE	European	404007	403323	digestive
OVGP1	Inverse variance weighted	35	0.078116	0.0877113	0.373142	0.632855	Vaginal enterocele, congenital or acquired	681	UKB-SAIGE	European	397411	396730	genitourinary
OVGP1	Inverse variance weighted	35	-0.0406554	0.0457581	0.37428	0.632855	Pain and other symptoms associated with female genital organs	3003	UKB-SAIGE	European	402512	399509	genitourinary
OVGP1	Inverse variance weighted	35	0.0941932	0.105803	0.373323	0.632855	Abnormal granulation tissue	457	UKB-SAIGE	European	404332	403875	dermatologic
OVGP1	Inverse variance weighted	35	0.0210556	0.0235932	0.372156	0.632855	Complications of surgical and medical procedures	9140	UKB-SAIGE	European	408961	399821	injuries & poisonings
OVGP1	Inverse variance weighted	35	0.268065	0.303874	0.377692	0.635683	Heart transplant/surgery	64	UKB-SAIGE	European	402898	402834	circulatory system
OVGP1	Inverse variance weighted	35	-0.0382944	0.043409	0.377681	0.635683	Other diseases of the teeth and supporting structures	2689	UKB-SAIGE	European	400825	398136	digestive
OVGP1	Inverse variance weighted	35	0.065519	0.0744812	0.379037	0.637182	Strabismus (not specified as paralytic)	918	UKB-SAIGE	European	402163	401245	sense organs
OVGP1	Inverse variance weighted	35	-0.0823286	0.0940531	0.381388	0.640367	Schizophrenia	571	UKB-SAIGE	European	366047	365476	mental disorders
OVGP1	Inverse variance weighted	35	0.23135	0.264894	0.382462	0.641401	Peripheral autonomic neuropathy	72	UKB-SAIGE	European	395281	395209	neurological
OVGP1	Inverse variance weighted	35	-0.137923	0.158284	0.383555	0.6417	Acute sinusitis	196	UKB-SAIGE	European	406643	406447	respiratory
OVGP1	Inverse variance weighted	35	0.241449	0.276941	0.383294	0.6417	Infertility, male	67	UKB-SAIGE	European	389161	389094	genitourinary
OVGP1	Inverse variance weighted	35	0.0487241	0.0560513	0.384696	0.642841	Abnormality of gait	1601	UKB-SAIGE	European	407818	406217	neurological
OVGP1	Inverse variance weighted	35	-0.0338668	0.0390646	0.385974	0.644209	Septicemia	4005	UKB-SAIGE	European	397902	393897	infectious diseases
OVGP1	Inverse variance weighted	35	0.0211614	0.0244437	0.386644	0.64456	Postmenopausal bleeding	9109	UKB-SAIGE	European	386966	377857	genitourinary
OVGP1	Inverse variance weighted	35	0.0149719	0.0174607	0.391188	0.651361	Benign neoplasm of colon	20204	UKB-SAIGE	European	406215	386011	neoplasms
OVGP1	Inverse variance weighted	35	0.0453482	0.0530798	0.392916	0.653233	Electrolyte imbalance	4123	UKB-SAIGE	European	405629	401506	endocrine/metabolic
OVGP1	Inverse variance weighted	35	0.0253579	0.0297018	0.393244	0.653233	Other disorders of liver	5847	UKB-SAIGE	European	405902	400055	digestive
OVGP1	Inverse variance weighted	35	-0.111863	0.131292	0.394202	0.654048	Other conditions or status of the mother complicating pregnancy, childbirth, or the puerperium	299	UKB-SAIGE	European	408961	408662	pregnancy complications
OVGP1	Inverse variance weighted	35	-0.078506	0.0925188	0.396137	0.655707	Early onset of delivery	617	UKB-SAIGE	European	401563	400946	pregnancy complications
OVGP1	Inverse variance weighted	35	0.265348	0.312654	0.39605	0.655707	Seborrheic dermatitis	53	UKB-SAIGE	European	402725	402672	dermatologic
OVGP1	Inverse variance weighted	35	0.0467405	0.0554866	0.399578	0.659845	Functional disorders of bladder	1664	UKB-SAIGE	European	396363	394699	genitourinary
OVGP1	Inverse variance weighted	35	0.0517737	0.0614235	0.399286	0.659845	Fracture of clavicle or scapula	1521	UKB-SAIGE	European	389286	387765	injuries & poisonings
OVGP1	Inverse variance weighted	35	0.0405372	0.0482348	0.400677	0.660881	Abnormal sputum	2167	UKB-SAIGE	European	408961	406794	respiratory
OVGP1	Inverse variance weighted	35	-0.145589	0.173454	0.401274	0.661088	Insomnia	166	UKB-SAIGE	European	403889	403723	neurological
OVGP1	Inverse variance weighted	35	-0.0184394	0.0221018	0.404116	0.664362	Overweight, obesity and other hyperalimentation	10968	UKB-SAIGE	European	408961	397993	endocrine/metabolic
OVGP1	Inverse variance weighted	35	-0.135958	0.162994	0.404209	0.664362	Congenital anomalies of intestine	229	UKB-SAIGE	European	406959	406730	congenital anomalies
OVGP1	Inverse variance weighted	35	-0.0176324	0.0212595	0.406883	0.667192	Other anemias	12256	UKB-SAIGE	European	402282	390026	hematopoietic
OVGP1	Inverse variance weighted	35	-0.0416992	0.05026	0.406726	0.667192	Other intestinal obstruction	3346	UKB-SAIGE	European	338129	334783	digestive
OVGP1	Inverse variance weighted	35	0.155152	0.187719	0.408512	0.669081	Acquired hemolytic anemias	143	UKB-SAIGE	European	390169	390026	hematopoietic
OVGP1	Inverse variance weighted	35	0.0195175	0.0236825	0.409865	0.669269	Intestinal infection	8991	UKB-SAIGE	European	408961	399970	infectious diseases
OVGP1	Inverse variance weighted	35	0.0208044	0.0252231	0.409477	0.669269	Reflux esophagitis	10551	UKB-SAIGE	European	379826	369275	digestive
OVGP1	Inverse variance weighted	35	-0.0353051	0.0428568	0.410058	0.669269	Degeneration of intervertebral disc	2846	UKB-SAIGE	European	394763	391917	musculoskeletal
OVGP1	Inverse variance weighted	35	-0.0294579	0.0361278	0.414855	0.669651	Malignant neoplasm of testis	2981	UKB-SAIGE	European	404769	401788	neoplasms
OVGP1	Inverse variance weighted	35	0.0362291	0.0446344	0.416971	0.669651	Lipoma of skin and subcutaneous tissue	4611	UKB-SAIGE	European	406224	401613	neoplasms
OVGP1	Inverse variance weighted	35	0.060559	0.074022	0.413288	0.669651	Coagulation defects	941	UKB-SAIGE	European	407222	406281	hematopoietic
OVGP1	Inverse variance weighted	35	-0.0431483	0.0529414	0.415061	0.669651	Purpura and other hemorrhagic conditions	1791	UKB-SAIGE	European	408072	406281	hematopoietic
OVGP1	Inverse variance weighted	35	0.177909	0.217723	0.413852	0.669651	Transient mental disorders due to conditions classified elsewhere	121	UKB-SAIGE	European	402504	402383	mental disorders
OVGP1	Inverse variance weighted	35	0.140547	0.172456	0.415089	0.669651	Psychosis	171	UKB-SAIGE	European	365647	365476	mental disorders
OVGP1	Inverse variance weighted	35	-0.117967	0.144583	0.414549	0.669651	Tympanosclerosis and middle ear disease related to otitis media	241	UKB-SAIGE	European	405129	404888	sense organs
OVGP1	Inverse variance weighted	35	0.0609225	0.0747159	0.41485	0.669651	Other dyspnea	912	UKB-SAIGE	European	400745	399833	respiratory
OVGP1	Inverse variance weighted	35	-0.0990298	0.121171	0.413771	0.669651	Dentofacial anomalies, including malocclusion	345	UKB-SAIGE	European	398481	398136	digestive
OVGP1	Inverse variance weighted	35	0.0862841	0.106208	0.416559	0.669651	Hemorrhage from gastrointestinal ulcer	617	UKB-SAIGE	European	402142	401525	digestive
OVGP1	Inverse variance weighted	35	-0.0676395	0.0833334	0.41698	0.669651	Noninflammatory disorders of ovary, fallopian tube, and broad ligament	730	UKB-SAIGE	European	400359	399629	genitourinary
OVGP1	Inverse variance weighted	35	0.0432648	0.0528734	0.413202	0.669651	Symptoms involving skin and other integumentary tissue	1816	UKB-SAIGE	European	408961	407145	symptoms
OVGP1	Inverse variance weighted	35	-0.0869186	0.105783	0.411266	0.669651	Chronic fatigue syndrome	593	UKB-SAIGE	European	406125	405532	symptoms
OVGP1	Inverse variance weighted	35	-0.0417089	0.0512372	0.415624	0.669651	Poisoning by psychotropic agents	1940	UKB-SAIGE	European	383737	381797	injuries & poisonings
OVGP1	Inverse variance weighted	35	-0.0827122	0.102149	0.418101	0.670684	Intracranial hemorrhage (injury)	508	UKB-SAIGE	European	406062	405554	injuries & poisonings
OVGP1	Inverse variance weighted	35	0.0350069	0.0433752	0.419624	0.672358	Abnormal movement	2744	UKB-SAIGE	European	408961	406217	neurological
OVGP1	Inverse variance weighted	35	0.0684482	0.0849612	0.42045	0.672911	Intracerebral hemorrhage	700	UKB-SAIGE	European	399717	399017	circulatory system
OVGP1	Inverse variance weighted	35	0.0787271	0.0982118	0.422781	0.673852	Abnormal glucose	685	UKB-SAIGE	European	389441	388756	endocrine/metabolic
OVGP1	Inverse variance weighted	35	0.0422352	0.0527632	0.423441	0.673852	Pulmonary collapse; interstitial and compensatory emphysema	2005	UKB-SAIGE	European	399416	397411	respiratory
OVGP1	Inverse variance weighted	35	0.0940814	0.117297	0.422507	0.673852	Pyogenic granuloma	362	UKB-SAIGE	European	397997	397635	dermatologic
OVGP1	Inverse variance weighted	35	-0.247013	0.308273	0.42297	0.673852	Changes in skin texture	108	UKB-SAIGE	European	403515	403407	dermatologic
OVGP1	Inverse variance weighted	35	-0.250629	0.312492	0.422534	0.673852	Anomalies of respiratory system, congenital	51	UKB-SAIGE	European	408638	408587	congenital anomalies
OVGP1	Inverse variance weighted	35	0.0361017	0.0452337	0.424805	0.675256	Cerebral ischemia	2920	UKB-SAIGE	European	401937	399017	circulatory system
OVGP1	Inverse variance weighted	35	0.0998235	0.125472	0.426272	0.676821	Suicide or self-inflicted injury	319	UKB-SAIGE	European	365795	365476	mental disorders
OVGP1	Inverse variance weighted	35	-0.0736007	0.0926175	0.426803	0.676898	Chronic pulmonary heart disease	590	UKB-SAIGE	European	402965	402375	circulatory system
OVGP1	Inverse variance weighted	35	0.062649	0.0791892	0.428868	0.677108	Secondary malignancy of brain/spine	806	UKB-SAIGE	European	371410	370604	neoplasms
OVGP1	Inverse variance weighted	35	-0.0642121	0.0810333	0.428118	0.677108	Benign neoplasm of brain, cranial nerves, meninges	774	UKB-SAIGE	European	408013	407239	neoplasms
OVGP1	Inverse variance weighted	35	0.146866	0.185147	0.427638	0.677108	Toxic gastroenteritis and colitis	149	UKB-SAIGE	European	387487	387338	digestive
OVGP1	Inverse variance weighted	35	-0.0319834	0.0403977	0.428527	0.677108	Obstetrical/birth trauma	5335	UKB-SAIGE	European	406372	401037	pregnancy complications
OVGP1	Inverse variance weighted	35	-0.0247954	0.0314426	0.430352	0.678687	Sleep disorders	5238	UKB-SAIGE	European	408961	403723	neurological
OVGP1	Inverse variance weighted	35	0.16696	0.212796	0.432688	0.680077	Atherosclerosis of renal artery	113	UKB-SAIGE	European	400708	400595	circulatory system
OVGP1	Inverse variance weighted	35	0.0282811	0.0359844	0.431911	0.680077	Diseases of the oral soft tissues, excluding lesions specific for gingiva and tongue	3939	UKB-SAIGE	European	407262	403323	digestive
OVGP1	Inverse variance weighted	35	0.0960791	0.122428	0.432583	0.680077	Multiple gestation	347	UKB-SAIGE	European	408961	408614	pregnancy complications
OVGP1	Inverse variance weighted	35	-0.0486215	0.0621786	0.434235	0.681744	Problems associated with amniotic cavity and membranes	1404	UKB-SAIGE	European	407398	405994	pregnancy complications
OVGP1	Inverse variance weighted	35	0.0457283	0.0586256	0.435388	0.68279	Heart valve replaced	1499	UKB-SAIGE	European	403920	402421	circulatory system
OVGP1	Inverse variance weighted	35	-0.241072	0.310438	0.437422	0.685213	Complications of in utero procedures	53	UKB-SAIGE	European	408961	408908	injuries & poisonings
OVGP1	Inverse variance weighted	35	0.0276787	0.0357224	0.43844	0.686041	Frequency of urination and polyuria	4037	UKB-SAIGE	European	388967	384930	genitourinary
OVGP1	Inverse variance weighted	35	0.11024	0.143429	0.442129	0.689181	Cancer of oropharynx	246	UKB-SAIGE	European	407067	406821	neoplasms
OVGP1	Inverse variance weighted	35	0.102405	0.13307	0.44156	0.689181	Anemia in neoplastic disease	417	UKB-SAIGE	European	390443	390026	hematopoietic
OVGP1	Inverse variance weighted	35	0.0651349	0.0847973	0.442413	0.689181	Bipolar	1064	UKB-SAIGE	European	366540	365476	mental disorders
OVGP1	Inverse variance weighted	35	-0.111032	0.144534	0.442364	0.689181	Concussion	245	UKB-SAIGE	European	405799	405554	injuries & poisonings
OVGP1	Inverse variance weighted	35	0.142778	0.187077	0.445342	0.692206	Other hypertensive complications	144	UKB-SAIGE	European	330510	330366	circulatory system
OVGP1	Inverse variance weighted	35	0.0113338	0.0148384	0.444979	0.692206	Ischemic Heart Disease	31355	UKB-SAIGE	European	408458	377103	circulatory system
OVGP1	Inverse variance weighted	35	-0.0345429	0.0454077	0.44682	0.692606	Type 1 diabetes	2660	UKB-SAIGE	European	391416	388756	endocrine/metabolic
OVGP1	Inverse variance weighted	35	0.155496	0.204295	0.446577	0.692606	Congenital anomalies of skin	120	UKB-SAIGE	European	402792	402672	dermatologic
OVGP1	Inverse variance weighted	35	0.0274977	0.0361675	0.447082	0.692606	Other hypertrophic and atrophic conditions of skin	4804	UKB-SAIGE	European	408679	403875	dermatologic
OVGP1	Inverse variance weighted	35	-0.138126	0.182623	0.449443	0.693922	Myeloid leukemia, chronic	153	UKB-SAIGE	European	404619	404466	neoplasms
OVGP1	Inverse variance weighted	35	0.177831	0.236367	0.451839	0.693922	Amyloidosis	108	UKB-SAIGE	European	408338	408230	endocrine/metabolic
OVGP1	Inverse variance weighted	35	-0.14567	0.193241	0.450954	0.693922	Infantile cerebral palsy	145	UKB-SAIGE	European	395354	395209	neurological
OVGP1	Inverse variance weighted	35	-0.0850094	0.112334	0.449198	0.693922	Sinoatrial node dysfunction (Bradycardia)	403	UKB-SAIGE	European	381322	380919	circulatory system
OVGP1	Inverse variance weighted	35	0.0652325	0.0865529	0.451046	0.693922	Acute periodontitis	668	UKB-SAIGE	European	398804	398136	digestive
OVGP1	Inverse variance weighted	35	0.0750256	0.0992772	0.449818	0.693922	Umbilical cord complications during labor and delivery	533	UKB-SAIGE	European	401570	401037	pregnancy complications
OVGP1	Inverse variance weighted	35	0.117928	0.156646	0.451551	0.693922	Localized superficial swelling, mass, or lump	284	UKB-SAIGE	European	403691	403407	symptoms
OVGP1	Inverse variance weighted	35	0.211323	0.280915	0.451891	0.693922	Other specified diffuse diseases of connective tissue	64	UKB-SAIGE	European	399468	399404	dermatologic
OVGP1	Inverse variance weighted	35	0.0710034	0.0945349	0.452604	0.694256	Adverse effects of sedatives or other central nervous system depressants and anesthetics	588	UKB-SAIGE	European	382385	381797	injuries & poisonings
OVGP1	Inverse variance weighted	35	-0.0476491	0.0636011	0.453745	0.695246	Other acquired deformities of limbs	1649	UKB-SAIGE	European	396563	394914	musculoskeletal
OVGP1	Inverse variance weighted	35	-0.0373469	0.0499094	0.454283	0.695311	Abnormal findings examination of lungs	2500	UKB-SAIGE	European	408961	406461	respiratory
OVGP1	Inverse variance weighted	35	-0.0263885	0.0353044	0.454788	0.695324	Other diseases of blood and blood-forming organs	4177	UKB-SAIGE	European	405552	401375	hematopoietic
OVGP1	Inverse variance weighted	35	-0.0982342	0.132023	0.456833	0.696174	Thyroiditis	293	UKB-SAIGE	European	391722	391429	endocrine/metabolic
OVGP1	Inverse variance weighted	35	-0.0378181	0.0507924	0.456536	0.696174	Acute upper respiratory infections of multiple or unspecified sites	2335	UKB-SAIGE	European	408782	406447	respiratory
OVGP1	Inverse variance weighted	35	0.0781172	0.104767	0.455893	0.696174	Chronic periodontitis	561	UKB-SAIGE	European	398697	398136	digestive
OVGP1	Inverse variance weighted	35	-0.0873506	0.117725	0.458093	0.697336	Infectious and parasitic complications affecting pregnancy	381	UKB-SAIGE	European	408961	408580	pregnancy complications
OVGP1	Inverse variance weighted	35	-0.0569782	0.0772328	0.460669	0.700199	Schizophrenia and other psychotic disorders	850	UKB-SAIGE	European	366326	365476	mental disorders
OVGP1	Inverse variance weighted	35	0.0246187	0.03343	0.461472	0.700199	Superficial cellulitis and abscess	7451	UKB-SAIGE	European	405086	397635	dermatologic
OVGP1	Inverse variance weighted	35	0.162465	0.220392	0.461021	0.700199	Poisoning by water, mineral, and uric acid metabolism drugs	102	UKB-SAIGE	European	381899	381797	injuries & poisonings
OVGP1	Inverse variance weighted	35	-0.083987	0.114312	0.462512	0.700262	Vitamin D deficiency	448	UKB-SAIGE	European	406940	406492	endocrine/metabolic
OVGP1	Inverse variance weighted	35	0.0794839	0.108146	0.462357	0.700262	Arthropathy associated with infections	427	UKB-SAIGE	European	366246	365819	musculoskeletal
OVGP1	Inverse variance weighted	35	-0.149588	0.204054	0.46351	0.700278	Folate-deficiency anemia	186	UKB-SAIGE	European	390212	390026	hematopoietic
OVGP1	Inverse variance weighted	35	0.0146629	0.0200023	0.463522	0.700278	Hemorrhage of rectum and anus	13222	UKB-SAIGE	European	398379	385157	digestive
OVGP1	Inverse variance weighted	35	0.0484704	0.0666298	0.466945	0.70469	Endometrial hyperplasia	1133	UKB-SAIGE	European	397517	396384	genitourinary
OVGP1	Inverse variance weighted	35	0.0349063	0.0481643	0.468616	0.706451	Psoriasis	2237	UKB-SAIGE	European	400436	398199	dermatologic
OVGP1	Inverse variance weighted	35	0.0578659	0.0799866	0.469407	0.706883	Acidosis	1055	UKB-SAIGE	European	402561	401506	endocrine/metabolic
OVGP1	Inverse variance weighted	35	0.0292636	0.0405568	0.470574	0.707122	Seborrheic keratosis	3092	UKB-SAIGE	European	406531	403439	dermatologic
OVGP1	Inverse variance weighted	35	0.112044	0.155164	0.470235	0.707122	Congenital deformities of feet	210	UKB-SAIGE	European	408041	407831	congenital anomalies
OVGP1	Inverse variance weighted	35	0.0917178	0.12777	0.472858	0.708277	Leukoplakia of oral mucosa	308	UKB-SAIGE	European	403631	403323	digestive
OVGP1	Inverse variance weighted	35	0.0334451	0.0464864	0.471857	0.708277	Sciatica	2383	UKB-SAIGE	European	407864	405481	symptoms
OVGP1	Inverse variance weighted	35	0.121217	0.168693	0.472409	0.708277	Open wound of foot except toe(s) alone	179	UKB-SAIGE	European	400605	400426	injuries & poisonings
OVGP1	Inverse variance weighted	35	-0.0572014	0.0798192	0.473598	0.708628	Chronic glomerulonephritis, NOS	845	UKB-SAIGE	European	398447	397602	genitourinary
OVGP1	Inverse variance weighted	35	-0.110702	0.155087	0.47535	0.710491	Chronic lymphocytic thyroiditis	210	UKB-SAIGE	European	391639	391429	endocrine/metabolic
OVGP1	Inverse variance weighted	35	-0.111772	0.157733	0.478562	0.71192	Tension headache	315	UKB-SAIGE	European	365791	365476	mental disorders
OVGP1	Inverse variance weighted	35	-0.0718382	0.101561	0.479353	0.71192	Uveitis, noninfectious or NOS	486	UKB-SAIGE	European	399792	399306	sense organs
OVGP1	Inverse variance weighted	35	0.122956	0.173652	0.478909	0.71192	Acute laryngitis and tracheitis	166	UKB-SAIGE	European	406613	406447	respiratory
OVGP1	Inverse variance weighted	35	0.0209744	0.0296393	0.479159	0.71192	Pneumococcal pneumonia	5951	UKB-SAIGE	European	404489	398538	respiratory
OVGP1	Inverse variance weighted	35	-0.0287416	0.040517	0.478093	0.71192	Intestinal obstruction without mention of hernia	3994	UKB-SAIGE	European	338777	334783	digestive
OVGP1	Inverse variance weighted	35	-0.155397	0.219477	0.478926	0.71192	Infusion and transfusion reaction	104	UKB-SAIGE	European	404921	404817	injuries & poisonings
OVGP1	Inverse variance weighted	35	0.0375455	0.0531525	0.479956	0.712062	Intracranial hemorrhage	1796	UKB-SAIGE	European	400813	399017	circulatory system
OVGP1	Inverse variance weighted	35	-0.0363695	0.0516217	0.481097	0.713	Cancer of other lymphoid, histiocytic tissue	2270	UKB-SAIGE	European	406736	404466	neoplasms
OVGP1	Inverse variance weighted	35	0.0287077	0.0408252	0.48194	0.713037	Abnormal findings on examination of urine	3547	UKB-SAIGE	European	408961	405414	genitourinary
OVGP1	Inverse variance weighted	35	0.0657571	0.0935557	0.482139	0.713037	Other congenital musculoskeletal anomalies	594	UKB-SAIGE	European	408425	407831	congenital anomalies
OVGP1	Inverse variance weighted	35	0.0389976	0.0556355	0.483336	0.714053	Ileostomy status	1660	UKB-SAIGE	European	336443	334783	digestive
OVGP1	Inverse variance weighted	35	0.185525	0.267006	0.487158	0.716222	Arthropod-borne diseases	70	UKB-SAIGE	European	408499	408429	infectious diseases
OVGP1	Inverse variance weighted	35	-0.0820831	0.118067	0.486914	0.716222	Cancer of bone and connective tissue	424	UKB-SAIGE	European	408961	408537	neoplasms
OVGP1	Inverse variance weighted	35	0.0522239	0.0754702	0.48895	0.716222	Extrapyramidal disease and abnormal movement disorders	891	UKB-SAIGE	European	396100	395209	neurological
OVGP1	Inverse variance weighted	35	0.0601347	0.0866384	0.487627	0.716222	Arterial embolism and thrombosis	921	UKB-SAIGE	European	401516	400595	circulatory system
OVGP1	Inverse variance weighted	35	-0.0806851	0.116372	0.488097	0.716222	Bronchopneumonia and lung abscess	375	UKB-SAIGE	European	398913	398538	respiratory
OVGP1	Inverse variance weighted	35	-0.0380585	0.0547845	0.487247	0.716222	Respiratory failure, insufficiency, arrest	2565	UKB-SAIGE	European	399976	397411	respiratory
OVGP1	Inverse variance weighted	35	0.0637871	0.0922764	0.489401	0.716222	Disorders of sweat glands	817	UKB-SAIGE	European	400072	399255	dermatologic
OVGP1	Inverse variance weighted	35	-0.0794425	0.113975	0.485792	0.716222	Dermatitis due to solar radiation	390	UKB-SAIGE	European	405207	404817	injuries & poisonings
OVGP1	Inverse variance weighted	35	0.0148496	0.0214347	0.488445	0.716222	Allergy/adverse effect of penicillin	16090	UKB-SAIGE	European	397887	381797	injuries & poisonings
OVGP1	Inverse variance weighted	35	-0.064306	0.0936727	0.4924	0.719859	Burns	579	UKB-SAIGE	European	408961	408382	injuries & poisonings
OVGP1	Inverse variance weighted	35	0.0476632	0.0705694	0.499416	0.720259	Neoplasm of unspecified nature of digestive system	1056	UKB-SAIGE	European	394428	393372	neoplasms
OVGP1	Inverse variance weighted	35	0.0511451	0.075895	0.50038	0.720259	Vitamin deficiency	1208	UKB-SAIGE	European	407700	406492	endocrine/metabolic
OVGP1	Inverse variance weighted	35	-0.0463827	0.0677364	0.4935	0.720259	Multiple sclerosis	1356	UKB-SAIGE	European	396565	395209	neurological
OVGP1	Inverse variance weighted	35	-0.0798018	0.118341	0.500095	0.720259	Myopathy	359	UKB-SAIGE	European	407211	406852	neurological
OVGP1	Inverse variance weighted	35	-0.139317	0.205824	0.498487	0.720259	Retinal hemorrhage/ischemia	116	UKB-SAIGE	European	396975	396859	sense organs
OVGP1	Inverse variance weighted	35	-0.165374	0.243643	0.497293	0.720259	Keratoconus	87	UKB-SAIGE	European	397848	397761	sense organs
OVGP1	Inverse variance weighted	35	-0.0660096	0.0977304	0.499406	0.720259	Amblyopia	538	UKB-SAIGE	European	406192	405654	sense organs
OVGP1	Inverse variance weighted	35	-0.0674474	0.0993103	0.497037	0.720259	Tinnitus	515	UKB-SAIGE	European	405077	404562	sense organs
OVGP1	Inverse variance weighted	35	-0.0550859	0.0808523	0.495672	0.720259	Abdominal aortic aneurysm	903	UKB-SAIGE	European	401498	400595	circulatory system
OVGP1	Inverse variance weighted	35	0.0876332	0.128902	0.496603	0.720259	Cysts of the jaws	329	UKB-SAIGE	European	398465	398136	digestive
OVGP1	Inverse variance weighted	35	0.0263623	0.0388757	0.497697	0.720259	Other disorders of stomach and duodenum	3404	UKB-SAIGE	European	381528	378124	digestive
OVGP1	Inverse variance weighted	35	-0.0487164	0.0718276	0.497619	0.720259	Renal failure NOS	1412	UKB-SAIGE	European	399014	397602	genitourinary
OVGP1	Inverse variance weighted	35	-0.222205	0.328229	0.498416	0.720259	Abnormal mammogram	57	UKB-SAIGE	European	401803	401746	genitourinary
OVGP1	Inverse variance weighted	35	-0.0339127	0.0496257	0.494374	0.720259	Other and unspecified disorders of back	2077	UKB-SAIGE	European	393994	391917	musculoskeletal
OVGP1	Inverse variance weighted	35	0.0705369	0.103059	0.493704	0.720259	Traumatic amputation	476	UKB-SAIGE	European	400902	400426	injuries & poisonings
OVGP1	Inverse variance weighted	35	-0.0608362	0.0906111	0.501967	0.721802	Diseases of the salivary glands	710	UKB-SAIGE	European	404033	403323	digestive
OVGP1	Inverse variance weighted	35	0.204075	0.304651	0.502945	0.722468	Arterial dissection	55	UKB-SAIGE	European	400650	400595	circulatory system
OVGP1	Inverse variance weighted	35	-0.0724684	0.108392	0.503764	0.722904	Cholesterolosis of gallbladder	458	UKB-SAIGE	European	391765	391307	digestive
OVGP1	Inverse variance weighted	35	0.0273646	0.0411261	0.505805	0.725091	Disorders of fluid, electrolyte, and acid-base balance	7455	UKB-SAIGE	European	408961	401506	endocrine/metabolic
OVGP1	Inverse variance weighted	35	-0.0826778	0.124509	0.50667	0.725588	Congenital anomalies of face and neck	324	UKB-SAIGE	European	408911	408587	congenital anomalies
OVGP1	Inverse variance weighted	35	-0.0269843	0.0408535	0.508925	0.727333	Peritoneal adhesions (postoperative) (postinfection)	3108	UKB-SAIGE	European	390446	387338	digestive
OVGP1	Inverse variance weighted	35	0.117226	0.177429	0.50881	0.727333	Complication of amputation stump	171	UKB-SAIGE	European	400597	400426	injuries & poisonings
OVGP1	Inverse variance weighted	35	0.171433	0.260014	0.509691	0.727474	Hyperaldosteronism	76	UKB-SAIGE	European	405462	405386	endocrine/metabolic
OVGP1	Inverse variance weighted	35	-0.0963038	0.146194	0.510062	0.727474	Encephalopathy, not elsewhere classified	237	UKB-SAIGE	European	395446	395209	neurological
OVGP1	Inverse variance weighted	35	0.0920363	0.140244	0.511658	0.729008	Hodgkin's disease	258	UKB-SAIGE	European	404724	404466	neoplasms
OVGP1	Inverse variance weighted	35	0.0143726	0.0219492	0.512587	0.72959	Coronary atherosclerosis	20023	UKB-SAIGE	European	397126	377103	circulatory system
OVGP1	Inverse variance weighted	35	0.173247	0.266411	0.515499	0.730836	Anomalies of pupillary function	71	UKB-SAIGE	European	401316	401245	sense organs
OVGP1	Inverse variance weighted	35	-0.0230009	0.0352828	0.514464	0.730836	Heart valve disorders	4239	UKB-SAIGE	European	406660	402421	circulatory system
OVGP1	Inverse variance weighted	35	-0.0426999	0.0655152	0.514559	0.730836	Periapical abscess	1177	UKB-SAIGE	European	399313	398136	digestive
OVGP1	Inverse variance weighted	35	-0.0254225	0.0391465	0.516068	0.730836	Other disorders of peritoneum	3308	UKB-SAIGE	European	390646	387338	digestive
OVGP1	Inverse variance weighted	35	-0.0580057	0.0892706	0.515838	0.730836	Myalgia and myositis unspecified	642	UKB-SAIGE	European	408961	408319	symptoms
OVGP1	Inverse variance weighted	35	0.0332754	0.0513416	0.516909	0.731287	Other nonmalignant breast conditions	1983	UKB-SAIGE	European	408961	406978	genitourinary
OVGP1	Inverse variance weighted	35	0.0172353	0.0266524	0.517845	0.731874	Prolapse of vaginal walls	7462	UKB-SAIGE	European	404192	396730	genitourinary
OVGP1	Inverse variance weighted	35	0.0553009	0.0856557	0.518526	0.732099	Disorders of the pituitary gland and its hypothalamic control	693	UKB-SAIGE	European	406079	405386	endocrine/metabolic
OVGP1	Inverse variance weighted	35	0.168679	0.262066	0.519803	0.732426	Acute (transverse) myelitis	74	UKB-SAIGE	European	407962	407888	neurological
OVGP1	Inverse variance weighted	35	0.0240046	0.0372917	0.519771	0.732426	Spinal stenosis	3733	UKB-SAIGE	European	395650	391917	musculoskeletal
OVGP1	Inverse variance weighted	35	0.0249587	0.0390071	0.52227	0.735163	Disorders of uterus, NEC	3336	UKB-SAIGE	European	402965	399629	genitourinary
OVGP1	Inverse variance weighted	35	-0.0166755	0.0261518	0.523707	0.736144	Benign neoplasm of skin	7722	UKB-SAIGE	European	408340	400618	neoplasms
OVGP1	Inverse variance weighted	35	-0.0279475	0.0439734	0.525067	0.736144	Decreased white blood cell count	3184	UKB-SAIGE	European	404559	401375	hematopoietic
OVGP1	Inverse variance weighted	35	-0.0279475	0.0439734	0.525067	0.736144	Neutropenia	3184	UKB-SAIGE	European	404559	401375	hematopoietic
OVGP1	Inverse variance weighted	35	0.0405084	0.0636495	0.524497	0.736144	Late effects of cerebrovascular disease	1263	UKB-SAIGE	European	400280	399017	circulatory system
OVGP1	Inverse variance weighted	35	-0.0902476	0.142676	0.527036	0.738166	Acquired deformities of finger	248	UKB-SAIGE	European	395162	394914	musculoskeletal
OVGP1	Inverse variance weighted	35	0.109943	0.174075	0.527659	0.738302	Other hypertrophic cardiomyopathy	163	UKB-SAIGE	European	405942	405779	circulatory system
OVGP1	Inverse variance weighted	35	0.136306	0.217302	0.530486	0.741516	Autoimmune hemolytic anemias	107	UKB-SAIGE	European	390133	390026	hematopoietic
OVGP1	Inverse variance weighted	35	-0.0633348	0.101454	0.53245	0.743521	Gram positive septicemia	492	UKB-SAIGE	European	394389	393897	infectious diseases
OVGP1	Inverse variance weighted	35	-0.0251583	0.0403889	0.533348	0.744034	Complication of internal orthopedic device	3167	UKB-SAIGE	European	398096	394929	injuries & poisonings
OVGP1	Inverse variance weighted	35	-0.11419	0.183808	0.534437	0.744812	Other disorders of neurohypophysis	158	UKB-SAIGE	European	405544	405386	endocrine/metabolic
OVGP1	Inverse variance weighted	35	-0.0612052	0.0991057	0.536855	0.747439	Other disorders of cervical region	521	UKB-SAIGE	European	392438	391917	musculoskeletal
OVGP1	Inverse variance weighted	35	-0.150545	0.244864	0.53868	0.749236	Specific nonpsychotic mental disorders due to brain damage	85	UKB-SAIGE	European	402468	402383	mental disorders
OVGP1	Inverse variance weighted	35	-0.147671	0.241761	0.541324	0.751044	Other symptoms involving urinary system	89	UKB-SAIGE	European	385019	384930	genitourinary
OVGP1	Inverse variance weighted	35	-0.0442867	0.0726336	0.542042	0.751044	Ingrowing nail	970	UKB-SAIGE	European	403327	402357	dermatologic
OVGP1	Inverse variance weighted	35	0.163237	0.268131	0.542659	0.751044	Postlaminectomy syndrome	69	UKB-SAIGE	European	391986	391917	musculoskeletal
OVGP1	Inverse variance weighted	35	-0.0189341	0.0309951	0.541283	0.751044	Osteoporosis, osteopenia and pathological fracture	7682	UKB-SAIGE	European	408961	401279	musculoskeletal
OVGP1	Inverse variance weighted	35	-0.0624421	0.102558	0.542627	0.751044	Traumatic arthropathy	528	UKB-SAIGE	European	391985	391457	injuries & poisonings
OVGP1	Inverse variance weighted	35	-0.0399103	0.0656566	0.543278	0.751159	Congestive heart failure (CHF) NOS	2031	UKB-SAIGE	European	404865	402834	circulatory system
OVGP1	Inverse variance weighted	35	0.121336	0.200404	0.544875	0.752626	Alopecia	127	UKB-SAIGE	European	402484	402357	dermatologic
OVGP1	Inverse variance weighted	35	0.0323048	0.0535683	0.54647	0.753398	Disorders of mineral metabolism	2127	UKB-SAIGE	European	408961	406834	endocrine/metabolic
OVGP1	Inverse variance weighted	35	0.0393482	0.0652541	0.546509	0.753398	Noninflammatory disorders of vagina	1776	UKB-SAIGE	European	401405	399629	genitourinary
OVGP1	Inverse variance weighted	35	-0.0209925	0.0349068	0.547582	0.754135	Renal failure	6985	UKB-SAIGE	European	404587	397602	genitourinary
OVGP1	Inverse variance weighted	35	0.0456404	0.0760348	0.548335	0.754431	Injuries to the nervous system	1315	UKB-SAIGE	European	408811	407496	injuries & poisonings
OVGP1	Inverse variance weighted	35	0.0605208	0.101618	0.551462	0.757991	Cancer of brain	486	UKB-SAIGE	European	407725	407239	neoplasms
OVGP1	Inverse variance weighted	35	-0.149937	0.25238	0.552451	0.758605	Urinary complications NEC	78	UKB-SAIGE	European	394777	394699	genitourinary
OVGP1	Inverse variance weighted	35	0.0229568	0.0388732	0.554818	0.760366	Appendiceal conditions	3409	UKB-SAIGE	European	408961	405552	digestive
OVGP1	Inverse variance weighted	35	0.0764388	0.129301	0.554408	0.760366	Preeclampsia and eclampsia	307	UKB-SAIGE	European	408154	407847	pregnancy complications
OVGP1	Inverse variance weighted	35	-0.155683	0.264043	0.555451	0.760491	Corneal edema	80	UKB-SAIGE	European	397841	397761	sense organs
OVGP1	Inverse variance weighted	35	0.0217351	0.037282	0.559899	0.765812	Cancer of urinary organs (incl. kidney and bladder)	4165	UKB-SAIGE	European	408961	404796	neoplasms
OVGP1	Inverse variance weighted	35	0.123617	0.212731	0.561176	0.765812	Nerve plexus lesions	114	UKB-SAIGE	European	394181	394067	neurological
OVGP1	Inverse variance weighted	35	0.0439577	0.075681	0.561355	0.765812	Epiphora	899	UKB-SAIGE	European	402144	401245	sense organs
OVGP1	Inverse variance weighted	35	0.0633934	0.109189	0.561522	0.765812	Peptic ulcer, site unspecified	425	UKB-SAIGE	European	401950	401525	digestive
OVGP1	Inverse variance weighted	35	-0.0213257	0.0368378	0.562651	0.766605	Palpitations	3832	UKB-SAIGE	European	384751	380919	circulatory system
OVGP1	Inverse variance weighted	35	0.0564105	0.0979344	0.564613	0.768532	Cancer of brain and nervous system	531	UKB-SAIGE	European	407770	407239	neoplasms
OVGP1	Inverse variance weighted	35	0.112383	0.196367	0.567112	0.771185	Other congenital anomalies of lower limb, including pelvic girdle	162	UKB-SAIGE	European	407993	407831	congenital anomalies
OVGP1	Inverse variance weighted	35	0.0219455	0.038604	0.56971	0.773967	Diffuse diseases of connective tissue	3463	UKB-SAIGE	European	402867	399404	dermatologic
OVGP1	Inverse variance weighted	35	0.0113024	0.0200535	0.573018	0.776445	Skin cancer	13752	UKB-SAIGE	European	408823	395071	neoplasms
OVGP1	Inverse variance weighted	35	-0.063414	0.112343	0.572437	0.776445	Disorders of sacrum	404	UKB-SAIGE	European	392321	391917	musculoskeletal
OVGP1	Inverse variance weighted	35	0.0849516	0.150805	0.573217	0.776445	Neural tube defects	256	UKB-SAIGE	European	408650	408394	congenital anomalies
OVGP1	Inverse variance weighted	35	-0.0426516	0.07582	0.57375	0.776445	Other symptoms	1222	UKB-SAIGE	European	408961	407739	symptoms
OVGP1	Inverse variance weighted	35	-0.0294716	0.0528809	0.577308	0.779755	Otitis media	1824	UKB-SAIGE	European	406712	404888	sense organs
OVGP1	Inverse variance weighted	35	-0.0296351	0.0531468	0.577112	0.779755	Congenital anomalies of great vessels	1799	UKB-SAIGE	European	407964	406165	congenital anomalies
OVGP1	Inverse variance weighted	35	-0.0304858	0.0554845	0.582698	0.785575	Malignant neoplasm of bladder	2146	UKB-SAIGE	European	406942	404796	neoplasms
OVGP1	Inverse variance weighted	35	0.0504362	0.0918039	0.582738	0.785575	Cellulitis and abscess of trunk	602	UKB-SAIGE	European	398237	397635	dermatologic
OVGP1	Inverse variance weighted	35	-0.109605	0.200569	0.584743	0.786765	Eye infection, viral	126	UKB-SAIGE	European	399432	399306	sense organs
OVGP1	Inverse variance weighted	35	-0.0123811	0.0226537	0.584697	0.786765	Atrial fibrillation and flutter	14820	UKB-SAIGE	European	395739	380919	circulatory system
OVGP1	Inverse variance weighted	35	0.0351965	0.0648493	0.587307	0.789458	Foreign body injury	1210	UKB-SAIGE	European	408961	407751	injuries & poisonings
OVGP1	Inverse variance weighted	35	0.0235729	0.0436179	0.588893	0.790581	Cancer within the respiratory system	2700	UKB-SAIGE	European	408926	406226	neoplasms
OVGP1	Inverse variance weighted	35	0.0730454	0.135296	0.58927	0.790581	Spinal cord injury without evidence of spinal bone injury	422	UKB-SAIGE	European	408690	408268	injuries & poisonings
OVGP1	Inverse variance weighted	35	-0.148675	0.277664	0.592339	0.790914	ASCVD	66	UKB-SAIGE	European	377169	377103	circulatory system
OVGP1	Inverse variance weighted	35	0.109533	0.203522	0.590447	0.790914	Hypertrophic obstructive cardiomyopathy	131	UKB-SAIGE	European	405910	405779	circulatory system
OVGP1	Inverse variance weighted	35	0.0258249	0.0482264	0.592308	0.790914	Tachycardia NOS	2193	UKB-SAIGE	European	383112	380919	circulatory system
OVGP1	Inverse variance weighted	35	0.0350937	0.0653552	0.591289	0.790914	Occlusion and stenosis of precerebral arteries	1185	UKB-SAIGE	European	400202	399017	circulatory system
OVGP1	Inverse variance weighted	35	0.133898	0.249177	0.591019	0.790914	Hypoventilation	82	UKB-SAIGE	European	408432	408350	respiratory
OVGP1	Inverse variance weighted	35	0.153335	0.287103	0.593287	0.791426	Proliferative glomerulonephritis	79	UKB-SAIGE	European	397681	397602	genitourinary
OVGP1	Inverse variance weighted	35	-0.115838	0.217403	0.594154	0.791829	Torticollis	107	UKB-SAIGE	European	392024	391917	musculoskeletal
OVGP1	Inverse variance weighted	35	-0.027819	0.0524413	0.59578	0.793242	Acute pancreatitis	1986	UKB-SAIGE	European	408257	406271	digestive
OVGP1	Inverse variance weighted	35	0.113076	0.21392	0.59709	0.794232	Toxic effect of noxious substances eaten as food	114	UKB-SAIGE	European	408481	408367	injuries & poisonings
OVGP1	Inverse variance weighted	35	-0.0303467	0.0576241	0.598449	0.795285	Acquired spondylolisthesis	1521	UKB-SAIGE	European	396435	394914	musculoskeletal
OVGP1	Inverse variance weighted	35	0.10587	0.201685	0.599633	0.795615	Viral hepatitis B	132	UKB-SAIGE	European	403448	403316	infectious diseases
OVGP1	Inverse variance weighted	35	0.157818	0.30081	0.599832	0.795615	Atrophy of edentulous alveolar ridge	73	UKB-SAIGE	European	398209	398136	digestive
OVGP1	Inverse variance weighted	35	-0.00709136	0.0135743	0.601386	0.796921	Esophagitis, GERD and related diseases	32108	UKB-SAIGE	European	401383	369275	digestive
OVGP1	Inverse variance weighted	35	-0.0441696	0.0849188	0.602967	0.798262	Primary angle-closure glaucoma	705	UKB-SAIGE	European	398466	397761	sense organs
OVGP1	Inverse variance weighted	35	-0.151298	0.292755	0.60529	0.800458	Sexually transmitted infections (not HIV or hepatitis)	73	UKB-SAIGE	European	408961	408888	infectious diseases
OVGP1	Inverse variance weighted	35	0.0485022	0.0939737	0.605767	0.800458	Cardiac shunt/ heart septal defect	586	UKB-SAIGE	European	406751	406165	congenital anomalies
OVGP1	Inverse variance weighted	35	0.0126843	0.024679	0.607271	0.801689	Urinary incontinence	8856	UKB-SAIGE	European	393786	384930	genitourinary
OVGP1	Inverse variance weighted	35	0.0489444	0.0955174	0.608362	0.801699	Cancer of stomach	554	UKB-SAIGE	European	393926	393372	neoplasms
OVGP1	Inverse variance weighted	35	0.0259781	0.0507061	0.608422	0.801699	Acute and chronic tonsillitis	2013	UKB-SAIGE	European	392058	390045	respiratory
OVGP1	Inverse variance weighted	35	0.0583716	0.115002	0.611753	0.804043	Other and unspecified coagulation defects	387	UKB-SAIGE	European	406668	406281	hematopoietic
OVGP1	Inverse variance weighted	35	0.0342948	0.0675983	0.611922	0.804043	Other cerebral degenerations	1112	UKB-SAIGE	European	396321	395209	neurological
OVGP1	Inverse variance weighted	35	0.115472	0.227413	0.611621	0.804043	Encounter for long-term (current) use of anticoagulants, antithrombotics, aspirin	97	UKB-SAIGE	European	369689	369592	circulatory system
OVGP1	Inverse variance weighted	35	-0.0143599	0.0284651	0.613929	0.805925	Anxiety disorder	6375	UKB-SAIGE	European	371851	365476	mental disorders
OVGP1	Inverse variance weighted	35	0.0187585	0.0372807	0.614845	0.806372	Open wounds of extremities	4219	UKB-SAIGE	European	404645	400426	injuries & poisonings
OVGP1	Inverse variance weighted	35	0.0268851	0.0539966	0.618552	0.808737	Aphakia and other disorders of lens	1825	UKB-SAIGE	European	403070	401245	sense organs
OVGP1	Inverse variance weighted	35	-0.0107263	0.0215224	0.618217	0.808737	Noninfectious gastroenteritis	15747	UKB-SAIGE	European	350530	334783	digestive
OVGP1	Inverse variance weighted	35	-0.0405257	0.0812227	0.617818	0.808737	Other disorders of biliary tract	1040	UKB-SAIGE	European	392347	391307	digestive
OVGP1	Inverse variance weighted	35	-0.0220337	0.0443769	0.619532	0.808737	Chronic renal failure [CKD]	2629	UKB-SAIGE	European	400231	397602	genitourinary
OVGP1	Inverse variance weighted	35	0.0368481	0.0741571	0.619265	0.808737	Cystic mastopathy	928	UKB-SAIGE	European	402674	401746	genitourinary
OVGP1	Inverse variance weighted	35	0.0580077	0.1172	0.620637	0.809426	Cyst and pseudocyst of pancreas	364	UKB-SAIGE	European	406635	406271	digestive
OVGP1	Inverse variance weighted	35	0.0182905	0.0371735	0.622697	0.811358	Shortness of breath	5884	UKB-SAIGE	European	405717	399833	respiratory
OVGP1	Inverse variance weighted	35	0.0614649	0.125294	0.623734	0.811954	Benign neoplasm of bone and articular cartilage	320	UKB-SAIGE	European	371491	371171	neoplasms
OVGP1	Inverse variance weighted	35	0.0170405	0.0348233	0.6246	0.812327	Symptoms concerning nutrition, metabolism, and development	5512	UKB-SAIGE	European	408961	403449	symptoms
OVGP1	Inverse variance weighted	35	0.0418841	0.0859672	0.626109	0.81331	Nontoxic multinodular goiter	680	UKB-SAIGE	European	392109	391429	endocrine/metabolic
OVGP1	Inverse variance weighted	35	0.106054	0.218668	0.627676	0.81331	Type 2 diabetes with ketoacidosis	105	UKB-SAIGE	European	388861	388756	endocrine/metabolic
OVGP1	Inverse variance weighted	35	-0.0181455	0.0373097	0.626719	0.81331	Known or suspected fetal abnormality affecting management of mother	4325	UKB-SAIGE	European	408961	404636	pregnancy complications
OVGP1	Inverse variance weighted	35	0.0188878	0.0388901	0.6272	0.81331	Cellulitis and abscess of leg, except foot	5547	UKB-SAIGE	European	403182	397635	dermatologic
OVGP1	Inverse variance weighted	35	-0.153045	0.316943	0.629182	0.814509	Deficiency anemias	54	UKB-SAIGE	European	390080	390026	hematopoietic
OVGP1	Inverse variance weighted	35	-0.0753128	0.157425	0.632362	0.817871	Unspecified disorder of lipoid metabolism	211	UKB-SAIGE	European	373245	373034	endocrine/metabolic
OVGP1	Inverse variance weighted	35	-0.0202894	0.0435914	0.641613	0.820319	Melanomas of skin, dx or hx	2691	UKB-SAIGE	European	397762	395071	neoplasms
OVGP1	Inverse variance weighted	35	-0.0202894	0.0435914	0.641613	0.820319	Melanomas of skin	2691	UKB-SAIGE	European	397762	395071	neoplasms
OVGP1	Inverse variance weighted	35	-0.0441277	0.09355	0.63714	0.820319	Large cell lymphoma	573	UKB-SAIGE	European	405039	404466	neoplasms
OVGP1	Inverse variance weighted	35	0.136739	0.293401	0.641181	0.820319	Lymphoid leukemia, acute	59	UKB-SAIGE	European	404525	404466	neoplasms
OVGP1	Inverse variance weighted	35	0.0795473	0.169013	0.637885	0.820319	Benign neoplasm of pituitary gland and craniopharyngeal duct (pouch)	310	UKB-SAIGE	European	407709	407399	neoplasms
OVGP1	Inverse variance weighted	35	0.102763	0.22095	0.641862	0.820319	Acquired hypothyroidism	101	UKB-SAIGE	European	391530	391429	endocrine/metabolic
OVGP1	Inverse variance weighted	35	0.0998091	0.214073	0.641044	0.820319	Gouty arthropathy	112	UKB-SAIGE	European	405310	405198	endocrine/metabolic
OVGP1	Inverse variance weighted	35	-0.047584	0.100434	0.635653	0.820319	Hydrocephalus	498	UKB-SAIGE	European	395707	395209	neurological
OVGP1	Inverse variance weighted	35	-0.0895584	0.189741	0.636924	0.820319	Cerebral cysts	136	UKB-SAIGE	European	395345	395209	neurological
OVGP1	Inverse variance weighted	35	-0.0311648	0.0669227	0.641442	0.820319	Chronic tonsillitis and adenoiditis	1126	UKB-SAIGE	European	391171	390045	respiratory
OVGP1	Inverse variance weighted	35	-0.0130376	0.0277748	0.638781	0.820319	Other specified gastritis	8147	UKB-SAIGE	European	386271	378124	digestive
OVGP1	Inverse variance weighted	35	0.0131353	0.0280058	0.639055	0.820319	Retention of urine	6755	UKB-SAIGE	European	391685	384930	genitourinary
OVGP1	Inverse variance weighted	35	-0.0371451	0.0790894	0.638598	0.820319	Antepartum hemorrhage, abruptio placentae, and placenta previa	866	UKB-SAIGE	European	401812	400946	pregnancy complications
OVGP1	Inverse variance weighted	35	-0.0204906	0.0445048	0.64522	0.821615	Cardiac congenital anomalies	2618	UKB-SAIGE	European	408783	406165	congenital anomalies
OVGP1	Inverse variance weighted	35	-0.0195899	0.0425262	0.645046	0.821615	Sepsis and SIRS	2811	UKB-SAIGE	European	408961	406150	infectious diseases
OVGP1	Inverse variance weighted	35	-0.0195899	0.0425262	0.645046	0.821615	Sepsis	2811	UKB-SAIGE	European	408961	406150	infectious diseases
OVGP1	Inverse variance weighted	35	0.0598564	0.129436	0.643765	0.821615	Other signs and symptoms involving emotional state	301	UKB-SAIGE	European	408961	408660	symptoms
OVGP1	Inverse variance weighted	35	0.0302211	0.0664288	0.649153	0.825825	Late pregnancy and failed induction	1256	UKB-SAIGE	European	408961	407705	pregnancy complications
OVGP1	Inverse variance weighted	35	0.0219469	0.0483227	0.649704	0.825825	Psoriasis and related disorders	2293	UKB-SAIGE	European	400492	398199	dermatologic
OVGP1	Inverse variance weighted	35	0.0377142	0.0832807	0.650652	0.826036	Corneal opacity and other disorders of cornea	732	UKB-SAIGE	European	398493	397761	sense organs
OVGP1	Inverse variance weighted	35	-0.0180103	0.0398188	0.651048	0.826036	Nasal polyps	3311	UKB-SAIGE	European	393356	390045	respiratory
OVGP1	Inverse variance weighted	35	-0.0179597	0.0399406	0.652955	0.826959	Retinal detachments and defects	3263	UKB-SAIGE	European	401024	397761	sense organs
OVGP1	Inverse variance weighted	35	0.0567729	0.126112	0.652582	0.826959	Synoviopathy	334	UKB-SAIGE	European	379045	378711	musculoskeletal
OVGP1	Inverse variance weighted	35	0.0317442	0.0713709	0.65648	0.828763	Cancer of kidney and renal pelvis	1045	UKB-SAIGE	European	405841	404796	neoplasms
OVGP1	Inverse variance weighted	35	-0.0689936	0.154794	0.655804	0.828763	Benign neoplasm of other female genital organs	220	UKB-SAIGE	European	380236	380016	neoplasms
OVGP1	Inverse variance weighted	35	0.0381675	0.0861208	0.657632	0.828763	Acute pharyngitis	870	UKB-SAIGE	European	407317	406447	respiratory
OVGP1	Inverse variance weighted	35	-0.0460425	0.103417	0.656168	0.828763	Peritoneal or intestinal adhesions	832	UKB-SAIGE	European	335615	334783	digestive
OVGP1	Inverse variance weighted	35	-0.0770654	0.173461	0.656839	0.828763	Urethritis and urethral syndrome	167	UKB-SAIGE	European	380103	379936	genitourinary
OVGP1	Inverse variance weighted	35	-0.0220511	0.0498018	0.657927	0.828763	Renal colic	2055	UKB-SAIGE	European	403060	401005	genitourinary
OVGP1	Inverse variance weighted	35	-0.0671776	0.152481	0.659529	0.830036	Nystagmus and other irregular eye movements	215	UKB-SAIGE	European	401460	401245	sense organs
OVGP1	Inverse variance weighted	35	0.0367842	0.0837157	0.660376	0.830356	Inflammatory disease of breast	723	UKB-SAIGE	European	407701	406978	genitourinary
OVGP1	Inverse variance weighted	35	0.0194202	0.0445916	0.663191	0.830915	Chronic sinusitis	2602	UKB-SAIGE	European	392647	390045	respiratory
OVGP1	Inverse variance weighted	35	-0.0760024	0.174239	0.662694	0.830915	Acute bronchitis and bronchiolitis	194	UKB-SAIGE	European	398732	398538	respiratory
OVGP1	Inverse variance weighted	35	0.0209921	0.0481715	0.662998	0.830915	Disturbances in tooth eruption	2364	UKB-SAIGE	European	400500	398136	digestive
OVGP1	Inverse variance weighted	35	0.0168422	0.038511	0.661868	0.830915	Cellulitis and abscess of foot, toe	5502	UKB-SAIGE	European	403137	397635	dermatologic
OVGP1	Inverse variance weighted	35	0.0094543	0.0219412	0.666546	0.834373	Other non-epithelial cancer of skin	11149	UKB-SAIGE	European	406220	395071	neoplasms
OVGP1	Inverse variance weighted	35	0.0145751	0.0340278	0.668412	0.834473	Postoperative infection	4489	UKB-SAIGE	European	406832	402343	infectious diseases
OVGP1	Inverse variance weighted	35	-0.00918752	0.0214168	0.667933	0.834473	Depression	11901	UKB-SAIGE	European	377377	365476	mental disorders
OVGP1	Inverse variance weighted	35	-0.0114568	0.0266797	0.667617	0.834473	Fracture of lower limb	7251	UKB-SAIGE	European	395016	387765	injuries & poisonings
OVGP1	Inverse variance weighted	35	-0.0269772	0.0631405	0.669192	0.834703	Diseases of nail, NOS	1287	UKB-SAIGE	European	403644	402357	dermatologic
OVGP1	Inverse variance weighted	35	0.0094803	0.022269	0.670314	0.83536	Internal derangement of knee	15430	UKB-SAIGE	European	406887	391457	injuries & poisonings
OVGP1	Inverse variance weighted	35	0.0547447	0.1309	0.675789	0.835499	Fluid overload	455	UKB-SAIGE	European	401961	401506	endocrine/metabolic
OVGP1	Inverse variance weighted	35	0.0243516	0.0578462	0.673777	0.835499	Aphasia/speech disturbance	1514	UKB-SAIGE	European	403897	402383	mental disorders
OVGP1	Inverse variance weighted	35	0.0126011	0.0298551	0.67297	0.835499	Other disorders of eyelids	5726	UKB-SAIGE	European	405032	399306	sense organs
OVGP1	Inverse variance weighted	35	0.0341491	0.081313	0.674506	0.835499	Labyrinthitis	767	UKB-SAIGE	European	403594	402827	sense organs
OVGP1	Inverse variance weighted	35	0.0627252	0.147717	0.671105	0.835499	Asthma with exacerbation	252	UKB-SAIGE	European	375757	375505	respiratory
OVGP1	Inverse variance weighted	35	0.046284	0.110644	0.675717	0.835499	Cholangitis	477	UKB-SAIGE	European	391784	391307	digestive
OVGP1	Inverse variance weighted	35	-0.0330973	0.0788973	0.674852	0.835499	Postmenopausal atrophic vaginitis	1115	UKB-SAIGE	European	378972	377857	genitourinary
OVGP1	Inverse variance weighted	35	0.122617	0.291206	0.673706	0.835499	Vitiligo	60	UKB-SAIGE	European	402732	402672	dermatologic
OVGP1	Inverse variance weighted	35	-0.0234714	0.0560065	0.675156	0.835499	Other unspecified back disorders	1617	UKB-SAIGE	European	393534	391917	musculoskeletal
OVGP1	Inverse variance weighted	35	0.019525	0.0468012	0.676539	0.83569	Other disorders of male genital organs	2833	UKB-SAIGE	European	391927	389094	genitourinary
OVGP1	Inverse variance weighted	35	-0.062119	0.14986	0.678499	0.836636	Chronic thyroiditis	223	UKB-SAIGE	European	391652	391429	endocrine/metabolic
OVGP1	Inverse variance weighted	35	-0.0137428	0.0331049	0.678049	0.836636	Rheumatic disease of the heart valves	4895	UKB-SAIGE	European	407316	402421	circulatory system
OVGP1	Inverse variance weighted	35	-0.081472	0.198252	0.681108	0.839116	Glycosuria or Acetonuria	131	UKB-SAIGE	European	388887	388756	endocrine/metabolic
OVGP1	Inverse variance weighted	35	-0.0112627	0.0276066	0.683295	0.839597	Anxiety disorders	6939	UKB-SAIGE	European	372415	365476	mental disorders
OVGP1	Inverse variance weighted	35	-0.0488782	0.119792	0.683255	0.839597	Rupture of tendon, nontraumatic	353	UKB-SAIGE	European	379064	378711	musculoskeletal
OVGP1	Inverse variance weighted	35	-0.0396617	0.096981	0.682566	0.839597	Aseptic necrosis of bone	542	UKB-SAIGE	European	391583	391041	musculoskeletal
OVGP1	Inverse variance weighted	35	-0.0227698	0.0561779	0.685245	0.841255	Hemangioma and lymphangioma, any site	1603	UKB-SAIGE	European	408961	407358	neoplasms
OVGP1	Inverse variance weighted	35	0.0500667	0.123832	0.685983	0.841425	Other specified disorders of breast	328	UKB-SAIGE	European	407306	406978	genitourinary
OVGP1	Inverse variance weighted	35	0.0147861	0.0366692	0.68678	0.841666	Cellulitis and abscess of arm/hand	5539	UKB-SAIGE	European	403174	397635	dermatologic
OVGP1	Inverse variance weighted	35	0.0170511	0.0423905	0.687509	0.841795	Viral infection	2806	UKB-SAIGE	European	406122	403316	infectious diseases
OVGP1	Inverse variance weighted	35	0.0619243	0.155832	0.691089	0.841795	Polycystic ovaries	209	UKB-SAIGE	European	405595	405386	endocrine/metabolic
OVGP1	Inverse variance weighted	35	-0.0564354	0.141062	0.689102	0.841795	Hypermetropia	253	UKB-SAIGE	European	406783	406530	sense organs
OVGP1	Inverse variance weighted	35	0.109582	0.275523	0.690833	0.841795	Oral aphthae	85	UKB-SAIGE	European	403408	403323	digestive
OVGP1	Inverse variance weighted	35	-0.0600351	0.149945	0.688877	0.841795	Glossitis	300	UKB-SAIGE	European	403623	403323	digestive
OVGP1	Inverse variance weighted	35	0.0618965	0.15571	0.69099	0.841795	Inflammatory diseases of uterus, except cervix	278	UKB-SAIGE	European	400035	399757	genitourinary
OVGP1	Inverse variance weighted	35	0.0193934	0.0485523	0.689573	0.841795	Fracture of tibia and fibula	2162	UKB-SAIGE	European	389927	387765	injuries & poisonings
OVGP1	Inverse variance weighted	35	0.0471904	0.120072	0.694307	0.844981	Disorders of protein plasma/amino-acid transport and metabolism	407	UKB-SAIGE	European	408637	408230	endocrine/metabolic
OVGP1	Inverse variance weighted	35	-0.0743153	0.189577	0.695054	0.845156	Exophthalmos	138	UKB-SAIGE	European	391567	391429	endocrine/metabolic
OVGP1	Inverse variance weighted	35	-0.0192672	0.0493121	0.696005	0.84558	Malignant neoplasm of ovary	2103	UKB-SAIGE	European	391798	389695	neoplasms
OVGP1	Inverse variance weighted	35	0.0723004	0.188525	0.701345	0.846603	Althete's foot	141	UKB-SAIGE	European	406442	406301	infectious diseases
OVGP1	Inverse variance weighted	35	0.0631956	0.16553	0.702627	0.846603	Vascular dementia	189	UKB-SAIGE	European	402572	402383	mental disorders
OVGP1	Inverse variance weighted	35	0.0203363	0.052773	0.699976	0.846603	Ptosis of eyelid	1834	UKB-SAIGE	European	401140	399306	sense organs
OVGP1	Inverse variance weighted	35	0.0229664	0.0591962	0.698038	0.846603	Strabismus and other disorders of binocular eye movements	1442	UKB-SAIGE	European	402687	401245	sense organs
OVGP1	Inverse variance weighted	35	-0.00795101	0.0205315	0.698564	0.846603	Other chronic ischemic heart disease, unspecified	14921	UKB-SAIGE	European	392024	377103	circulatory system
OVGP1	Inverse variance weighted	35	-0.0131837	0.0345642	0.702886	0.846603	Pulmonary heart disease	4257	UKB-SAIGE	European	406632	402375	circulatory system
OVGP1	Inverse variance weighted	35	0.00918648	0.0239134	0.700862	0.846603	Pneumonia	10059	UKB-SAIGE	European	408597	398538	respiratory
OVGP1	Inverse variance weighted	35	-0.0201967	0.0529035	0.702635	0.846603	Diseases of pulp and periapical tissues	1795	UKB-SAIGE	European	399931	398136	digestive
OVGP1	Inverse variance weighted	35	-0.0209606	0.0548665	0.70244	0.846603	Esophageal bleeding (varices/hemorrhage)	1672	UKB-SAIGE	European	370947	369275	digestive
OVGP1	Inverse variance weighted	35	0.0718199	0.186414	0.700037	0.846603	Other and unspecified complications of birth; puerperium affecting management of mother	146	UKB-SAIGE	European	406140	405994	pregnancy complications
OVGP1	Inverse variance weighted	35	-0.0182307	0.04824	0.705492	0.847558	Degeneration of macula and posterior pole of retina	2191	UKB-SAIGE	European	399050	396859	sense organs
OVGP1	Inverse variance weighted	35	-0.0150538	0.0397556	0.704941	0.847558	Septal Deviations/Turbinate Hypertrophy	4939	UKB-SAIGE	European	394984	390045	respiratory
OVGP1	Inverse variance weighted	35	0.0339628	0.08959	0.70462	0.847558	Pruritus and related conditions	783	UKB-SAIGE	European	408961	408178	dermatologic
OVGP1	Inverse variance weighted	35	0.0816439	0.217212	0.707012	0.848656	Bursitis disorders	107	UKB-SAIGE	European	378818	378711	musculoskeletal
OVGP1	Inverse variance weighted	35	-0.0350696	0.0936848	0.708154	0.8493	Pilonidal cyst	587	UKB-SAIGE	European	398222	397635	dermatologic
OVGP1	Inverse variance weighted	35	0.0198776	0.0532209	0.708782	0.849326	Benign neoplasm of unspecified sites	2402	UKB-SAIGE	European	408961	406559	neoplasms
OVGP1	Inverse variance weighted	35	-0.0703533	0.190575	0.712007	0.852462	Spina bifida	210	UKB-SAIGE	European	408604	408394	congenital anomalies
OVGP1	Inverse variance weighted	35	0.00913197	0.0248202	0.712929	0.852839	Varicose veins	12172	UKB-SAIGE	European	381764	369592	circulatory system
OVGP1	Inverse variance weighted	35	0.0377865	0.103119	0.714039	0.853438	Nontoxic uninodular goiter	472	UKB-SAIGE	European	391901	391429	endocrine/metabolic
OVGP1	Inverse variance weighted	35	-0.020185	0.0554737	0.715958	0.855002	Other inflammatory spondylopathies	1671	UKB-SAIGE	European	366756	365085	musculoskeletal
OVGP1	Inverse variance weighted	35	-0.028371	0.0783939	0.717425	0.855297	Abnormal involuntary movements	888	UKB-SAIGE	European	407105	406217	neurological
OVGP1	Inverse variance weighted	35	0.0152425	0.0420395	0.716922	0.855297	Umbilical hernia	3727	UKB-SAIGE	European	365344	361617	digestive
OVGP1	Inverse variance weighted	35	-0.0464359	0.128708	0.718259	0.855565	Disorders of the globe	337	UKB-SAIGE	European	398098	397761	sense organs
OVGP1	Inverse variance weighted	35	-0.0456859	0.127844	0.720824	0.855747	Congenital deficiency of other clotting factors (including factor VII)	305	UKB-SAIGE	European	406586	406281	hematopoietic
OVGP1	Inverse variance weighted	35	-0.0731687	0.204772	0.720854	0.855747	Antisocial/borderline personality disorder	119	UKB-SAIGE	European	365595	365476	mental disorders
OVGP1	Inverse variance weighted	35	0.0395148	0.110099	0.719668	0.855747	Cerebral degeneration, unspecified	416	UKB-SAIGE	European	395625	395209	neurological
OVGP1	Inverse variance weighted	35	0.0440161	0.12306	0.720582	0.855747	Visual field defects	334	UKB-SAIGE	European	405988	405654	sense organs
OVGP1	Inverse variance weighted	35	-0.0208537	0.0587485	0.722616	0.856414	Emphysema	1727	UKB-SAIGE	European	377232	375505	respiratory
OVGP1	Inverse variance weighted	35	-0.0243317	0.0685525	0.722638	0.856414	Polymyalgia Rheumatica	1152	UKB-SAIGE	European	408961	407809	musculoskeletal
OVGP1	Inverse variance weighted	35	0.0750298	0.21233	0.723815	0.857085	Alkalosis	114	UKB-SAIGE	European	401620	401506	endocrine/metabolic
OVGP1	Inverse variance weighted	35	-0.0234185	0.0666712	0.725398	0.858235	Cardiac arrest and ventricular fibrillation	1137	UKB-SAIGE	European	382056	380919	circulatory system
OVGP1	Inverse variance weighted	35	0.0447488	0.129532	0.729744	0.861922	Other alveolar and parietoalveolar pneumonopathy	300	UKB-SAIGE	European	397711	397411	respiratory
OVGP1	Inverse variance weighted	35	0.120073	0.346804	0.729172	0.861922	Circumscribed scleroderma	61	UKB-SAIGE	European	403936	403875	dermatologic
OVGP1	Inverse variance weighted	35	-0.0916974	0.266757	0.731036	0.862721	Nonsenile Cataract	70	UKB-SAIGE	European	388679	388609	sense organs
OVGP1	Inverse variance weighted	35	0.0675253	0.198103	0.73321	0.864558	Malignant neoplasm of other urinary organs	131	UKB-SAIGE	European	404927	404796	neoplasms
OVGP1	Inverse variance weighted	35	0.0896937	0.272637	0.742167	0.872717	Separation of retinal layers	99	UKB-SAIGE	European	396958	396859	sense organs
OVGP1	Inverse variance weighted	35	0.00926288	0.028126	0.741902	0.872717	Pleurisy; pleural effusion	6448	UKB-SAIGE	European	403859	397411	respiratory
OVGP1	Inverse variance weighted	35	-0.0120306	0.0366354	0.742618	0.872717	Other biliary tract disease	3892	UKB-SAIGE	European	395199	391307	digestive
OVGP1	Inverse variance weighted	35	0.097825	0.297359	0.742171	0.872717	Dermatitis herpetiformis	57	UKB-SAIGE	European	402729	402672	dermatologic
OVGP1	Inverse variance weighted	35	-0.0329673	0.10161	0.745597	0.875483	Gastrointestinal complications	486	UKB-SAIGE	European	387824	387338	digestive
OVGP1	Inverse variance weighted	35	0.0433708	0.134994	0.747999	0.876102	Partial epilepsy	280	UKB-SAIGE	European	395489	395209	neurological
OVGP1	Inverse variance weighted	35	0.0460446	0.143199	0.747799	0.876102	Disorders of iris and ciliary body	405	UKB-SAIGE	European	401650	401245	sense organs
OVGP1	Inverse variance weighted	35	0.0714688	0.222073	0.747584	0.876102	Abnormal Papanicolaou smear of cervix and cervical HPV	99	UKB-SAIGE	European	382001	381902	symptoms
OVGP1	Inverse variance weighted	35	0.0323265	0.100915	0.748715	0.876209	Articular cartilage disorder	500	UKB-SAIGE	European	403133	402633	musculoskeletal
OVGP1	Inverse variance weighted	35	0.0344573	0.107907	0.74948	0.876373	Congenital osteodystrophies	437	UKB-SAIGE	European	408268	407831	congenital anomalies
OVGP1	Inverse variance weighted	35	0.0225198	0.0709326	0.750878	0.877276	Viral warts & HPV	1007	UKB-SAIGE	European	404323	403316	infectious diseases
OVGP1	Inverse variance weighted	35	0.0643289	0.20398	0.752482	0.878418	Abnormal results of other function studies (bladder, pancreas, placenta, spleen, etc)	120	UKB-SAIGE	European	408961	408841	symptoms
OVGP1	Inverse variance weighted	35	-0.0358109	0.114469	0.7544	0.879925	Polycythemia vera	390	UKB-SAIGE	European	401535	401145	neoplasms
OVGP1	Inverse variance weighted	35	0.0486003	0.156963	0.756843	0.88204	Other infectious and parasitic diseases	205	UKB-SAIGE	European	408634	408429	infectious diseases
OVGP1	Inverse variance weighted	35	-0.00312437	0.0101516	0.758257	0.882229	Hypertension	77977	UKB-SAIGE	European	408343	330366	circulatory system
OVGP1	Inverse variance weighted	35	-0.0176125	0.0572278	0.758264	0.882229	Ascites (non malignant)	1547	UKB-SAIGE	European	401602	400055	digestive
OVGP1	Inverse variance weighted	35	-0.00597552	0.0195818	0.760247	0.883389	GERD	14223	UKB-SAIGE	European	383498	369275	digestive
OVGP1	Inverse variance weighted	35	-0.070169	0.231003	0.761313	0.883389	Liver replaced by transplant	96	UKB-SAIGE	European	400151	400055	digestive
OVGP1	Inverse variance weighted	35	0.00934546	0.0308286	0.761781	0.883389	Osteoporosis	6484	UKB-SAIGE	European	407763	401279	musculoskeletal
OVGP1	Inverse variance weighted	35	-0.0144365	0.0475631	0.761492	0.883389	Malaise and fatigue	3429	UKB-SAIGE	European	408961	405532	symptoms
OVGP1	Inverse variance weighted	35	-0.0176774	0.0587103	0.763342	0.884467	Elevated blood pressure reading without diagnosis of hypertension	1487	UKB-SAIGE	European	331853	330366	circulatory system
OVGP1	Inverse variance weighted	35	0.0166409	0.0555297	0.764425	0.884825	Cervical cancer	1659	UKB-SAIGE	European	383561	381902	neoplasms
OVGP1	Inverse variance weighted	35	-0.00303596	0.0101525	0.764913	0.884825	Essential hypertension	77723	UKB-SAIGE	European	408089	330366	circulatory system
OVGP1	Inverse variance weighted	35	0.0134918	0.0455032	0.766846	0.88633	Cancer of other female genital organs	2463	UKB-SAIGE	European	392158	389695	neoplasms
OVGP1	Inverse variance weighted	35	-0.0633738	0.221792	0.775081	0.891728	Other heart block	133	UKB-SAIGE	European	381052	380919	circulatory system
OVGP1	Inverse variance weighted	35	0.0334942	0.116985	0.774638	0.891728	Atrophic gastritis	370	UKB-SAIGE	European	378494	378124	digestive
OVGP1	Inverse variance weighted	35	-0.00755484	0.0264705	0.775333	0.891728	Anal and rectal polyp	7408	UKB-SAIGE	European	394746	387338	digestive
OVGP1	Inverse variance weighted	35	-0.0257589	0.0893556	0.773137	0.891728	Cyst or abscess of Bartholin's gland	758	UKB-SAIGE	European	400515	399757	genitourinary
OVGP1	Inverse variance weighted	35	-0.0156828	0.0546941	0.774314	0.891728	Fracture of humerus	1692	UKB-SAIGE	European	389457	387765	injuries & poisonings
OVGP1	Inverse variance weighted	35	0.00897883	0.0311148	0.77291	0.891728	Hemorrhage or hematoma complicating a procedure	5329	UKB-SAIGE	European	400258	394929	injuries & poisonings
OVGP1	Inverse variance weighted	35	0.0177494	0.0633919	0.779482	0.895766	Hypertrophy of female genital organs	1275	UKB-SAIGE	European	397659	396384	genitourinary
OVGP1	Inverse variance weighted	35	0.010673	0.0383049	0.780527	0.896231	Phlebitis and thrombophlebitis of lower extremities	3587	UKB-SAIGE	European	373179	369592	circulatory system
OVGP1	Inverse variance weighted	35	-0.0134085	0.0482776	0.781214	0.896286	Macular degeneration (senile) of retina NOS	2188	UKB-SAIGE	European	399047	396859	sense organs
OVGP1	Inverse variance weighted	35	-0.0670559	0.244452	0.783846	0.897807	Acromegaly and gigantism	95	UKB-SAIGE	European	405481	405386	endocrine/metabolic
OVGP1	Inverse variance weighted	35	-0.0416753	0.154195	0.786947	0.897807	Corneal dystrophy	212	UKB-SAIGE	European	397973	397761	sense organs
OVGP1	Inverse variance weighted	35	0.0103183	0.0381906	0.787022	0.897807	Hypotension NOS	3518	UKB-SAIGE	European	391423	387905	circulatory system
OVGP1	Inverse variance weighted	35	0.0151604	0.055397	0.784339	0.897807	Nonspecific abnormal findings in stool contents	1659	UKB-SAIGE	European	386816	385157	digestive
OVGP1	Inverse variance weighted	35	0.0270645	0.0990049	0.784573	0.897807	Cellulitis and abscess of face/neck	524	UKB-SAIGE	European	398159	397635	dermatologic
OVGP1	Inverse variance weighted	35	0.0118046	0.0434297	0.785769	0.897807	Unspecified diffuse connective tissue disease	2720	UKB-SAIGE	European	402124	399404	dermatologic
OVGP1	Inverse variance weighted	35	-0.0113755	0.0419059	0.786043	0.897807	Other open wound of head and face	2919	UKB-SAIGE	European	403345	400426	injuries & poisonings
OVGP1	Inverse variance weighted	35	0.0149288	0.0560984	0.790148	0.90064	Cancer of bladder	2427	UKB-SAIGE	European	407223	404796	neoplasms
OVGP1	Inverse variance weighted	35	-0.00339014	0.0128926	0.792587	0.902253	Diseases of esophagus	35852	UKB-SAIGE	European	405127	369275	digestive
OVGP1	Inverse variance weighted	35	0.0057971	0.0220748	0.79285	0.902253	Menopausal and postmenopausal disorders	10699	UKB-SAIGE	European	388556	377857	genitourinary
OVGP1	Inverse variance weighted	35	-0.0268829	0.103415	0.794901	0.903853	Muscular dystrophies and other myopathies	470	UKB-SAIGE	European	407322	406852	neurological
OVGP1	Inverse variance weighted	35	0.0587197	0.227021	0.795903	0.904259	Optic neuritis/neuropathy	125	UKB-SAIGE	European	401370	401245	sense organs
OVGP1	Inverse variance weighted	35	-0.00934375	0.0365951	0.79847	0.905708	Peripheral vascular disease	3927	UKB-SAIGE	European	404522	400595	circulatory system
OVGP1	Inverse variance weighted	35	-0.0360437	0.141126	0.798413	0.905708	Chronic dermatitis due to solar radiation	253	UKB-SAIGE	European	405070	404817	injuries & poisonings
OVGP1	Inverse variance weighted	35	0.0636261	0.250444	0.799454	0.906091	Infective connective tissue disorders	80	UKB-SAIGE	European	365899	365819	musculoskeletal
OVGP1	Inverse variance weighted	35	0.0595206	0.238834	0.803196	0.909596	Neoplasm of uncertain behavior of breast	115	UKB-SAIGE	European	388664	388549	neoplasms
OVGP1	Inverse variance weighted	35	-0.0282017	0.113547	0.803847	0.9096	Splenomegaly	426	UKB-SAIGE	European	385583	385157	digestive
OVGP1	Inverse variance weighted	35	0.00913127	0.0373312	0.806765	0.912165	Phlebitis and thrombophlebitis	3900	UKB-SAIGE	European	373492	369592	circulatory system
OVGP1	Inverse variance weighted	35	0.0483697	0.199959	0.808859	0.913796	Costochondritis	129	UKB-SAIGE	European	391170	391041	musculoskeletal
OVGP1	Inverse variance weighted	35	-0.0425105	0.178443	0.811703	0.915716	Pituitary hyperfunction	189	UKB-SAIGE	European	405575	405386	endocrine/metabolic
OVGP1	Inverse variance weighted	35	0.00364623	0.015324	0.811925	0.915716	Hemorrhoids	23896	UKB-SAIGE	European	393488	369592	circulatory system
OVGP1	Inverse variance weighted	35	-0.0043569	0.0183697	0.812519	0.915716	Hematuria	16409	UKB-SAIGE	European	396345	379936	genitourinary
OVGP1	Inverse variance weighted	35	-0.00938164	0.0404092	0.816409	0.919362	Staphylococcus infections	3149	UKB-SAIGE	European	397046	393897	infectious diseases
OVGP1	Inverse variance weighted	35	-0.0113209	0.0492003	0.818016	0.920432	Malignant neoplasm of ovary and other uterine adnexa	2127	UKB-SAIGE	European	391822	389695	neoplasms
OVGP1	Inverse variance weighted	35	-0.0379037	0.166666	0.820095	0.922032	Wegener's granulomatosis	186	UKB-SAIGE	European	400781	400595	circulatory system
OVGP1	Inverse variance weighted	35	-0.068409	0.303259	0.821529	0.922903	Elevated sedimentation rate	84	UKB-SAIGE	European	402426	402342	symptoms
OVGP1	Inverse variance weighted	35	-0.0137577	0.0618685	0.824026	0.924843	Other disorders of arteries and arterioles	1333	UKB-SAIGE	European	401928	400595	circulatory system
OVGP1	Inverse variance weighted	35	0.00895445	0.0405514	0.825235	0.924843	Diseases of hard tissues of teeth	3091	UKB-SAIGE	European	401227	398136	digestive
OVGP1	Inverse variance weighted	35	-0.00624067	0.0282217	0.824991	0.924843	Dysphagia	6482	UKB-SAIGE	European	375757	369275	digestive
OVGP1	Inverse variance weighted	35	-0.016464	0.0755156	0.827412	0.926543	Peritonitis and retroperitoneal infections	887	UKB-SAIGE	European	388225	387338	digestive
OVGP1	Inverse variance weighted	35	-0.0103931	0.047915	0.828281	0.926776	Convulsions	2232	UKB-SAIGE	European	397441	395209	neurological
OVGP1	Inverse variance weighted	35	-0.0165133	0.0770032	0.830197	0.928178	Suppurative and unspecified otitis media	856	UKB-SAIGE	European	405744	404888	sense organs
OVGP1	Inverse variance weighted	35	0.0137066	0.0655519	0.834373	0.929882	Empyema and pneumothorax	1174	UKB-SAIGE	European	398585	397411	respiratory
OVGP1	Inverse variance weighted	35	-0.0232488	0.110098	0.832758	0.929882	Displacement of intervertebral disc	513	UKB-SAIGE	European	392430	391917	musculoskeletal
OVGP1	Inverse variance weighted	35	-0.0460006	0.219569	0.834055	0.929882	Panniculitis	103	UKB-SAIGE	European	378814	378711	musculoskeletal
OVGP1	Inverse variance weighted	35	0.0351651	0.167783	0.83399	0.929882	Allergic reaction to food	184	UKB-SAIGE	European	405001	404817	injuries & poisonings
OVGP1	Inverse variance weighted	35	-0.0182821	0.0881731	0.835742	0.930119	Calculus of lower urinary tract	778	UKB-SAIGE	European	401783	401005	genitourinary
OVGP1	Inverse variance weighted	35	0.00614367	0.0296618	0.835913	0.930119	Disorder of skin and subcutaneous tissue NOS	5782	UKB-SAIGE	European	408961	403179	dermatologic
OVGP1	Inverse variance weighted	35	-0.00736942	0.0358357	0.837068	0.930666	Fever of unknown origin	3940	UKB-SAIGE	European	408961	405021	symptoms
OVGP1	Inverse variance weighted	35	-0.0104219	0.0512703	0.838921	0.931987	Other acquired musculoskeletal deformity	1921	UKB-SAIGE	European	396835	394914	musculoskeletal
OVGP1	Inverse variance weighted	35	-0.0106599	0.053283	0.841433	0.934037	Chronic bronchitis	2934	UKB-SAIGE	European	378439	375505	respiratory
OVGP1	Inverse variance weighted	35	-0.0109579	0.055473	0.843408	0.93475	Gingival and periodontal diseases	1742	UKB-SAIGE	European	399878	398136	digestive
OVGP1	Inverse variance weighted	35	-0.0040721	0.0205645	0.843032	0.93475	Poisoning by antibiotics	18430	UKB-SAIGE	European	400227	381797	injuries & poisonings
OVGP1	Inverse variance weighted	35	0.0558158	0.295717	0.850291	0.93712	Hyperglyceridemia	58	UKB-SAIGE	European	373092	373034	endocrine/metabolic
OVGP1	Inverse variance weighted	35	0.0719139	0.376827	0.84865	0.93712	Allergic purpura	51	UKB-SAIGE	European	406332	406281	hematopoietic
OVGP1	Inverse variance weighted	35	-0.0415072	0.214955	0.846883	0.93712	Hereditary and idiopathic peripheral neuropathy	152	UKB-SAIGE	European	407004	406852	neurological
OVGP1	Inverse variance weighted	35	-0.00848277	0.0444035	0.848496	0.93712	Diseases of the larynx and vocal cords	2630	UKB-SAIGE	European	392675	390045	respiratory
OVGP1	Inverse variance weighted	35	-0.044476	0.234612	0.849644	0.93712	Pseudomonal pneumonia	91	UKB-SAIGE	European	398629	398538	respiratory
OVGP1	Inverse variance weighted	35	-0.0101549	0.0539749	0.850766	0.93712	Other abnormality of urination	1926	UKB-SAIGE	European	386856	384930	genitourinary
OVGP1	Inverse variance weighted	35	-0.00742592	0.0390304	0.849106	0.93712	Benign mammary dysplasias	3379	UKB-SAIGE	European	405125	401746	genitourinary
OVGP1	Inverse variance weighted	35	0.0133398	0.0709649	0.850894	0.93712	Crushing or internal injury to organs	1007	UKB-SAIGE	European	408961	407954	injuries & poisonings
OVGP1	Inverse variance weighted	35	0.00275216	0.0148231	0.852706	0.937642	Diverticulosis and diverticulitis	27311	UKB-SAIGE	European	362094	334783	digestive
OVGP1	Inverse variance weighted	35	-0.0103289	0.055397	0.852089	0.937642	Torus fracture	1674	UKB-SAIGE	European	386831	385157	injuries & poisonings
OVGP1	Inverse variance weighted	35	0.0327804	0.18083	0.85615	0.940691	Mixed hyperlipidemia	164	UKB-SAIGE	European	373198	373034	endocrine/metabolic
OVGP1	Inverse variance weighted	35	-0.0466801	0.262704	0.858966	0.943046	Acute reaction to stress	125	UKB-SAIGE	European	365601	365476	mental disorders
OVGP1	Inverse variance weighted	35	-0.0098042	0.0569805	0.863388	0.94716	Abnormal findings on mammogram or breast exam	1580	UKB-SAIGE	European	403326	401746	genitourinary
OVGP1	Inverse variance weighted	35	-0.00797602	0.0479548	0.867902	0.947574	Secondary malignancy of respiratory organs	2211	UKB-SAIGE	European	372815	370604	neoplasms
OVGP1	Inverse variance weighted	35	-0.0130366	0.0785744	0.868225	0.947574	Benign neoplasm of brain and other parts of nervous system	828	UKB-SAIGE	European	408067	407239	neoplasms
OVGP1	Inverse variance weighted	35	-0.00799526	0.0480833	0.867937	0.947574	Altered mental status	2189	UKB-SAIGE	European	404572	402383	mental disorders
OVGP1	Inverse variance weighted	35	-0.0353142	0.210212	0.866589	0.947574	Spinocerebellar disease	116	UKB-SAIGE	European	395325	395209	neurological
OVGP1	Inverse variance weighted	35	-0.00543121	0.0321116	0.86569	0.947574	Epilepsy, recurrent seizures, convulsions	5087	UKB-SAIGE	European	400296	395209	neurological
OVGP1	Inverse variance weighted	35	-0.00445507	0.0267767	0.867859	0.947574	Senile cataract	8369	UKB-SAIGE	European	396978	388609	sense organs
OVGP1	Inverse variance weighted	35	-0.041776	0.252319	0.868496	0.947574	Acne	78	UKB-SAIGE	European	399333	399255	dermatologic
OVGP1	Inverse variance weighted	35	0.0144807	0.0887204	0.870347	0.948854	Carcinoma in situ of skin	667	UKB-SAIGE	European	395738	395071	neoplasms
OVGP1	Inverse variance weighted	35	0.00716074	0.0444111	0.871906	0.949816	Secondary malignant neoplasm of liver	2638	UKB-SAIGE	European	373242	370604	neoplasms
OVGP1	Inverse variance weighted	35	-0.0397927	0.250476	0.873773	0.95111	Spirochetal infection	80	UKB-SAIGE	European	408509	408429	infectious diseases
OVGP1	Inverse variance weighted	35	0.0169205	0.109165	0.876822	0.951748	Herpes zoster	421	UKB-SAIGE	European	403737	403316	infectious diseases
OVGP1	Inverse variance weighted	35	0.00577046	0.037036	0.876185	0.951748	Irregular menstrual bleeding	3817	UKB-SAIGE	European	381674	377857	genitourinary
OVGP1	Inverse variance weighted	35	0.0156724	0.0997646	0.875171	0.951748	Nonspecific abnormal findings on radiological and other examination of musculoskeletal system	698	UKB-SAIGE	European	408961	408263	injuries & poisonings
OVGP1	Inverse variance weighted	35	-0.0103102	0.0666557	0.877074	0.951748	Opiates and related narcotics causing adverse effects in therapeutic use	1150	UKB-SAIGE	European	382947	381797	injuries & poisonings
OVGP1	Inverse variance weighted	35	0.00452657	0.0295789	0.878372	0.952177	Hypotension	5827	UKB-SAIGE	European	393732	387905	circulatory system
OVGP1	Inverse variance weighted	35	-0.0170904	0.112101	0.878828	0.952177	Disorders of coccyx	407	UKB-SAIGE	European	392324	391917	musculoskeletal
OVGP1	Inverse variance weighted	35	0.00838729	0.0556735	0.880251	0.952982	Edema	1648	UKB-SAIGE	European	408793	407145	symptoms
OVGP1	Inverse variance weighted	35	0.0209646	0.140524	0.881405	0.953486	Other abnormal glucose	421	UKB-SAIGE	European	389177	388756	endocrine/metabolic
OVGP1	Inverse variance weighted	35	0.00851186	0.0573817	0.882076	0.953486	Benign neoplasm of breast	1553	UKB-SAIGE	European	403299	401746	genitourinary
OVGP1	Inverse variance weighted	35	0.0135549	0.0928138	0.883886	0.954706	Pneumonitis due to inhalation of food or vomitus	586	UKB-SAIGE	European	397997	397411	respiratory
OVGP1	Inverse variance weighted	35	-0.0206172	0.144148	0.886268	0.955126	Ovarian dysfunction	244	UKB-SAIGE	European	405630	405386	endocrine/metabolic
OVGP1	Inverse variance weighted	35	0.00222089	0.0155347	0.886319	0.955126	Asthma	26332	UKB-SAIGE	European	401837	375505	respiratory
OVGP1	Inverse variance weighted	35	0.00449738	0.0311148	0.885073	0.955126	Hemorrhage of gastrointestinal tract	5229	UKB-SAIGE	European	390386	385157	digestive
OVGP1	Inverse variance weighted	35	0.00742137	0.0523409	0.887246	0.955317	Obstructive chronic bronchitis	2698	UKB-SAIGE	European	378203	375505	respiratory
OVGP1	Inverse variance weighted	35	0.00207747	0.0148231	0.888541	0.955317	Diverticulosis	27268	UKB-SAIGE	European	362051	334783	digestive
OVGP1	Inverse variance weighted	35	0.0119488	0.0850153	0.888226	0.955317	Other specified benign mammary dysplasias	696	UKB-SAIGE	European	402442	401746	genitourinary
OVGP1	Inverse variance weighted	35	0.0317899	0.234578	0.892201	0.955667	Toxic multinodular goiter	91	UKB-SAIGE	European	391520	391429	endocrine/metabolic
OVGP1	Inverse variance weighted	35	-0.0188697	0.141131	0.893637	0.955667	Polyneuropathy in diabetes	354	UKB-SAIGE	European	389110	388756	endocrine/metabolic
OVGP1	Inverse variance weighted	35	0.00399215	0.0295079	0.892382	0.955667	Vertiginous syndromes and other disorders of vestibular system	6134	UKB-SAIGE	European	408961	402827	sense organs
OVGP1	Inverse variance weighted	35	-0.0231379	0.167653	0.890232	0.955667	Breast disorder NOS	207	UKB-SAIGE	European	407185	406978	genitourinary
OVGP1	Inverse variance weighted	35	0.00857327	0.0633346	0.892323	0.955667	Normal delivery	1928	UKB-SAIGE	European	408961	407033	pregnancy complications
OVGP1	Inverse variance weighted	35	-0.0323781	0.238557	0.892039	0.955667	Keratoderma, acquired	87	UKB-SAIGE	European	403962	403875	dermatologic
OVGP1	Inverse variance weighted	35	0.0455741	0.340643	0.89357	0.955667	Effects of heat, cold and air pressure	65	UKB-SAIGE	European	408961	408896	injuries & poisonings
OVGP1	Inverse variance weighted	35	0.00978309	0.0740429	0.894884	0.95627	Orchitis and epididymitis	59	UKB-SAIGE	European	390355	390296	genitourinary
OVGP1	Inverse variance weighted	35	0.030614	0.238668	0.897935	0.957342	Neoplasm of uncertain behavior of male genital organs	111	UKB-SAIGE	European	401899	401788	neoplasms
OVGP1	Inverse variance weighted	35	0.0101969	0.0794091	0.897825	0.957342	Ill-defined descriptions and complications of heart disease	796	UKB-SAIGE	European	403630	402834	circulatory system
OVGP1	Inverse variance weighted	35	-0.0050083	0.0385847	0.896724	0.957342	Other disorders of bone and cartilage	3773	UKB-SAIGE	European	394814	391041	musculoskeletal
OVGP1	Inverse variance weighted	35	0.0310152	0.245236	0.899359	0.958132	Localized adiposity	84	UKB-SAIGE	European	398077	397993	endocrine/metabolic
OVGP1	Inverse variance weighted	35	0.00256424	0.0205349	0.900625	0.958752	Mood disorders	12560	UKB-SAIGE	European	378036	365476	mental disorders
OVGP1	Inverse variance weighted	35	-0.0144102	0.118464	0.903183	0.959155	Alteration of consciousness	440	UKB-SAIGE	European	402823	402383	mental disorders
OVGP1	Inverse variance weighted	35	-0.0294817	0.243777	0.903741	0.959155	Disorders of the orbit	86	UKB-SAIGE	European	401331	401245	sense organs
OVGP1	Inverse variance weighted	35	0.02526	0.204699	0.90179	0.959155	Other specified diseases of the salivary glands	120	UKB-SAIGE	European	403443	403323	digestive
OVGP1	Inverse variance weighted	35	0.0303807	0.249541	0.9031	0.959155	Congenital anomalies of muscle, tendon, fascia, and connective tissue	81	UKB-SAIGE	European	407912	407831	congenital anomalies
OVGP1	Inverse variance weighted	35	-0.00951928	0.0838784	0.909643	0.959787	Cancer of esophagus	720	UKB-SAIGE	European	394092	393372	neoplasms
OVGP1	Inverse variance weighted	35	0.010748	0.0952082	0.910118	0.959787	Benign neoplasm of other endocrine glands and related structures	876	UKB-SAIGE	European	408275	407399	neoplasms
OVGP1	Inverse variance weighted	35	-0.0131148	0.115111	0.909293	0.959787	Diseases of spleen	515	UKB-SAIGE	European	401890	401375	hematopoietic
OVGP1	Inverse variance weighted	35	0.00392133	0.0334728	0.906742	0.959787	Neurological disorders	4655	UKB-SAIGE	European	407038	402383	mental disorders
OVGP1	Inverse variance weighted	35	-0.0230411	0.193895	0.905408	0.959787	Obsessive-compulsive disorders	141	UKB-SAIGE	European	365617	365476	mental disorders
OVGP1	Inverse variance weighted	35	0.00467782	0.0408157	0.908756	0.959787	Dental caries	3051	UKB-SAIGE	European	401187	398136	digestive
OVGP1	Inverse variance weighted	35	0.00440631	0.0384895	0.908857	0.959787	Abnormal results of function study of liver	3479	UKB-SAIGE	European	403534	400055	digestive
OVGP1	Inverse variance weighted	35	0.0116606	0.103053	0.90991	0.959787	Other specified osteoporosis	532	UKB-SAIGE	European	401811	401279	musculoskeletal
OVGP1	Inverse variance weighted	35	-0.0158366	0.14088	0.910497	0.959787	Nervous system congenital anomalies	336	UKB-SAIGE	European	408730	408394	congenital anomalies
OVGP1	Inverse variance weighted	35	0.0327573	0.296955	0.912163	0.960326	Cancer of of nasal cavities	57	UKB-SAIGE	European	406878	406821	neoplasms
OVGP1	Inverse variance weighted	35	0.00706756	0.0650738	0.913513	0.960326	Disorders of calcium/phosphorus metabolism	1204	UKB-SAIGE	European	408038	406834	endocrine/metabolic
OVGP1	Inverse variance weighted	35	-0.00503739	0.0472616	0.915118	0.960326	Disorders of tooth development	2449	UKB-SAIGE	European	400585	398136	digestive
OVGP1	Inverse variance weighted	35	0.0108443	0.0990052	0.91278	0.960326	Paralytic ileus	522	UKB-SAIGE	European	335305	334783	digestive
OVGP1	Inverse variance weighted	35	-0.0103535	0.096158	0.914256	0.960326	Gangrene	550	UKB-SAIGE	European	408961	408411	symptoms
OVGP1	Inverse variance weighted	35	-0.00526276	0.0492981	0.914984	0.960326	Atopic/contact dermatitis due to other or unspecified	2110	UKB-SAIGE	European	406927	404817	dermatologic
OVGP1	Inverse variance weighted	35	0.00906049	0.0861294	0.91622	0.960763	Psoriatic arthropathy	708	UKB-SAIGE	European	398907	398199	dermatologic
OVGP1	Inverse variance weighted	35	-0.00340684	0.0328707	0.917452	0.961336	Osteoporosis NOS	5622	UKB-SAIGE	European	406901	401279	musculoskeletal
OVGP1	Inverse variance weighted	35	-0.0126863	0.128421	0.921308	0.96435	Anomalies of tooth position/malocclusion	305	UKB-SAIGE	European	398441	398136	digestive
OVGP1	Inverse variance weighted	35	0.00643851	0.0655068	0.921704	0.96435	Acute gastritis	1184	UKB-SAIGE	European	379308	378124	digestive
OVGP1	Inverse variance weighted	35	-0.00741523	0.0785707	0.92481	0.966796	First degree AV block	988	UKB-SAIGE	European	381907	380919	circulatory system
OVGP1	Inverse variance weighted	35	0.00836618	0.0919322	0.92749	0.966796	Osteoarthrosis, generalized	599	UKB-SAIGE	European	381121	380522	musculoskeletal
OVGP1	Inverse variance weighted	35	0.0150159	0.164788	0.927395	0.966796	Chromosomal anomalies and genetic disorders	189	UKB-SAIGE	European	408126	407937	congenital anomalies
OVGP1	Inverse variance weighted	35	0.013643	0.149071	0.927079	0.966796	Broken tooth	229	UKB-SAIGE	European	400655	400426	injuries & poisonings
OVGP1	Inverse variance weighted	35	-0.0257313	0.281182	0.927086	0.966796	Poisoning by agents primarily acting on the smooth and skeletal muscles and respiratory system	64	UKB-SAIGE	European	381861	381797	injuries & poisonings
OVGP1	Inverse variance weighted	35	0.0121237	0.13516	0.928526	0.967157	Poisoning by agents primarily affecting the cardiovascular system	280	UKB-SAIGE	European	382077	381797	injuries & poisonings
OVGP1	Inverse variance weighted	35	0.00166927	0.0198142	0.932861	0.970951	Angina pectoris	16175	UKB-SAIGE	European	393278	377103	circulatory system
OVGP1	Inverse variance weighted	35	0.00954156	0.114822	0.933773	0.97118	Iron deficiency anemia secondary to blood loss (chronic)	456	UKB-SAIGE	European	390482	390026	hematopoietic
OVGP1	Inverse variance weighted	35	0.0094278	0.115388	0.934881	0.971611	Throat pain	380	UKB-SAIGE	European	390425	390045	respiratory
OVGP1	Inverse variance weighted	35	0.00836742	0.105468	0.936765	0.972848	Sensorineural hearing loss	456	UKB-SAIGE	European	405018	404562	sense organs
OVGP1	Inverse variance weighted	35	0.0108899	0.140979	0.938429	0.973854	Other demyelinating diseases of central nervous system	255	UKB-SAIGE	European	395464	395209	neurological
OVGP1	Inverse variance weighted	35	-0.00946381	0.12398	0.939154	0.973886	Ectopic pregnancy	331	UKB-SAIGE	European	401277	400946	pregnancy complications
OVGP1	Inverse variance weighted	35	-0.00362884	0.0495477	0.941616	0.975717	Cancer of bronchus; lung	2101	UKB-SAIGE	European	408327	406226	neoplasms
OVGP1	Inverse variance weighted	35	0.0106385	0.153003	0.944567	0.978052	Iatrogenic hypotension	235	UKB-SAIGE	European	388140	387905	circulatory system
OVGP1	Inverse variance weighted	35	0.0142543	0.212924	0.946625	0.97946	Posttraumatic stress disorder	113	UKB-SAIGE	European	365589	365476	mental disorders
OVGP1	Inverse variance weighted	35	-0.0137361	0.217312	0.9496	0.98109	Oliguria and anuria	107	UKB-SAIGE	European	385037	384930	genitourinary
OVGP1	Inverse variance weighted	35	0.00184878	0.028995	0.94916	0.98109	Pain in limb	6327	UKB-SAIGE	European	408961	402634	symptoms
OVGP1	Inverse variance weighted	35	-0.0101625	0.170596	0.952498	0.981192	Benign neoplasm of kidney and other urinary organs	174	UKB-SAIGE	European	371345	371171	neoplasms
OVGP1	Inverse variance weighted	35	-0.0174479	0.282036	0.950671	0.981192	Other hemoglobinopathies	57	UKB-SAIGE	European	390083	390026	hematopoietic
OVGP1	Inverse variance weighted	35	-0.00547045	0.0893986	0.951207	0.981192	Other specified nonpsychotic and/or transient mental disorders	641	UKB-SAIGE	European	403024	402383	mental disorders
OVGP1	Inverse variance weighted	35	-0.00156207	0.026023	0.952135	0.981192	Polyp of corpus uteri	7910	UKB-SAIGE	European	404294	396384	genitourinary
OVGP1	Inverse variance weighted	35	0.0024382	0.0421798	0.953904	0.981919	Inflammatory disease of cervix, vagina, and vulva	2864	UKB-SAIGE	European	402621	399757	genitourinary
OVGP1	Inverse variance weighted	35	0.00189244	0.0342223	0.955901	0.98266	Other and unspecified disc disorder	4434	UKB-SAIGE	European	396351	391917	musculoskeletal
OVGP1	Inverse variance weighted	35	0.00514605	0.094837	0.956726	0.98266	Rupture of synovium	593	UKB-SAIGE	European	379304	378711	musculoskeletal
OVGP1	Inverse variance weighted	35	-0.00234773	0.0430366	0.956495	0.98266	Cardiac and circulatory congenital anomalies	2796	UKB-SAIGE	European	408961	406165	congenital anomalies
OVGP1	Inverse variance weighted	35	-0.00377244	0.0712869	0.957796	0.983038	Malignant neoplasm of kidney, except pelvis	1002	UKB-SAIGE	European	405798	404796	neoplasms
OVGP1	Inverse variance weighted	35	0.0134066	0.274488	0.961045	0.984211	Retinoschisis and retinal cysts	68	UKB-SAIGE	European	397829	397761	sense organs
OVGP1	Inverse variance weighted	35	0.00242959	0.0492541	0.960658	0.984211	Heartburn	2100	UKB-SAIGE	European	371375	369275	digestive
OVGP1	Inverse variance weighted	35	-0.00217515	0.043343	0.959975	0.984211	Cholecystitis without cholelithiasis	2761	UKB-SAIGE	European	394068	391307	digestive
OVGP1	Inverse variance weighted	35	0.010729	0.228624	0.96257	0.985054	Disorders resulting from impaired renal function	98	UKB-SAIGE	European	397700	397602	genitourinary
OVGP1	Inverse variance weighted	35	-0.00568101	0.135352	0.966521	0.987588	Paralytic strabismus	277	UKB-SAIGE	European	401522	401245	sense organs
OVGP1	Inverse variance weighted	35	0.00232809	0.0543926	0.96586	0.987588	Peripheral vascular disease, unspecified	2566	UKB-SAIGE	European	403161	400595	circulatory system
OVGP1	Inverse variance weighted	35	-0.000592646	0.0143951	0.96716	0.987588	Osteoarthrosis	28439	UKB-SAIGE	European	408961	380522	musculoskeletal
OVGP1	Inverse variance weighted	35	0.00227198	0.0591897	0.969381	0.989135	Disorders of external ear	1451	UKB-SAIGE	European	408961	407510	sense organs
OVGP1	Inverse variance weighted	35	-0.00237319	0.0752942	0.974856	0.991876	Hyposmolality and/or hyponatremia	1826	UKB-SAIGE	European	403332	401506	endocrine/metabolic
OVGP1	Inverse variance weighted	35	-0.00331162	0.105239	0.974897	0.991876	Phobia	503	UKB-SAIGE	European	365979	365476	mental disorders
OVGP1	Inverse variance weighted	35	0.00394342	0.11749	0.973225	0.991876	Lack of coordination	364	UKB-SAIGE	European	406581	406217	neurological
OVGP1	Inverse variance weighted	35	-0.00501885	0.152937	0.973821	0.991876	Other complications of the puerperium NEC	262	UKB-SAIGE	European	408743	408481	pregnancy complications
OVGP1	Inverse variance weighted	35	-0.00624219	0.217327	0.977086	0.991944	Bone cancer	128	UKB-SAIGE	European	408665	408537	neoplasms
OVGP1	Inverse variance weighted	35	-0.0053714	0.186161	0.976981	0.991944	Muscular dystrophies	125	UKB-SAIGE	European	406977	406852	neurological
OVGP1	Inverse variance weighted	35	0.000769963	0.0264941	0.976815	0.991944	Varicose veins of lower extremity	11697	UKB-SAIGE	European	381289	369592	circulatory system
OVGP1	Inverse variance weighted	35	-0.00100036	0.0370207	0.978442	0.99243	Other disorders of eye	3910	UKB-SAIGE	European	405155	401245	sense organs
OVGP1	Inverse variance weighted	35	-0.00434104	0.164767	0.978981	0.99243	Open wound of ear	196	UKB-SAIGE	European	400622	400426	injuries & poisonings
OVGP1	Inverse variance weighted	35	0.00163418	0.0881763	0.985214	0.994434	Gram negative septicemia	832	UKB-SAIGE	European	394729	393897	infectious diseases
OVGP1	Inverse variance weighted	35	-0.00253129	0.130686	0.984546	0.994434	Disorders of magnesium metabolism	375	UKB-SAIGE	European	407209	406834	endocrine/metabolic
OVGP1	Inverse variance weighted	35	0.00194873	0.0969647	0.983966	0.994434	Acute tonsillitis	614	UKB-SAIGE	European	390659	390045	respiratory
OVGP1	Inverse variance weighted	35	0.000826738	0.03993	0.983481	0.994434	Other symptoms involving abdomen and pelvis	3195	UKB-SAIGE	European	388352	385157	digestive
OVGP1	Inverse variance weighted	35	0.00281808	0.123226	0.981755	0.994434	Upper gastrointestinal congenital anomalies	335	UKB-SAIGE	European	407065	406730	congenital anomalies
OVGP1	Inverse variance weighted	35	-0.00105058	0.0501471	0.983285	0.994434	Dislocation	2094	UKB-SAIGE	European	393551	391457	injuries & poisonings
OVGP1	Inverse variance weighted	35	0.000955421	0.0548448	0.986101	0.994614	Psoriasis vulgaris	1684	UKB-SAIGE	European	399883	398199	dermatologic
OVGP1	Inverse variance weighted	35	0.00399999	0.250862	0.987278	0.995086	Extrinsic allergic alveolitis	79	UKB-SAIGE	European	397490	397411	respiratory
OVGP1	Inverse variance weighted	35	-0.00141626	0.116909	0.990335	0.996733	Disorders of optic nerve and visual pathways	370	UKB-SAIGE	European	401615	401245	sense organs
OVGP1	Inverse variance weighted	35	-0.000416446	0.034329	0.990321	0.996733	Superficial injury without mention of infection	4289	UKB-SAIGE	European	407884	403595	injuries & poisonings
OVGP1	Inverse variance weighted	35	0.00299952	0.295639	0.991905	0.997597	Other cardiomyopathy	58	UKB-SAIGE	European	405837	405779	circulatory system
OVGP1	Inverse variance weighted	35	0.00026242	0.0486864	0.995699	0.998722	Secondary malignancy of bone	2151	UKB-SAIGE	European	372755	370604	neoplasms
OVGP1	Inverse variance weighted	35	-6.03e-05	0.0145126	0.996685	0.998722	Other mental disorder	28791	UKB-SAIGE	European	394267	365476	mental disorders
OVGP1	Inverse variance weighted	35	0.000193156	0.0774321	0.99801	0.998722	Retinal vascular changes and abnomalities	849	UKB-SAIGE	European	397708	396859	sense organs
OVGP1	Inverse variance weighted	35	-0.00100617	0.174495	0.995399	0.998722	Painful respiration	209	UKB-SAIGE	European	400042	399833	respiratory
OVGP1	Inverse variance weighted	35	0.000263003	0.0577368	0.996365	0.998722	Lump or mass in breast	1525	UKB-SAIGE	European	403271	401746	genitourinary
OVGP1	Inverse variance weighted	35	7.01444e-05	0.023328	0.997601	0.998722	Enthesopathy	9668	UKB-SAIGE	European	388379	378711	musculoskeletal
OVGP1	Inverse variance weighted	35	-0.000536981	0.0968269	0.995575	0.998722	Anaphylactic shock NOS	548	UKB-SAIGE	European	405365	404817	injuries & poisonings
OVGP1	Inverse variance weighted	35	-0.000330501	0.26852	0.999018	0.999018	Macroglobulinemia	69	UKB-SAIGE	European	408299	408230	endocrine/metabolic
