# Supplementary material for: Therapeutic Target Discovery for Multiple Myeloma: Identifying Druggable Genes via Mendelian Randomization
Source: Biomedicines. 2025 Apr 5;13(4):885. doi: 10.3390/biomedicines13040885 (PMC12024999; doi:10.3390/biomedicines13040885)
Supplement: Supplementary file 1 [file biomedicines-13-00885-s001.zip › Table S9.xlsx]

## Sheet: Sheet1
Table S9 Molecular Docking Results of ORM1 with Potential Agonists
Target	Drug	Compound CID	Action Type	Binding energy (kcal/mol)
ORM1	Pregnenolone	8955	Agonist	-8.6
ORM1	Tolnaftate	5510	Agonist	-7.5
ORM1	Tretinoin	444795	Agonist	-6.9
ORM1	Zuclopenthixol	5311507	Agonist	-6.8
ORM1	Zalcitabine	24066	Agonist	-6.7
ORM1	Primaquine	4908	Agonist	-6.3
ORM1	Metronidazole	4173	Agonist	-5.6
ORM1	Amantadine	2130	Agonist	-5.5
ORM1	Tolazoline	5504	Agonist	-4.8
ORM1	Ethoprophos	3289	Agonist	-4.1
